# Supplementary material for: Crystal structure and Hirshfeld surface analysis of a new polymorph of (E)-2-(4-bromo­phen­yl)-1-[2,2-di­bromo-1-(3-nitro­phen­yl)ethen­yl]diazene
Source: Acta Crystallogr E Crystallogr Commun. 2022 Jul 14;78(Pt 8):804–8. doi: 10.1107/S2056989022007113 (PMC9361372; doi:10.1107/S2056989022007113)
Supplement: Supplementary file 1 [file e-78-00804-sup1.cif]

##############################################################################
#                                                                            #
# This CIF contains the data in a paper accepted for publication in          #
# Acta Crystallographica Section E. It conforms to the requirements of       #
# Notes for Authors for Acta Crystallographica Section E, and has been       #
# peer reviewed under the auspices of the IUCr Commission on Journals.       #
#                                                                            #
# Full details of the Crystallographic Information File format               #
# are given in the paper "The Crystallographic Information File (CIF):       #
# a New Standard Archive File for Crystallography" by S. R. Hall, F. H.      #
# Allen and I. D. Brown [Acta Cryst. (1991), A47, 655-685].                  #
#                                                                            #
# The current version of the core CIF dictionary is obtainable from          #
# ftp://ftp.iucr.org/pub/cif_core.dic.                                       #
#                                                                            #
# Software is freely available for graphical display of the structure(s)     #
# in this CIF. For information consult the CIF software page                 #
# http://www.iucr.org/resources/cif/software.                                #
#                                                                            #
# This file may be used for bona fide research purposes within the           #
# scientific community so long as proper attribution is given to the journal # 
# article from which it was obtained.                                        #
#                                                                            #
##############################################################################
data_I
_audit_creation_method     'SHELXL-2018/3'
_journal_date_recd_electronic     2022-06-27
_journal_date_accepted     2022-07-10
_journal_name_full     'Acta Crystallographica, Section E'
_journal_year     2022
_journal_volume     78
_journal_issue      8
_journal_page_first     0
_journal_page_last     0
_journal_paper_category     GO
_journal_paper_doi     10.1107/S2056989022007113
_journal_coeditor_code     YK2172
_publ_contact_author_name     'Ajaya Bhattarai'
_publ_contact_author_address
;
Department of Chemistry,
M.M.A.M.C (Tribhuvan University) Biratnagar,
Nepal
;
_publ_contact_author_email     'ajaya.bhattarai@mmamc.tu.edu.np'
_publ_contact_author_fax     ?
_publ_contact_author_phone     ?
_publ_section_title
;
Crystal structure and Hirshfeld surface analysis of a new polymorph of
(<i>E</i>)-2-(4-bromophenyl)-1-[2,2-dibromo-1-(3-nitrophenyl)ethenyl]diazene
;
loop_
    _publ_author_name
    _publ_author_address
    'Zeliha Atio\(glu'
;
Department of Aircraft Electrics and Electronics,
School of Applied Sciences,
Cappadocia University,
Mustafapa\,sa, 50420 \"Urg\"up,
Nev\,sehir, Turkey
;
    'Akkurt, Mehmet'
;
Department of Physics,
Faculty of Sciences,
Erciyes University,
38039 Kayseri,
Turkey
;
    'Namiq Q. Shikhaliyev'
;
Organic Chemistry Department,
Baku State University,
Z. Khalilov str. 23, AZ 1148 Baku,
Azerbaijan
;
    'Naila A. Mammadova'
;
Organic Chemistry Department,
Baku State University,
Z. Khalilov str. 23, AZ 1148 Baku,
Azerbaijan
;
    'G\"ulnara V. Babayeva'
;
Organic Chemistry Department,
Baku State University,
Z. Khalilov str. 23, AZ 1148 Baku,
Azerbaijan
Azerbaijan State Pedagogical University,
Uzeyir Hajibeyli str., 68,
Baku, Azerbaijan
;
    'Victor N. Khrustalev'
;
Peoples' Friendship University of Russia (RUDN University),
Miklukho-Maklay St. 6, Moscow, 117198
Russian Federation
N. D. Zelinsky Institute of Organic Chemistry RAS,
Leninsky Prosp. 47, Moscow, 119991
Russian Federation,
;
    'Ajaya Bhattarai'
;
Department of Chemistry,
M.M.A.M.C (Tribhuvan University) Biratnagar,
Nepal
;
_publ_section_synopsis
;
The a new polymorph of the title compound is reported in which the C---H...O
hydrogen bonds and \p-\p stacking interactions link molecules into the
layers in the crystal.
;
_chemical_name_systematic
;
(<i>E</i>)-2-(4-Bromophenyl)-1-[2,2-dibromo-1-(3-nitrophenyl)ethenyl]diazene
;
_chemical_name_common     ?
_chemical_formula_moiety     'C14 H8 Br3 N3 O2'
_chemical_formula_sum     'C14 H8 Br3 N3 O2'
_chemical_formula_iupac     'C14 H8 Br3 N3 O2'
_chemical_formula_weight     489.96
_chemical_melting_point     ?
_space_group_crystal_system     orthorhombic
_space_group_name_H-M_alt     'P b c a'
_space_group_name_Hall     '-P 2ac 2ab'
loop_
    _space_group_symop_operation_xyz
    'x, y, z'
    'x+1/2, -y+1/2, -z'
    '-x, y+1/2, -z+1/2'
    '-x+1/2, -y, z+1/2'
    '-x, -y, -z'
    '-x-1/2, y-1/2, z'
    'x, -y-1/2, z-1/2'
    'x-1/2, y, -z-1/2'
_cell_length_a     6.65790(10)
_cell_length_b     15.7683(3)
_cell_length_c     29.0301(6)
_cell_angle_alpha     90
_cell_angle_beta     90
_cell_angle_gamma     90
_cell_volume     3047.69(10)
_cell_formula_units_Z     8
_cell_measurement_reflns_used     9783
_cell_measurement_theta_min     2.68
_cell_measurement_theta_max     34.83
_cell_measurement_temperature     100(2)
_exptl_crystal_description     needle
_exptl_crystal_colour     red
_exptl_crystal_size_max     0.34
_exptl_crystal_size_mid     0.06
_exptl_crystal_size_min     0.05
_exptl_crystal_density_diffrn     2.136
_exptl_crystal_density_meas     ?
_exptl_crystal_density_method     'not measured'
_exptl_crystal_F_000     1872
_exptl_absorpt_coefficient_mu     7.951
_exptl_absorpt_correction_type     multi-scan
_exptl_absorpt_process_details
;
(SADABS; Krause <i>et al.</i>,  2015).
;
_exptl_absorpt_correction_T_min     0.0195
_exptl_absorpt_correction_T_max     0.0580
_diffrn_ambient_temperature     100(2)
_diffrn_source     'fine-focus sealed X-Ray tube'
_diffrn_radiation_type     MoK\a
_diffrn_radiation_wavelength     0.71073
_diffrn_radiation_monochromator     graphite
_diffrn_measurement_device_type     'Bruker AXS D8 QUEST, Photon III detector'
_diffrn_measurement_method     '\f and \w shutterless scans'
_diffrn_detector_area_resol_mean     7.31
_diffrn_reflns_number     67179
_diffrn_reflns_av_R_equivalents     0.0325
_diffrn_reflns_av_unetI/netI     0.0150
_diffrn_reflns_theta_min     2.583
_diffrn_reflns_theta_max     32.577
_diffrn_reflns_theta_full     25.242
_diffrn_measured_fraction_theta_max     1.000
_diffrn_measured_fraction_theta_full     1.000
_diffrn_reflns_limit_h_min     -10
_diffrn_reflns_limit_h_max     10
_diffrn_reflns_limit_k_min     -23
_diffrn_reflns_limit_k_max     23
_diffrn_reflns_limit_l_min     -43
_diffrn_reflns_limit_l_max     43
_refine_special_details
;
 Refinement of F^2^ against ALL reflections.  The weighted R-factor wR and
 goodness of fit S are based on F^2^, conventional R-factors R are based
 on F, with F set to zero for negative F^2^. The threshold expression of
 F^2^ > 2sigma(F^2^) is used only for calculating R-factors(gt) etc. and is
 not relevant to the choice of reflections for refinement.  R-factors based
 on F^2^ are statistically about twice as large as those based on F, and R-
 factors based on ALL data will be even larger.
;
_reflns_number_total     5538
_reflns_number_gt     4620
_reflns_threshold_expression     'I > 2\s(I)'
_refine_ls_structure_factor_coef     Fsqd
_refine_ls_matrix_type     full
_refine_ls_R_factor_all     0.0337
_refine_ls_R_factor_gt     0.0244
_refine_ls_wR_factor_gt     0.0596
_refine_ls_wR_factor_ref     0.0640
_refine_ls_goodness_of_fit_ref     1.047
_refine_ls_restrained_S_all     1.047
_refine_ls_number_reflns     5538
_refine_ls_number_parameters     199
_refine_ls_number_restraints     0
_refine_ls_hydrogen_treatment     constr
_refine_ls_weighting_scheme     calc
_refine_ls_weighting_details
              'w=1/[\s^2^(Fo^2^)+(0.0318P)^2^+2.0035P] where P=(Fo^2^+2Fc^2^)/3'
_atom_sites_solution_hydrogens     geom
_atom_sites_solution_primary     direct
_atom_sites_solution_secondary     difmap
_refine_ls_shift/su_max     0.002
_refine_ls_shift/su_mean     0.000
_refine_diff_density_max     0.675
_refine_diff_density_min     -0.518
_refine_ls_extinction_method     none
_refine_ls_extinction_coef     .
loop_
    _atom_type_symbol
    _atom_type_description
    _atom_type_scat_dispersion_real
    _atom_type_scat_dispersion_imag
    _atom_type_scat_source
    'C' 'C' 0.0033 0.0016
                         'International Tables Vol C Tables 4.2.6.8 and 6.1.1.4'
    'H' 'H' 0.0000 0.0000
                         'International Tables Vol C Tables 4.2.6.8 and 6.1.1.4'
    'N' 'N' 0.0061 0.0033
                         'International Tables Vol C Tables 4.2.6.8 and 6.1.1.4'
    'O' 'O' 0.0106 0.0060
                         'International Tables Vol C Tables 4.2.6.8 and 6.1.1.4'
    'Br' 'Br' -0.2901 2.4595
                         'International Tables Vol C Tables 4.2.6.8 and 6.1.1.4'
_computing_data_collection
;
<i>APEX3</i> (Bruker, 2018)
;
_computing_cell_refinement
;
SAINT (Bruker, 2018)
;
_computing_data_reduction
;
SAINT (Bruker, 2018)
;
_computing_structure_solution
;
SHELXT (Sheldrick, 2015a)
;
_computing_structure_refinement
;
SHELXL2018 (Sheldrick, 2015b)
;
_computing_molecular_graphics
;
ORTEP-3 for Windows (Farrugia, 2012)
;
_computing_publication_material
;
PLATON (Spek, 2020)
;
loop_
    _atom_site_type_symbol
    _atom_site_label
    _atom_site_fract_x
    _atom_site_fract_y
    _atom_site_fract_z
    _atom_site_U_iso_or_equiv
    _atom_site_adp_type
    _atom_site_calc_flag
    _atom_site_occupancy
    _atom_site_disorder_assembly
    _atom_site_disorder_group
    Br Br1 -0.15339(3) 0.13530(2) 0.34586(2) 0.02722(5) Uani d 1 . .
    Br Br2 0.15481(3) 0.10023(2) 0.42549(2) 0.02936(5) Uani d 1 . .
    Br Br3 1.20530(3) 0.41027(2) 0.48664(2) 0.02853(5) Uani d 1 . .
    O O1 -0.0475(3) 0.54340(9) 0.25282(6) 0.0379(3) Uani d 1 . .
    O O2 0.0602(3) 0.54406(9) 0.32311(5) 0.0353(3) Uani d 1 . .
    N N1 0.0276(2) 0.50824(10) 0.28639(6) 0.0272(3) Uani d 1 . .
    N N2 0.3641(2) 0.25393(10) 0.38915(6) 0.0238(3) Uani d 1 . .
    N N3 0.4595(2) 0.31953(10) 0.37700(5) 0.0237(3) Uani d 1 . .
    C C1 0.0855(3) 0.16829(11) 0.37477(6) 0.0238(3) Uani d 1 . .
    C C2 0.1967(3) 0.23522(11) 0.36103(6) 0.0226(3) Uani d 1 . .
    C C3 0.1509(2) 0.28572(11) 0.31884(6) 0.0215(3) Uani d 1 . .
    C C4 0.1146(3) 0.37242(11) 0.32230(6) 0.0221(3) Uani d 1 . .
    H H4 0.115991 0.400016 0.351386 0.027 Uiso calc 1 . .
    C C5 0.0763(3) 0.41751(11) 0.28225(6) 0.0224(3) Uani d 1 . .
    C C6 0.0770(3) 0.38058(12) 0.23897(6) 0.0236(3) Uani d 1 . .
    H H6 0.050338 0.413167 0.212131 0.028 Uiso calc 1 . .
    C C7 0.1178(3) 0.29485(13) 0.23606(6) 0.0250(3) Uani d 1 . .
    H H7 0.121139 0.268071 0.206755 0.030 Uiso calc 1 . .
    C C8 0.1540(3) 0.24729(11) 0.27555(6) 0.0228(3) Uani d 1 . .
    H H8 0.180911 0.188307 0.273038 0.027 Uiso calc 1 . .
    C C9 0.6294(3) 0.33715(12) 0.40511(6) 0.0233(3) Uani d 1 . .
    C C10 0.7117(3) 0.27990(12) 0.43672(7) 0.0254(3) Uani d 1 . .
    H H10 0.650813 0.226090 0.441376 0.030 Uiso calc 1 . .
    C C11 0.8820(3) 0.30204(12) 0.46115(7) 0.0267(3) Uani d 1 . .
    H H11 0.940184 0.263540 0.482488 0.032 Uiso calc 1 . .
    C C12 0.9671(3) 0.38174(12) 0.45398(6) 0.0239(3) Uani d 1 . .
    C C13 0.8856(3) 0.43973(12) 0.42367(6) 0.0257(3) Uani d 1 . .
    H H13 0.944333 0.494183 0.419849 0.031 Uiso calc 1 . .
    C C14 0.7154(3) 0.41659(12) 0.39883(6) 0.0248(3) Uani d 1 . .
    H H14 0.657723 0.455267 0.377500 0.030 Uiso calc 1 . .
loop_
    _atom_site_aniso_label
    _atom_site_aniso_U_11
    _atom_site_aniso_U_22
    _atom_site_aniso_U_33
    _atom_site_aniso_U_12
    _atom_site_aniso_U_13
    _atom_site_aniso_U_23
    Br1 0.02466(8) 0.02296(8) 0.03404(10) -0.00303(6) -0.00384(7) 0.00397(7)
    Br2 0.02669(9) 0.02915(9) 0.03225(10) 0.00022(7) -0.00123(7) 0.01012(7)
    Br3 0.02656(9) 0.02931(9) 0.02972(9) -0.00397(7) -0.00470(7) 0.00276(7)
    O1 0.0417(9) 0.0284(7) 0.0437(9) 0.0056(6) -0.0074(7) 0.0110(7)
    O2 0.0422(8) 0.0260(7) 0.0378(8) 0.0048(6) 0.0005(7) -0.0047(6)
    N1 0.0234(7) 0.0231(7) 0.0352(8) 0.0012(6) 0.0018(6) 0.0035(6)
    N2 0.0218(6) 0.0251(7) 0.0246(7) -0.0002(5) 0.0002(6) 0.0006(6)
    N3 0.0220(6) 0.0243(7) 0.0248(7) 0.0003(5) -0.0002(5) 0.0003(6)
    C1 0.0222(7) 0.0227(7) 0.0264(8) 0.0017(6) -0.0009(6) 0.0028(6)
    C2 0.0223(7) 0.0222(7) 0.0232(8) 0.0019(6) -0.0003(6) 0.0003(6)
    C3 0.0188(7) 0.0219(7) 0.0237(8) 0.0000(6) 0.0000(6) 0.0010(6)
    C4 0.0212(7) 0.0215(7) 0.0237(8) 0.0007(6) 0.0006(6) 0.0006(6)
    C5 0.0185(7) 0.0214(7) 0.0274(8) 0.0001(6) 0.0003(6) 0.0016(6)
    C6 0.0177(7) 0.0290(8) 0.0242(8) -0.0007(6) 0.0004(6) 0.0036(6)
    C7 0.0210(7) 0.0307(9) 0.0232(8) -0.0013(6) 0.0006(6) -0.0031(7)
    C8 0.0200(7) 0.0223(7) 0.0262(8) -0.0001(6) -0.0013(6) -0.0026(6)
    C9 0.0235(7) 0.0235(8) 0.0230(8) 0.0007(6) 0.0002(6) -0.0008(6)
    C10 0.0245(8) 0.0241(8) 0.0275(8) -0.0015(6) -0.0015(7) 0.0032(7)
    C11 0.0274(8) 0.0252(8) 0.0275(9) 0.0002(7) -0.0035(7) 0.0030(7)
    C12 0.0225(7) 0.0263(8) 0.0227(8) -0.0011(6) -0.0006(6) -0.0012(6)
    C13 0.0281(8) 0.0232(8) 0.0259(8) -0.0024(7) -0.0004(7) 0.0004(6)
    C14 0.0266(8) 0.0235(8) 0.0244(8) 0.0014(6) -0.0004(6) 0.0028(6)
_geom_special_details
;
 All esds (except the esd in the dihedral angle between two l.s. planes)
 are estimated using the full covariance matrix.  The cell esds are taken
 into account individually in the estimation of esds in distances, angles
 and torsion angles; correlations between esds in cell parameters are only
 used when they are defined by crystal symmetry.  An approximate (isotropic)
 treatment of cell esds is used for estimating esds involving l.s. planes.
;
loop_
    _geom_bond_atom_site_label_1
    _geom_bond_atom_site_label_2
    _geom_bond_site_symmetry_2
    _geom_bond_distance
    _geom_bond_publ_flag
    Br1 C1 . 1.8723(18) ?
    Br2 C1 . 1.8796(18) ?
    Br3 C12 . 1.9016(18) ?
    O1 N1 . 1.227(2) ?
    O2 N1 . 1.226(2) ?
    N1 C5 . 1.472(2) ?
    N2 N3 . 1.264(2) ?
    N2 C2 . 1.413(2) ?
    N3 C9 . 1.422(2) ?
    C1 C2 . 1.349(2) ?
    C2 C3 . 1.493(2) ?
    C3 C4 . 1.392(2) ?
    C3 C8 . 1.395(3) ?
    C4 C5 . 1.386(2) ?
    C4 H4 . 0.9500 ?
    C5 C6 . 1.385(3) ?
    C6 C7 . 1.381(3) ?
    C6 H6 . 0.9500 ?
    C7 C8 . 1.391(3) ?
    C7 H7 . 0.9500 ?
    C8 H8 . 0.9500 ?
    C9 C14 . 1.389(3) ?
    C9 C10 . 1.399(3) ?
    C10 C11 . 1.382(3) ?
    C10 H10 . 0.9500 ?
    C11 C12 . 1.394(3) ?
    C11 H11 . 0.9500 ?
    C12 C13 . 1.380(3) ?
    C13 C14 . 1.392(3) ?
    C13 H13 . 0.9500 ?
    C14 H14 . 0.9500 ?
loop_
    _geom_angle_atom_site_label_1
    _geom_angle_atom_site_label_2
    _geom_angle_atom_site_label_3
    _geom_angle_site_symmetry_1
    _geom_angle_site_symmetry_3
    _geom_angle
    _geom_angle_publ_flag
    O2 N1 O1 . . 123.67(17) ?
    O2 N1 C5 . . 118.68(16) ?
    O1 N1 C5 . . 117.64(17) ?
    N3 N2 C2 . . 113.96(15) ?
    N2 N3 C9 . . 113.53(15) ?
    C2 C1 Br1 . . 123.43(14) ?
    C2 C1 Br2 . . 122.92(14) ?
    Br1 C1 Br2 . . 113.64(9) ?
    C1 C2 N2 . . 115.18(16) ?
    C1 C2 C3 . . 123.21(16) ?
    N2 C2 C3 . . 121.60(15) ?
    C4 C3 C8 . . 119.61(16) ?
    C4 C3 C2 . . 120.02(16) ?
    C8 C3 C2 . . 120.30(16) ?
    C5 C4 C3 . . 118.36(17) ?
    C5 C4 H4 . . 120.8 ?
    C3 C4 H4 . . 120.8 ?
    C6 C5 C4 . . 122.99(17) ?
    C6 C5 N1 . . 118.92(16) ?
    C4 C5 N1 . . 118.07(16) ?
    C7 C6 C5 . . 117.88(17) ?
    C7 C6 H6 . . 121.1 ?
    C5 C6 H6 . . 121.1 ?
    C6 C7 C8 . . 120.75(17) ?
    C6 C7 H7 . . 119.6 ?
    C8 C7 H7 . . 119.6 ?
    C7 C8 C3 . . 120.37(17) ?
    C7 C8 H8 . . 119.8 ?
    C3 C8 H8 . . 119.8 ?
    C14 C9 C10 . . 120.46(17) ?
    C14 C9 N3 . . 115.35(16) ?
    C10 C9 N3 . . 124.18(17) ?
    C11 C10 C9 . . 119.65(17) ?
    C11 C10 H10 . . 120.2 ?
    C9 C10 H10 . . 120.2 ?
    C10 C11 C12 . . 118.98(17) ?
    C10 C11 H11 . . 120.5 ?
    C12 C11 H11 . . 120.5 ?
    C13 C12 C11 . . 122.18(17) ?
    C13 C12 Br3 . . 119.28(14) ?
    C11 C12 Br3 . . 118.53(14) ?
    C12 C13 C14 . . 118.48(17) ?
    C12 C13 H13 . . 120.8 ?
    C14 C13 H13 . . 120.8 ?
    C9 C14 C13 . . 120.23(17) ?
    C9 C14 H14 . . 119.9 ?
    C13 C14 H14 . . 119.9 ?
loop_
    _geom_torsion_atom_site_label_1
    _geom_torsion_atom_site_label_2
    _geom_torsion_atom_site_label_3
    _geom_torsion_atom_site_label_4
    _geom_torsion_site_symmetry_1
    _geom_torsion_site_symmetry_2
    _geom_torsion_site_symmetry_3
    _geom_torsion_site_symmetry_4
    _geom_torsion
    _geom_torsion_publ_flag
    C2 N2 N3 C9 . . . . -179.14(15) ?
    Br1 C1 C2 N2 . . . . 175.57(13) ?
    Br2 C1 C2 N2 . . . . -3.5(2) ?
    Br1 C1 C2 C3 . . . . -5.5(3) ?
    Br2 C1 C2 C3 . . . . 175.44(13) ?
    N3 N2 C2 C1 . . . . -176.40(16) ?
    N3 N2 C2 C3 . . . . 4.6(2) ?
    C1 C2 C3 C4 . . . . 121.4(2) ?
    N2 C2 C3 C4 . . . . -59.7(2) ?
    C1 C2 C3 C8 . . . . -61.7(2) ?
    N2 C2 C3 C8 . . . . 117.13(19) ?
    C8 C3 C4 C5 . . . . 1.9(2) ?
    C2 C3 C4 C5 . . . . 178.81(16) ?
    C3 C4 C5 C6 . . . . -1.5(3) ?
    C3 C4 C5 N1 . . . . 176.87(15) ?
    O2 N1 C5 C6 . . . . -167.63(17) ?
    O1 N1 C5 C6 . . . . 13.8(2) ?
    O2 N1 C5 C4 . . . . 13.9(2) ?
    O1 N1 C5 C4 . . . . -164.68(17) ?
    C4 C5 C6 C7 . . . . 0.1(3) ?
    N1 C5 C6 C7 . . . . -178.28(16) ?
    C5 C6 C7 C8 . . . . 0.9(3) ?
    C6 C7 C8 C3 . . . . -0.4(3) ?
    C4 C3 C8 C7 . . . . -1.0(3) ?
    C2 C3 C8 C7 . . . . -177.89(16) ?
    N2 N3 C9 C14 . . . . -168.04(16) ?
    N2 N3 C9 C10 . . . . 13.1(3) ?
    C14 C9 C10 C11 . . . . -1.3(3) ?
    N3 C9 C10 C11 . . . . 177.51(18) ?
    C9 C10 C11 C12 . . . . 0.6(3) ?
    C10 C11 C12 C13 . . . . 0.8(3) ?
    C10 C11 C12 Br3 . . . . -178.42(15) ?
    C11 C12 C13 C14 . . . . -1.5(3) ?
    Br3 C12 C13 C14 . . . . 177.71(14) ?
    C10 C9 C14 C13 . . . . 0.6(3) ?
    N3 C9 C14 C13 . . . . -178.32(17) ?
    C12 C13 C14 C9 . . . . 0.8(3) ?
loop_
    _geom_hbond_atom_site_label_D
    _geom_hbond_atom_site_label_H
    _geom_hbond_atom_site_label_A
    _geom_hbond_site_symmetry_A
    _geom_hbond_distance_DH
    _geom_hbond_distance_HA
    _geom_hbond_distance_DA
    _geom_hbond_angle_DHA
    _geom_hbond_publ_flag
    C8 H8 O1 3_545 0.95 2.56 3.394(2) 146 yes
_shelx_space_group_comment
;
The symmetry employed for this shelxl refinement is uniquely defined
by the following loop, which should always be used as a source of
symmetry information in preference to the above space-group names.
They are only intended as comments.
;
_shelx_estimated_absorpt_T_min     0.173
_shelx_estimated_absorpt_T_max     0.692
_shelx_hkl_file
;
   1   0   0   -1.70    0.50
  -1   0   0   -0.80    0.70
   1   0   0   -1.60    0.60
   2   0   0 1512.35   34.50
  -2   0   0 1559.24   34.80
  -2   0   0 1561.64   34.60
   2   0   0 1519.65   34.70
  -3   0   0   -1.40    1.40
  -3   0   0   -3.10    1.20
   4   0   0 2171.58   50.19
  -4   0   0 2152.68   49.60
  -5   0   0   -0.60    1.90
   5   0   0    0.50    1.90
  -5   0   0   -0.30    1.80
  -6   0   0 1003.00   24.60
  -6   0   0 1040.10   25.10
   6   0   0 1006.90   25.10
  -7   0   0   -2.10    2.10
   7   0   0   -2.40    2.30
  -8   0   0    9.20    2.90
   8   0   0   12.50    3.00
   8   0   0   15.10    2.90
  -8   0   0   17.40    3.00
   9   0   0   -2.50    2.60
  -9   0   0   -3.50    2.30
   9   0   0    1.60    2.50
  10   0   0   39.50    3.80
 -10   0   0   47.40    4.10
  10   0   0   44.70    4.30
   1  -1   0   -0.40    0.40
  -1   1   0    0.00    0.50
  -1  -1   0   -1.10    0.50
   1   1   0   -0.10    0.40
   1   1   0    0.60    0.40
  -1  -1   0    0.20    0.50
  -1   1   0    0.80    0.60
   1  -1   0   -0.50    0.60
   1   1   0   -0.40    0.60
   1   1   0   -0.40    0.50
  -2   1   0 1128.59   25.10
   2   1   0 1108.09   25.40
  -2  -1   0 1121.29   25.40
  -2  -1   0 1136.59   25.40
   2  -1   0 1106.89   25.10
   2  -1   0 1103.99   25.40
  -2   1   0 1114.39   25.50
   2   1   0 1085.19   25.30
   2   1   0 1113.79   25.30
  -3   1   0    2.90    1.50
  -3   1   0    1.30    1.20
   3   1   0    0.30    1.30
  -3  -1   0   -0.40    1.20
  -3  -1   0    0.00    1.30
   4   1   0  434.76   12.20
  -4  -1   0  425.96   11.20
  -4   1   0  421.16   11.00
  -4  -1   0  417.16   11.40
  -4   1   0  425.56   11.50
  -5  -1   0    1.00    1.90
   5   1   0   -1.30    1.90
  -5   1   0    2.80    1.80
  -5   1   0    0.20    2.10
  -5  -1   0    2.40    1.80
   6   1   0  115.69    5.60
  -6   1   0  113.39    5.60
  -6  -1   0  106.69    5.20
  -6   1   0  106.99    5.00
  -6  -1   0  113.89    5.50
   6  -1   0  116.79    5.70
  -7  -1   0   -1.30    2.20
  -7   1   0   -1.60    2.40
  -7   1   0   -0.30    2.10
   7  -1   0    0.00    2.00
   7  -1   0   -2.90    2.40
  -7  -1   0    0.50    2.40
   7   1   0   -4.80    2.60
   8   1   0  114.09    6.20
   8  -1   0  109.99    5.30
  -8  -1   0  111.59    5.70
  -8   1   0  115.89    5.60
   8  -1   0  112.09    6.10
  -8   1   0  107.69    6.10
   8   1   0  104.99    5.50
   9  -1   0    1.10    2.40
  -9   1   0    2.90    2.50
   9   1   0   -3.30    2.30
   9  -1   0    2.30    2.70
   9   1   0   -1.70    2.60
  -9  -1   0    4.80    2.70
  10  -1   0    3.80    2.60
  10   1   0   -0.20    2.50
 -10  -1   0   -4.10    2.50
  10   1   0    4.00    2.80
  10  -1   0    0.60    2.60
   0  -2   0   10.70    1.10
   0   2   0   10.80    1.00
   0  -2   0   12.10    1.20
   0   2   0   13.90    1.20
   1  -2   0   -1.00    0.50
  -1  -2   0   -0.80    0.80
  -1  -2   0   -1.70    0.70
  -1   2   0   -1.10    0.70
   1   2   0   -2.50    0.80
   1  -2   0   -0.40    0.70
  -1   2   0   -0.90    0.90
   1   2   0   -0.90    0.70
  -1  -2   0   -1.40    0.80
   1   2   0   -0.50    0.80
  -1   2   0    0.60    0.60
   1  -2   0   -0.80    0.50
   1  -2   0   -2.30    0.70
  -2   2   0  125.69    3.50
   2   2   0  114.29    3.80
  -2  -2   0  124.39    4.10
   2  -2   0  124.29    3.30
   2  -2   0  122.59    3.30
   2   2   0  123.19    3.40
   2   2   0  122.09    4.00
   2  -2   0  121.59    3.60
   2   2   0  124.19    3.50
  -2  -2   0  123.79    3.80
  -2   2   0  121.49    4.20
  -3   2   0   -2.10    1.40
  -3   2   0    0.60    1.10
  -3  -2   0   -0.70    1.30
  -3  -2   0    0.50    1.30
   3   2   0    0.50    1.40
  -4  -2   0  293.37    8.50
  -4   2   0  282.57    8.00
   4   2   0  300.37    8.50
  -4   2   0  298.77    8.80
  -4  -2   0  288.27    8.40
  -5   2   0    0.70    1.70
  -5  -2   0    1.50    2.00
   5   2   0    1.60    2.00
  -5  -2   0    0.30    1.90
   5  -2   0   -0.70    1.60
  -5   2   0    1.10    2.00
  -6  -2   0    5.90    2.40
  -6   2   0    2.20    2.50
  -6   2   0    2.60    2.00
   6   2   0    1.40    2.30
   6  -2   0    2.50    2.00
   7  -2   0    0.70    2.50
   7  -2   0   -0.50    1.90
   7   2   0    2.10    2.40
  -7  -2   0   -0.90    2.30
  -7   2   0    0.50    2.50
  -7   2   0    5.10    2.30
  -8   2   0   31.50    3.30
  -8  -2   0   36.00    3.70
  -8   2   0   33.50    3.90
   8  -2   0   32.50    3.80
   8   2   0   33.40    3.70
   8   2   0   29.90    3.50
   8  -2   0   33.60    3.30
   9   2   0    0.50    2.50
   9   2   0    3.00    2.80
   9  -2   0   -0.80    2.30
  -9   2   0   -1.10    2.30
   9  -2   0   -0.20    2.80
  -9  -2   0    2.10    2.60
  -9   2   0   -2.90    2.60
  10  -2   0    4.40    2.40
  10   2   0    4.20    2.90
  10   2   0    3.90    2.70
  10  -2   0    1.80    2.90
 -10  -2   0    4.50    2.80
   0   3   0   -4.10    0.70
   0  -3   0   -4.00    0.90
   0  -3   0   -3.60    0.90
   0   3   0   -4.10    0.90
   0   3   0   -4.90    0.80
   0   3   0   -4.00    0.90
   1   3   0   -0.70    1.00
   1  -3   0   -1.40    1.10
  -1  -3   0    1.40    1.10
   1  -3   0    0.20    1.00
  -1   3   0    1.20    1.20
   1   3   0   -0.70    1.20
  -1   3   0    0.10    1.20
   1  -3   0   -1.60    0.90
  -1   3   0    1.10    0.80
   1  -3   0    1.60    0.80
   1   3   0   -1.60    1.00
  -1   3   0   -0.80    1.00
  -1  -3   0    1.90    1.10
  -1  -3   0    1.70    1.20
   1   3   0    0.10    1.10
  -2  -3   0 1142.09   25.90
   2  -3   0 1178.28   26.10
   2  -3   0 1156.78   25.90
  -2  -3   0 1157.78   26.60
   2   3   0 1162.78   26.50
  -2  -3   0 1158.68   26.40
  -2   3   0 1158.08   26.80
   2  -3   0 1174.38   26.00
   2   3   0 1154.08   26.40
   2   3   0 1171.58   26.20
   2  -3   0 1125.49   25.80
  -3  -3   0    1.00    1.50
   3  -3   0    0.30    1.10
   3  -3   0    0.90    0.90
  -3   3   0    0.50    1.10
   3   3   0    0.10    1.10
   3   3   0   -1.40    1.30
  -3   3   0    2.10    1.60
   3  -3   0    1.10    1.00
   3  -3   0    2.10    1.00
   3   3   0    0.40    1.10
   4   3   0  507.05   13.20
  -4   3   0  509.55   12.50
  -4   3   0  506.95   13.50
  -4  -3   0  509.45   13.30
   4   3   0  508.05   12.10
   4   3   0  516.25   12.10
   4  -3   0  505.25   12.60
   5  -3   0    2.90    1.70
  -5   3   0   -0.30    1.70
  -5  -3   0    1.10    2.00
  -5   3   0   -1.20    2.10
   5   3   0   -0.40    1.90
  -6   3   0  208.78    7.90
   6  -3   0  207.58    6.80
  -6  -3   0  205.58    7.40
  -6   3   0  203.88    6.80
   6   3   0  211.68    7.60
  -7   3   0    4.70    2.70
  -7   3   0   -2.70    1.80
  -7  -3   0    1.90    2.40
   7  -3   0   -1.30    2.50
   7   3   0    2.70    2.40
   7  -3   0   -1.20    1.90
  -8  -3   0   46.50    4.10
   8   3   0   48.50    4.10
   8  -3   0   55.19    4.10
  -8   3   0   55.19    5.20
   8  -3   0   52.29    5.10
  -8   3   0   45.20    4.00
   9   3   0    1.60    2.90
   9   3   0    0.50    2.70
  -9   3   0    0.60    4.20
   9  -3   0    2.20    2.20
  10   3   0    3.40    2.70
  10   3   0    5.00    2.80
 -10   3   0   -0.10    2.70
 -10  -3   0   -1.60    2.60
  10  -3   0   -2.60    2.70
   0  -4   0 7130.29  157.88
   0  -4   0 7369.96  158.38
   0  -4   0 7203.08  158.38
   0   4   0 7160.78  157.98
   0   4   0 7297.77  158.38
   0   4   0 7360.76  158.38
   0  -4   0 6920.41  158.38
   1   4   0   -0.90    1.10
  -1  -4   0    1.10    1.10
  -1   4   0   -0.20    1.10
  -1   4   0    0.40    0.90
   1  -4   0   -0.40    0.80
   1  -4   0   -0.40    1.10
   1   4   0   -0.90    1.10
   1   4   0   -0.40    1.10
  -1   4   0    1.50    1.20
   1  -4   0   -0.40    0.90
  -1  -4   0   -0.80    1.10
   1   4   0   -0.80    1.00
  -1  -4   0    0.10    1.00
  -1  -4   0   -0.10    0.70
   1  -4   0   -1.00    1.00
   2  -4   0 1273.07   28.80
   2   4   0 1291.67   28.90
   2   4   0 1285.27   29.10
   2  -4   0 1252.57   28.30
  -2  -4   0 1275.87   29.20
   2  -4   0 1259.67   28.30
   2  -4   0 1310.27   28.80
  -2   4   0 1294.07   29.50
  -2   4   0 1257.77   28.60
  -2  -4   0 1239.28   29.00
  -2  -4   0 1247.28   28.70
   2   4   0 1255.17   28.90
   3  -4   0   -0.20    0.90
   3   4   0    1.50    1.30
   3  -4   0   -0.10    1.10
   3   4   0    0.40    1.40
   3  -4   0   -1.50    1.00
  -3  -4   0    0.80    0.90
   3   4   0   -1.70    1.10
   3  -4   0   -0.60    1.30
  -3  -4   0   -0.50    1.70
   4   4   0  759.72   17.80
  -4   4   0  768.42   17.90
   4  -4   0  757.02   17.50
   4   4   0  751.02   18.60
   4  -4   0  769.72   17.60
   4   4   0  756.32   17.80
   4  -4   0  748.53   17.90
  -4  -4   0  757.92   18.90
  -4   4   0  760.32   19.10
   5   4   0   -1.00    1.40
  -5   4   0    0.10    2.20
   5   4   0    0.10    2.00
  -5   4   0    0.00    1.70
   5   4   0   -1.60    1.40
  -5  -4   0   -1.10    2.00
   6  -4   0  426.86   11.60
  -6  -4   0  434.96   12.60
   6   4   0  437.06   12.50
  -6   4   0  460.05   13.10
  -6   4   0  446.06   11.60
   7  -4   0   -0.70    1.80
  -7   4   0    0.70    2.60
   7   4   0   -3.10    2.20
  -7   4   0    1.10    2.00
  -7  -4   0    3.00    2.60
   8   4   0    9.30    2.80
  -8  -4   0    5.30    2.80
  -8   4   0    1.50    2.90
   8  -4   0    7.50    3.00
   9   4   0   -6.10    2.40
   9   4   0    0.90    2.60
   9  -4   0   -0.90    2.00
  -9   4   0   -2.70    2.70
   9  -4   0   -0.80    2.80
  -9  -4   0    3.50    2.80
 -10  -4   0   28.80    3.80
  10   4   0   27.30    3.70
 -10   4   0   32.60    4.00
  10  -4   0   31.10    4.10
  10   4   0   26.40    3.70
   0  -5   0    0.20    1.30
   0  -5   0   -0.20    1.20
   0   5   0   -2.30    1.20
   0   5   0    0.60    1.20
   0   5   0   -0.80    1.00
   0  -5   0   -0.60    0.90
   0  -5   0    0.00    1.10
   0   5   0   -0.10    1.30
  -1  -5   0   -0.70    1.10
  -1   5   0    1.30    0.90
   1   5   0   -1.00    1.20
  -1   5   0   -0.60    1.20
  -1   5   0   -0.80    0.90
  -1  -5   0   -0.10    1.20
   1  -5   0   -1.00    1.20
   1   5   0   -2.30    1.10
   1  -5   0    0.00    1.10
   1  -5   0    0.50    0.80
  -1  -5   0   -1.60    1.10
   1   5   0    1.10    1.30
   2   5   0  853.91   20.00
  -2   5   0  863.91   20.40
  -2   5   0  855.71   19.60
   2   5   0  875.21   20.10
   2  -5   0  848.32   19.90
   2  -5   0  845.42   19.20
  -2  -5   0  831.62   19.70
   2  -5   0  836.72   19.80
   2   5   0  853.81   19.90
   2  -5   0  840.32   19.00
  -2   5   0  824.32   19.00
  -2  -5   0  852.01   20.20
   3  -5   0    0.80    1.10
   3   5   0   -0.90    1.30
   3  -5   0    1.20    0.90
   3  -5   0   -1.10    1.20
   3   5   0   -1.50    1.50
   3  -5   0   -1.30    1.30
  -3  -5   0    0.50    1.50
  -3   5   0   -1.50    1.60
  -3  -5   0    1.30    1.00
   3   5   0   -1.30    1.30
  -4  -5   0  918.41   22.20
   4  -5   0  905.21   21.00
   4   5   0  894.51   21.20
   4   5   0  927.31   21.30
  -4   5   0  912.51   22.50
   4  -5   0  897.11   21.00
   4   5   0  891.31   22.60
   4  -5   0  913.51   21.10
   5  -5   0    3.20    1.50
   5  -5   0    0.10    1.20
   5   5   0    1.80    1.60
  -5  -5   0    0.70    2.20
   5  -5   0    1.60    1.60
   5   5   0    0.60    1.60
  -5   5   0   -1.20    2.30
   5   5   0   -1.10    2.10
  -6  -5   0   46.20    4.10
   6  -5   0   50.49    3.40
  -6   5   0   57.09    5.10
   6   5   0   51.79    3.20
   6   5   0   49.30    4.40
   6   5   0   46.20    3.10
   7  -5   0   -1.20    1.80
   7   5   0   -0.60    2.40
  -7   5   0   -1.20    2.60
  -7  -5   0   -2.90    2.40
  -8   5   0   95.99    6.20
  -8  -5   0   93.79    5.80
   8   5   0   80.79    5.50
   8  -5   0   87.09    4.40
   8  -5   0   88.09    6.20
   9   5   0   -1.70    2.60
   9   5   0   -2.40    2.50
   9  -5   0   -0.50    2.90
  -9  -5   0   -2.30    2.70
  -9   5   0    0.10    3.00
   9  -5   0   -1.60    1.90
 -10  -5   0    4.90    2.90
 -10   5   0    4.70    3.00
  10   5   0    1.10    2.70
  10  -5   0    4.90    3.00
  10   5   0    4.10    2.70
   0  -6   0 4139.19   92.09
   0  -6   0 4214.78   92.69
   0   6   0 4208.68   92.79
   0  -6   0 4146.59   92.79
   0   6   0 4157.28   92.69
   0   6   0 4250.27   92.79
   0   6   0 4130.49   92.19
  -1   6   0    1.80    1.40
  -1  -6   0    1.30    1.20
  -1   6   0    1.70    1.30
   1  -6   0    0.50    1.40
  -1   6   0    0.40    1.10
   1  -6   0   -0.70    0.90
   1   6   0    1.10    1.30
  -1  -6   0   -1.00    1.30
   1   6   0   -0.30    1.30
   1   6   0   -1.00    1.30
   1  -6   0    0.10    1.20
   2  -6   0 2232.88   49.70
  -2  -6   0 2215.28   49.80
   2  -6   0 2145.39   49.50
  -2   6   0 2246.18   50.19
   2   6   0 2148.39   49.70
  -2  -6   0 2180.28   49.50
   2   6   0 2240.88   49.80
  -2   6   0 2190.88   49.40
   2   6   0 2210.88   49.70
  -3  -6   0    0.40    1.60
   3  -6   0    1.20    0.80
   3   6   0   -1.80    1.60
   3  -6   0    1.00    1.30
  -3   6   0    0.80    1.70
  -3   6   0   -0.10    1.00
  -3  -6   0   -0.50    1.10
   3   6   0    0.30    1.50
   3  -6   0    0.60    1.50
   3  -6   0   -0.50    1.10
   3   6   0    0.40    1.50
  -4   6   0    4.40    2.30
   4   6   0    0.30    2.00
  -4  -6   0    4.20    2.10
   4  -6   0    4.40    1.50
   4   6   0    3.00    1.70
   4  -6   0    3.50    1.40
   4   6   0    6.10    1.80
   4  -6   0    3.70    1.70
   5  -6   0    0.20    1.50
   5   6   0    0.30    1.70
   5  -6   0    0.70    1.70
   5   6   0   -2.60    2.00
   5   6   0   -0.60    1.70
   5  -6   0    2.50    1.40
  -5  -6   0    1.10    2.30
  -5   6   0   -0.30    2.30
   6   6   0   74.69    4.00
  -6  -6   0   77.09    5.10
   6  -6   0   71.79    3.70
   6   6   0   68.39    4.70
   6   6   0   74.39    3.90
  -6   6   0   71.99    5.40
   6  -6   0   73.09    3.30
   7  -6   0   -1.50    1.70
  -7   6   0    3.70    2.90
   7   6   0    2.70    2.50
   7   6   0   -0.30    1.60
   7   6   0    1.40    1.80
  -7  -6   0   -2.30    2.50
  -8   6   0   43.00    4.50
  -8  -6   0   47.50    4.40
   8   6   0   46.30    4.20
   8  -6   0   45.00    3.50
   9   6   0   -3.30    2.50
   9  -6   0    0.10    2.90
  -9  -6   0   -0.90    2.80
  -9   6   0   -4.00    2.70
 -10  -6   0   13.10    3.30
  10   6   0    6.70    2.80
 -10   6   0    9.70    3.40
  10   6   0    6.80    3.00
  10  -6   0    3.70    3.10
   0  -7   0   -0.70    1.00
   0  -7   0   -0.30    1.40
   0  -7   0   -0.60    1.30
   0   7   0    1.50    1.20
   0   7   0    3.10    1.50
   0   7   0   -0.80    1.50
   0   7   0   -2.30    1.40
   1  -7   0   -0.40    1.50
   1   7   0   -2.00    1.30
   1  -7   0   -0.40    0.90
  -1  -7   0   -0.70    1.20
  -1   7   0    2.60    2.20
  -1   7   0    1.60    1.60
   1  -7   0    0.90    1.40
   1   7   0    0.10    1.60
  -1   7   0    0.10    1.40
  -1  -7   0    0.10    1.50
   1   7   0    0.10    1.60
  -2   7   0 1299.47   30.40
  -2   7   0 1362.06   31.20
   2   7   0 1299.67   30.70
   2  -7   0 1331.67   30.90
   2   7   0 1334.47   30.70
   2  -7   0 1321.67   30.60
   2   7   0 1283.67   31.70
  -2  -7   0 1335.07   31.50
  -3   7   0   -0.30    1.20
   3  -7   0    2.70    1.80
   3   7   0   -0.80    1.60
  -3  -7   0    1.40    1.30
   3   7   0    0.00    1.70
  -3  -7   0   -1.90    1.70
  -3   7   0   -1.10    1.70
   3   7   0    0.40    1.50
   4   7   0  590.84   15.20
   4   7   0  572.74   14.70
   4  -7   0  599.14   14.70
  -4  -7   0  607.04   15.50
  -4   7   0  605.24   15.90
   4  -7   0  555.84   13.60
   4  -7   0  586.64   14.50
   4   7   0  602.54   14.90
   4  -7   0  578.04   13.90
   5  -7   0    1.00    1.80
   5  -7   0    0.80    1.50
  -5  -7   0    0.40    2.30
   5   7   0    0.40    2.30
   5   7   0   -0.60    1.70
  -5   7   0   -4.20    2.40
   5  -7   0   -1.70    1.30
   5   7   0   -0.30    1.90
  -6   7   0  132.29    6.80
   6  -7   0  127.29    4.90
   6  -7   0  134.19    4.60
  -6  -7   0  116.89    6.20
   6   7   0  130.19    5.20
   6   7   0  134.69    5.10
   6  -7   0  129.39    5.50
   6   7   0  130.19    5.90
   7   7   0    2.00    2.30
   7   7   0   -0.70    1.90
   7   7   0    3.30    1.90
  -7  -7   0   -0.40    2.50
  -7   7   0   -0.70    2.80
   7  -7   0   -0.10    1.70
  -8   7   0    6.60    3.20
   8  -7   0    3.30    1.80
  -8  -7   0    4.80    3.10
   8   7   0    0.30    2.60
   9  -7   0   -4.50    2.80
  -9  -7   0   -1.50    2.80
  -9   7   0   -3.60    2.70
   9   7   0    1.60    2.70
 -10  -7   0    1.20    3.50
  10  -7   0    8.10    3.20
 -10   7   0   -0.70    2.80
   0  -8   0  952.80   23.00
   0   8   0  951.50   22.90
   0  -8   0  945.51   22.10
   0   8   0  970.50   23.00
  -1  -8   0    2.60    1.50
   1  -8   0    0.20    1.00
   1  -8   0    1.90    1.70
   1   8   0    0.60    1.70
  -1   8   0    0.50    1.60
   1   8   0   -2.20    1.40
   1  -8   0   -0.70    1.70
  -1  -8   0    0.60    1.60
  -1   8   0   -2.30    1.20
   1   8   0    0.50    1.60
   2  -8   0  118.59    4.90
  -2  -8   0  113.59    4.70
   2  -8   0  123.09    4.70
  -2   8   0  118.69    5.30
   2   8   0  117.79    4.90
  -2   8   0  115.49    6.90
   2   8   0  120.59    4.90
   2   8   0  114.49    5.00
   3  -8   0    0.50    1.70
  -3   8   0    2.50    2.00
  -3  -8   0    0.50    1.80
   3   8   0    2.40    1.70
   3  -8   0    0.40    1.50
   3   8   0   -2.00    1.80
  -3  -8   0   -2.10    1.30
   3   8   0   -1.60    1.80
  -3   8   0   -0.10    1.30
   4   8   0  370.46   10.90
   4  -8   0  394.26   10.50
  -4  -8   0  398.16   11.40
   4  -8   0  387.06   10.70
  -4   8   0  401.36   11.90
   4   8   0  406.56   11.00
   4   8   0  399.56   11.20
   5   8   0    0.50    1.90
   5  -8   0    1.10    1.40
  -5  -8   0   -1.80    2.40
   5  -8   0    0.60    1.60
   5   8   0    0.40    2.30
  -5   8   0   -1.70    2.50
  -6   8   0  378.26   11.90
   6   8   0  364.26   10.20
   6   8   0  344.67   10.00
  -6  -8   0  355.66   11.20
   6  -8   0  348.37    9.30
   6  -8   0  343.47    9.50
   6   8   0  349.27   10.70
   6  -8   0  380.26    9.90
   7   8   0   -5.10    2.30
  -7  -8   0   -0.70    2.70
   7  -8   0   -0.20    1.70
   7   8   0    1.00    2.10
   7  -8   0   -0.70    1.80
   7  -8   0   -2.10    1.40
   7   8   0   -4.20    1.70
  -7   8   0    7.60    3.40
  -8   8   0    8.60    4.10
   8   8   0   10.50    2.20
   8   8   0   10.60    2.40
  -8  -8   0   14.40    3.50
   8   8   0   17.60    3.20
   9   8   0   -1.20    2.50
  -9  -8   0   -1.60    2.80
   9  -8   0    3.80    3.30
  -9   8   0    3.10    3.10
  10   8   0   66.79    5.50
 -10  -8   0   55.89    5.30
  10  -8   0   47.30    6.40
   0   9   0   -1.70    1.70
   0  -9   0   -1.50    1.70
   0  -9   0    0.00    1.30
   0   9   0   -0.90    1.90
   1  -9   0    2.00    1.80
  -1  -9   0    0.10    1.70
  -1   9   0   -1.00    1.70
  -1   9   0    1.60    1.40
   1  -9   0    0.80    1.50
  -1   9   0    3.10    1.90
   1  -9   0   -0.30    1.10
   1   9   0   -0.80    1.70
   1   9   0    1.60    1.90
  -1  -9   0    0.10    1.50
   1   9   0    0.10    1.70
  -2   9   0 2678.53   61.09
   2  -9   0 2663.63   60.49
  -2  -9   0 2718.73   60.49
   2   9   0 2632.84   60.59
   2   9   0 2677.73   60.79
   2  -9   0 2683.43   60.69
  -2  -9   0 2636.74   60.49
   2   9   0 2709.83   60.59
  -3  -9   0    0.10    1.50
  -3   9   0    0.20    2.20
   3   9   0    1.70    2.20
   3   9   0   -1.20    1.70
   3  -9   0    1.30    1.90
  -3  -9   0   -1.10    1.80
   3   9   0   -3.70    1.90
   3  -9   0   -0.30    1.50
   4   9   0 1372.66   33.40
  -4  -9   0 1405.16   33.90
   4  -9   0 1403.76   33.20
  -4   9   0 1453.65   34.50
   4   9   0 1433.46   33.60
   4  -9   0 1467.05   33.40
   4   9   0 1448.26   33.60
  -5  -9   0    0.80    2.40
   5  -9   0   -1.10    1.90
   5   9   0   -1.70    1.90
   5   9   0    0.00    2.10
  -5   9   0    0.80    2.60
   5   9   0    1.40    2.20
   5  -9   0    0.10    1.50
  -6  -9   0   17.60    3.30
   6   9   0   11.00    2.60
   6   9   0   13.70    2.50
   6   9   0   17.10    3.00
  -6   9   0   13.50    3.50
   6  -9   0   11.80    2.40
  -7   9   0    4.20    3.20
   7   9   0    0.50    2.00
   7   9   0   -1.30    2.30
   7  -9   0    3.10    2.00
  -7  -9   0    1.70    2.90
   7  -9   0    0.70    1.50
  -8  -9   0   50.69    4.70
   8   9   0   56.69    4.10
   8   9   0   48.80    3.80
  -8   9   0   61.89    5.90
   8   9   0   53.79    4.80
  -9  -9   0   -4.00    2.80
   9   9   0   -1.20    2.50
   9   9   0   -0.60    2.10
  -9   9   0    5.20    3.30
  10  -9   0    4.40    3.00
  10   9   0   -0.60    2.70
 -10  -9   0   -1.80    2.90
 -10   9   0    0.30    3.10
   0  10   0  678.13   17.40
   0 -10   0  680.53   17.40
   0  10   0  694.73   17.40
   0 -10   0  664.53   16.30
  -1 -10   0   -0.40    1.80
  -1  10   0   -3.40    1.70
   1  10   0    1.80    2.10
   1 -10   0    2.50    1.70
  -1 -10   0    1.40    1.60
   1  10   0    0.80    1.90
   1 -10   0   -1.10    1.90
  -1  10   0    1.00    2.00
   1 -10   0    1.10    1.20
   2  10   0  356.76   10.20
  -2 -10   0  346.47    9.90
   2 -10   0  334.07    9.90
  -2  10   0  354.46   10.70
   2  10   0  338.67   10.10
  -2 -10   0  344.27   10.20
   2  10   0  361.06   10.50
   2 -10   0  361.86   10.40
  -3  10   0   -0.50    1.60
   3  10   0    1.90    2.20
   3  10   0    0.20    2.20
  -3  10   0    3.40    2.40
  -3 -10   0    1.40    2.20
   3  10   0    0.60    2.00
   3 -10   0    0.20    1.70
   3 -10   0    3.00    2.10
  -3 -10   0    6.20    1.90
  -4 -10   0   38.10    3.70
   4  10   0   33.90    3.40
  -4  10   0   30.30    3.60
   4 -10   0   44.90    4.10
   4  10   0   38.10    3.60
   4 -10   0   33.20    3.10
   4  10   0   38.60    3.80
  -4 -10   0   32.60    3.00
  -5 -10   0    0.70    2.50
  -5  10   0    0.30    2.70
   5  10   0    2.00    2.30
   5 -10   0    0.90    1.70
   5  10   0    0.20    2.40
   5  10   0   -0.60    2.00
   5 -10   0   -1.10    2.20
   6  10   0   11.30    2.40
   6 -10   0    9.80    2.50
  -6  10   0    9.30    3.30
   6  10   0    6.60    2.70
   6 -10   0   12.90    2.10
   6  10   0   11.70    2.80
  -6 -10   0   15.20    3.30
  -7  10   0   -1.30    3.00
   7 -10   0    1.10    1.60
   7  10   0   -1.20    2.30
   7  10   0    1.20    2.00
   7 -10   0    1.30    2.20
   7  10   0    4.00    2.50
  -7 -10   0   -0.10    2.90
   8 -10   0    9.60    2.40
   8  10   0    6.80    2.50
   8  10   0    8.60    2.80
  -8  10   0    2.30    3.30
   8 -10   0    3.30    2.00
  -8 -10   0    7.80    3.40
   9  10   0   -0.70    2.20
  -9 -10   0   -0.90    3.00
  -9  10   0   -0.20    2.90
   9  10   0    2.30    4.20
   0 -11   0   -0.90    1.50
   0  11   0    0.60    2.20
   0 -11   0   -3.30    2.00
   0  11   0    3.20    2.20
  -1 -11   0    2.70    1.80
   1  11   0   -0.80    2.00
  -1  11   0   -0.10    2.00
   1 -11   0   -1.80    2.10
   1  11   0   -1.90    2.20
  -1  11   0   -2.10    2.10
  -1 -11   0    1.60    2.00
   1 -11   0   -0.10    1.20
  -2 -11   0  109.19    5.00
   2  11   0  107.49    5.30
  -2  11   0  111.99    4.90
   2 -11   0  107.19    5.40
   2 -11   0  102.49    5.40
   2  11   0  112.09    5.70
  -2 -11   0   96.59    5.00
  -2  11   0  103.79    5.70
   2  11   0  109.49    5.30
   3  11   0    2.60    2.50
   3 -11   0   -2.30    2.20
  -3 -11   0    3.30    2.30
   3  11   0   -1.30    2.00
  -3 -11   0    0.90    2.00
   3 -11   0    0.10    1.80
  -3  11   0    2.60    1.80
  -3  11   0   -3.50    2.50
   3  11   0   -3.50    2.00
   4  11   0   30.90    3.30
  -4 -11   0   32.80    5.40
  -4 -11   0   37.00    3.20
   4  11   0   40.00    3.90
   4  11   0   34.60    3.50
  -4  11   0   31.80    4.40
   4 -11   0   32.70    3.30
  -5 -11   0    3.30    2.60
   5  11   0   -3.60    2.50
  -5  11   0   -0.20    3.00
   5  11   0    2.40    2.50
   5 -11   0    0.00    2.30
   5 -11   0    0.90    1.80
   5  11   0   -2.70    3.20
   6  11   0   46.60    4.60
  -6  11   0   43.50    4.60
  -6 -11   0   45.90    4.40
   6 -11   0   41.50    3.40
   6  11   0   46.00    4.00
   6  11   0   37.60    3.70
   6 -11   0   37.80    3.40
  -7 -11   0    1.30    4.70
  -7  11   0   -1.90    3.10
   7 -11   0   -0.10    1.60
   7  11   0   -0.80    2.40
   8  11   0    3.60    2.60
   8 -11   0    7.00    2.40
  -8 -11   0    8.80    3.40
   8  11   0    9.90    2.80
  -8  11   0    3.00    3.40
   9  11   0   -0.70    2.40
  -9 -11   0   -0.50    3.00
  -9  11   0   -1.70    3.10
   0 -12   0   59.89    4.50
   0  12   0   60.49    4.70
   0  12   0   57.29    4.60
  -1 -12   0    1.00    1.80
  -1 -12   0   -0.30    2.00
  -1  12   0   -1.00    2.10
  -1  12   0   -0.60    2.40
   1 -12   0   -0.40    1.40
   1  12   0    1.50    2.40
   1 -12   0   -0.30    2.40
   1  12   0   -1.60    2.10
   2  12   0  254.27    8.50
   2 -12   0  258.07    8.70
  -2  12   0  238.38    8.20
  -2 -12   0  255.17    8.10
   2 -12   0  239.08    8.10
  -2  12   0  238.18    8.90
   2  12   0  261.87    8.90
  -2 -12   0  251.37    8.30
  -3 -12   0    1.40    2.20
  -3  12   0    0.40    2.50
   3  12   0   -1.10    2.50
   3  12   0   -1.50    2.00
   3 -12   0    0.10    2.40
   3 -12   0    1.70    1.90
  -3  12   0    3.30    2.00
   3  12   0   -2.20    2.10
  -4  12   0  156.68    7.50
   4  12   0  163.58    7.10
  -4 -12   0  151.88    5.90
   4 -12   0  152.08    6.10
   4 -12   0  166.98    6.80
   4  12   0  168.68    6.60
  -4 -12   0  165.88    6.90
   4  12   0  152.58    6.50
  -5  12   0    3.10    3.00
  -5 -12   0   -0.70    2.60
   5  12   0    1.40    2.80
   5  12   0   -0.20    2.30
   5  12   0    2.20    2.20
   5 -12   0    2.80    1.90
   5 -12   0    0.40    2.40
   6  12   0    1.90    2.70
   6  12   0    2.20    2.60
   6 -12   0    0.60    2.30
   6 -12   0    1.00    1.60
  -6  12   0    1.90    3.10
  -6 -12   0    3.10    3.00
  -7 -12   0    2.00    3.00
   7 -12   0   -1.20    2.40
   7  12   0   -1.10    2.60
  -7  12   0    1.80    3.20
   7  12   0    1.80    2.60
   8  12   0   26.20    3.30
   8  12   0   33.60    3.70
   8 -12   0   35.40    3.20
  -8 -12   0   28.80    4.20
  -8  12   0   26.40    4.30
  -9 -12   0    3.40    3.40
   9  12   0    0.60    2.50
   0 -13   0   -0.40    1.60
   0  13   0    1.00    2.50
   0 -13   0   -3.30    2.10
   0  13   0    2.10    2.50
  -1  13   0    0.40    2.50
   1  13   0   -1.20    2.50
  -1 -13   0    0.80    2.30
   1 -13   0   -1.90    2.40
  -1 -13   0    0.50    1.90
   1 -13   0    0.10    1.50
   1  13   0    1.00    2.30
  -1  13   0   -0.70    2.30
  -2  13   0 1798.42   42.40
   2  13   0 1798.32   41.90
  -2 -13   0 1813.42   41.40
  -2  13   0 1738.83   43.90
  -2 -13   0 1731.43   41.80
   2  13   0 1801.22   42.10
   2 -13   0 1809.52   42.10
   3 -13   0    1.30    2.50
  -3 -13   0    1.90    2.30
   3  13   0    0.80    2.30
   3  13   0    3.80    2.80
  -3  13   0    1.50    2.00
  -3  13   0    1.40    2.80
   3 -13   0    0.50    1.90
   3  13   0    1.40    2.30
  -3 -13   0   -0.30    1.10
   4  13   0  933.71   23.30
  -4 -13   0  950.00   23.20
   4 -13   0  947.71   23.00
   4 -13   0  855.81   22.50
   4  13   0  874.71   22.80
   4  13   0  909.51   22.70
  -4  13   0  901.91   23.80
  -5  13   0   -0.30    2.90
   5  13   0   -2.40    2.80
  -5 -13   0    3.70    2.80
   5 -13   0    2.10    2.60
   5  13   0    0.10    2.50
   5 -13   0   -0.50    1.70
  -6 -13   0    4.10    3.00
  -6  13   0    4.30    3.40
   6  13   0   -0.90    2.80
   6 -13   0    5.10    2.70
   7 -13   0   -0.40    2.50
   7  13   0   -0.80    2.40
  -7 -13   0    1.40    3.10
   7  13   0    0.90    2.80
  -7  13   0    2.90    3.40
  -8 -13   0   29.30    4.30
  -8  13   0   38.40    4.80
   8 -13   0   39.70    4.10
   8  13   0   30.90    3.70
   8  13   0   31.60    3.80
   9 -13   0   -3.30    1.90
   9  13   0    2.00    2.50
  -9 -13   0   -5.30    2.90
  -9  13   0    3.00    3.40
   0  14   0   18.90    3.20
   0 -14   0   15.20    2.20
   0 -14   0   18.00    3.10
   0  14   0   14.90    3.10
  -1  14   0    1.10    2.40
   1  14   0    2.80    2.80
   1  14   0    0.00    2.50
  -1 -14   0   -0.70    2.30
  -1 -14   0   -0.20    2.00
   1 -14   0    2.00    1.50
   1 -14   0   -1.10    2.50
  -1  14   0   -3.70    2.60
   2 -14   0   21.60    3.40
   2  14   0   15.50    3.10
  -2 -14   0   20.50    2.90
   2  14   0   25.70    3.80
  -2 -14   0   22.10    3.10
  -2  14   0   18.20    2.90
  -3 -14   0    7.50    2.10
   3  14   0    2.80    2.60
  -3 -14   0    2.30    2.50
   3 -14   0    1.30    2.80
   3  14   0   -0.60    2.90
   3 -14   0    1.20    1.80
  -3  14   0   -0.10    2.80
  -3  14   0   -0.50    2.10
   4  14   0    2.60    3.00
   4  14   0    1.40    2.50
   4 -14   0    4.30    2.80
  -4  14   0    3.60    3.10
  -4 -14   0    0.50    2.50
   5  14   0   -0.40    2.40
  -5  14   0   -2.20    2.90
   5  14   0    1.70    3.00
  -5 -14   0   -1.30    2.70
   5 -14   0    1.60    2.70
   6  14   0    2.50    2.60
   6  14   0    5.50    3.10
  -6 -14   0    3.00    4.80
   7  14   0   -1.20    2.40
   7 -14   0   -2.30    2.50
  -7 -14   0   -1.80    3.00
  -7  14   0   -0.50    3.50
   7  14   0    0.70    2.90
  -8 -14   0    0.60    3.00
  -8  14   0    1.50    3.40
   8  14   0    2.80    2.90
   8 -14   0    1.80    2.50
   0 -15   0    1.10    2.60
   0 -15   0    0.80    1.80
   0  15   0   -0.90    2.60
   0  15   0   -0.60    2.60
  -1 -15   0    2.90    2.50
   1  15   0    2.00    2.70
   1 -15   0    1.50    2.20
  -1 -15   0    1.60    2.10
  -1  15   0   -1.50    2.30
   1  15   0    0.70    2.80
   1 -15   0   -0.40    2.50
  -2  15   0   91.19    5.40
   2  15   0   86.19    5.60
  -2  15   0   84.99    6.20
   2  15   0  100.99    6.40
   2 -15   0   93.79    5.90
  -2 -15   0   83.39    5.30
  -2 -15   0   92.69    5.10
  -3 -15   0    0.00    2.40
  -3  15   0   -2.50    2.90
  -3  15   0   -3.10    2.00
   3  15   0    1.20    2.50
  -3 -15   0   -1.60    2.00
   3  15   0   -1.80    3.00
   3 -15   0    0.80    2.80
   4 -15   0   54.79    5.10
   4  15   0   47.20    4.70
  -4 -15   0   45.30    4.20
  -4  15   0   41.90    4.80
   4  15   0   51.69    4.70
   5 -15   0    1.20    2.80
   5  15   0    1.60    2.80
   5  15   0    1.50    3.10
  -5  15   0    3.10    3.30
  -5 -15   0   -0.50    2.80
  -6  15   0   52.79    5.30
   6 -15   0   51.29    5.00
   6  15   0   53.19    4.70
   6  15   0   60.79    5.70
  -6 -15   0   50.29    4.70
   7  15   0    0.50    2.30
  -7 -15   0   -0.40    3.20
   7  15   0    0.20    3.00
   7 -15   0    4.40    2.80
  -7  15   0    0.60    3.50
  -8  15   0   20.80    5.20
   0 -16   0  155.18    5.60
   0  16   0  151.28    7.30
   0 -16   0  147.09    7.10
   0  16   0  152.98    7.30
  -1 -16   0   -1.00    2.00
   1  16   0   -2.60    2.80
   1  16   0   -0.50    2.70
   1 -16   0    2.80    2.90
  -1  16   0   -0.40    2.60
   1 -16   0   -1.00    1.50
  -1  16   0    1.90    2.90
  -2  16   0  244.78    8.90
  -2  16   0  252.97    9.60
   2 -16   0  246.98    9.60
   2  16   0  255.67    9.00
   2  16   0  258.37    9.70
  -2 -16   0  245.58    8.90
  -3 -16   0    4.70    2.70
  -3  16   0   -1.60    3.00
  -3 -16   0    6.60    3.20
   3 -16   0    0.20    2.90
   3  16   0   -1.50    2.50
   3  16   0    0.50    3.00
  -4  16   0   25.70    4.20
   4  16   0   29.10    4.00
  -4 -16   0   27.10    3.70
   4 -16   0   29.50    3.90
   4  16   0   29.20    4.20
   5  16   0   -1.00    3.10
   5  16   0    0.10    2.50
  -5 -16   0    2.20    3.10
   5 -16   0   -3.20    2.80
   6  16   0   -1.20    3.10
   6  16   0    2.20    2.50
  -6 -16   0    1.40    3.20
   6 -16   0    4.40    3.00
  -6  16   0    4.20    3.70
  -7  16   0    5.80    3.70
   7 -16   0    0.90    2.70
  -7 -16   0   -0.50    3.10
   7  16   0   -2.40    2.90
  -8  16   0   19.90    4.40
  -8 -16   0   26.20    4.20
   8  16   0   25.20    3.80
   8 -16   0   21.90    3.30
   0 -17   0    2.20    2.80
   0 -17   0    0.10    1.90
   0  17   0    2.60    2.90
   0  17   0    0.80    2.80
  -1 -17   0    0.20    2.60
   1  17   0    0.10    2.80
  -1  17   0   -0.40    2.60
   1  17   0   -0.70    3.00
  -1  17   0    2.40    3.10
  -1 -17   0   -2.40    2.00
   1 -17   0    0.60    2.80
   1 -17   0    0.90    1.70
   2 -17   0  692.63   19.10
   2  17   0  693.43   18.60
  -2  17   0  689.03   18.70
   2  17   0  712.03   19.30
  -2  17   0  696.33   19.30
  -2 -17   0  698.73   18.00
  -2 -17   0  676.63   18.60
  -3 -17   0   -0.40    2.50
   3  17   0   -0.10    3.20
   3  17   0   -0.70    2.50
   3 -17   0    6.00    3.10
  -3  17   0    0.50    3.10
   4  17   0  197.38    7.60
   4 -17   0  175.08    8.00
  -4 -17   0  181.28    7.80
   4  17   0  181.98    8.50
  -4  17   0  197.68    9.00
   5  17   0    5.40    6.30
  -5 -17   0   -0.80    3.00
   5  17   0    0.20    2.60
   5 -17   0    1.80    3.20
  -5  17   0   -6.70    3.10
  -6 -17   0   33.80    4.40
   6  17   0   30.90    3.50
   6 -17   0   32.70    4.00
  -6  17   0   23.00    4.50
   6  17   0   25.90    4.20
   7  17   0   -2.80    3.20
   7 -17   0   -2.40    2.70
  -7 -17   0   -3.70    2.90
  -7  17   0    6.60    3.70
   0  18   0  219.58    9.00
   0 -18   0  224.28    8.80
   0  18   0  228.88    9.10
   0 -18   0  218.48    7.10
   1 -18   0   -0.40    2.90
   1  18   0    4.30    3.00
  -1 -18   0    1.10    2.20
   1  18   0   -1.20    3.00
  -1  18   0    3.70    2.80
  -1  18   0   -3.20    2.90
   1 -18   0   -1.20    1.60
  -1 -18   0   -0.40    2.70
  -2 -18   0  130.49    6.10
   2  18   0  140.49    7.60
   2 -18   0  141.29    7.20
  -2 -18   0  124.99    6.60
  -2  18   0  140.19    7.60
   2  18   0  133.29    6.80
   3  18   0    2.20    3.20
   3 -18   0    2.70    3.00
  -3 -18   0    1.30    2.60
  -3  18   0    2.20    3.30
   3  18   0    1.50    2.70
   4 -18   0   15.50    3.60
  -4 -18   0   11.40    3.30
   4  18   0   14.00    3.10
   4  18   0   15.90    4.10
  -4  18   0   11.10    3.80
   5 -18   0   -1.70    3.10
  -5  18   0   -2.50    3.40
   5  18   0   -4.40    2.40
   5  18   0   -4.30    3.10
  -5 -18   0   -5.40    2.80
  -6 -18   0   28.20    4.20
   6  18   0   38.10    4.40
   6  18   0   34.70    3.60
   6 -18   0   32.80    4.10
  -6  18   0   31.80    4.80
   7 -18   0    1.30    2.90
  -7 -18   0   -9.90    3.50
  -7  18   0    4.80    3.60
   0  19   0   -3.30    2.90
   0  19   0   -4.00    3.00
   0 -19   0   -2.20    1.90
   0 -19   0    2.50    3.00
   1  19   0    5.20    3.30
   1 -19   0    4.40    3.10
  -1  19   0    1.20    3.20
  -1 -19   0   -3.90    2.50
  -1 -19   0    6.30    2.40
   1  19   0   -2.50    2.80
   1 -19   0    3.00    1.70
  -2 -19   0    9.40    2.70
  -2 -19   0   11.90    4.10
   2  19   0    6.40    3.20
   2  19   0   10.00    3.70
   2 -19   0   10.30    3.50
  -2  19   0   13.60    3.80
  -3 -19   0    1.60    2.70
   3 -19   0    2.00    3.20
   3  19   0   -0.50    2.70
   3  19   0   -1.50    3.30
  -4  19   0   25.10    4.60
  -4 -19   0   22.10    5.80
   4  19   0   18.40    4.10
   4  19   0   32.90    3.80
   4 -19   0   22.50    5.30
   5 -19   0    3.20    3.20
   5  19   0    6.80    3.60
  -5  19   0   -3.30    3.10
   5  19   0    1.90    2.60
  -5 -19   0    1.80    3.10
  -6 -19   0   46.20    4.80
  -6  19   0   28.90    4.60
   6  19   0   44.70    4.90
   6 -19   0   47.00    4.60
  -7  19   0    2.20    3.50
   7  19   0    2.30    3.40
   7 -19   0   -0.20    2.80
  -7 -19   0   -0.80    3.10
   0  20   0   76.89    6.10
   0 -20   0   66.49    4.10
   0  20   0   57.79    5.90
   0 -20   0   68.19    5.80
   1 -20   0    3.90    3.20
  -1 -20   0   -0.20    2.20
  -1  20   0    1.00    3.30
   1  20   0   -1.10    3.80
   1  20   0    4.70    3.20
   1 -20   0    0.90    1.60
  -1 -20   0   -1.00    2.90
  -2 -20   0   23.60    3.30
   2  20   0   18.00    3.50
   2  20   0   19.20    4.20
   2 -20   0   15.00    3.80
  -3  20   0    0.60    3.40
   3  20   0    1.00    3.40
   3  20   0   -5.50    2.50
   3 -20   0   -4.00    3.10
  -3 -20   0   -5.60    2.50
   4  20   0   12.80    4.00
  -4  20   0    9.20    3.90
   4 -20   0   11.40    3.70
   4  20   0   14.40    3.30
  -4 -20   0    4.30    3.10
  -5 -20   0    2.60    3.10
   5  20   0   -2.60    2.60
  -5  20   0   -9.20    3.00
   5 -20   0   -1.90    3.10
   5  20   0    3.00    3.60
  -6  20   0   15.70    4.10
  -6 -20   0   22.00    6.10
   6  20   0   15.90    4.10
   0  21   0   -2.90    3.00
   0  21   0   -0.40    3.10
   0 -21   0   -7.70    3.20
   1  21   0   -4.40    3.10
  -1 -21   0    2.30    2.40
   1  21   0   -2.30    3.20
  -1  21   0   -2.20    3.20
  -1 -21   0   -3.20    3.70
   1 -21   0    2.10    3.40
   2  21   0   21.30    4.30
   2 -21   0   23.80    4.30
   2  21   0   22.20    4.00
  -2 -21   0   29.20    3.40
  -2  21   0   31.50    4.60
   3  21   0    2.70    3.80
  -3  21   0    4.00    3.70
   3  21   0    3.70    2.90
   3 -21   0   -2.50    3.70
  -3 -21   0    4.20    3.70
  -4  21   0    1.00    3.50
  -4 -21   0    2.40    3.00
   4  21   0    4.00    3.90
   4 -21   0    6.60    3.70
   4  21   0    6.10    3.00
   5 -21   0    2.50    3.20
   5  21   0    0.80    3.50
  -5 -21   0    2.10    3.10
  -5  21   0   -3.90    3.60
  -6 -21   0   40.30    4.50
   6 -21   0   41.90    4.50
  -6  21   0   45.10    5.20
   6  21   0   44.00    4.80
   0  22   0  272.07   10.20
   0 -22   0  245.88   10.00
   1  22   0    5.80    3.40
   1 -22   0   -0.50    3.20
   1  22   0   -2.50    3.30
  -1  22   0    0.60    3.40
  -1 -22   0   -1.80    2.20
   2  22   0   45.10    5.50
   2 -22   0   64.39    6.20
  -2  22   0   67.99    6.50
   2  22   0   50.69    5.40
  -2 -22   0   65.69    4.80
  -3 -22   0   -2.30    2.60
   3 -22   0    1.30    3.40
  -3  22   0    2.40    3.60
   3  22   0    4.40    3.90
   3  22   0   -1.80    2.90
  -4  22   0    5.40    3.70
   4 -22   0   -1.80    3.20
   4  22   0    0.60    2.60
   4  22   0   -0.40    3.70
  -4 -22   0   -1.00    2.80
  -5  22   0    0.40    3.50
   5  22   0    0.80    3.50
   5 -22   0    1.80    4.30
   0  23   0   -3.30    3.00
  -1 -23   0   -0.10    2.30
   1  23   0    1.70    3.20
   1 -23   0    0.90    3.40
  -1  23   0    0.80    3.30
   2 -23   0    3.60    3.70
   2  23   0    4.80    3.20
   2  23   0   14.00    4.00
  -2  23   0    8.30    3.70
  -2 -23   0    2.90    2.80
  -3  23   0    3.30    3.70
   3  23   0   -0.50    2.70
   3 -23   0    0.30    3.30
  -3 -23   0   -0.90    2.70
   3  23   0   -7.60    3.20
   4 -23   0   16.90    4.00
   4  23   0   10.70    3.90
  -4  23   0    8.90    4.00
  -4 -23   0    8.00    3.30
   0  24   0   30.00    4.40
  -1  24   0    0.20    3.30
   1  24   0    0.60    3.00
   1 -24   0   -2.70    4.30
   2 -24   0    3.60    3.50
  -2 -24   0   -0.60    2.50
  -2  24   0    6.80    3.60
   2  24   0    0.20    2.90
   3  24   0    2.90    3.70
   3  24   0   -6.00    2.70
   3 -24   0    0.00    3.50
  -3  24   0   -2.80    3.30
  -3 -24   0   -1.20    2.60
   0  25   0   -1.50    2.90
   1  25   0    1.30    2.90
   1   0  -1   -2.90    0.50
  -1   0  -1   -1.50    0.70
   1   0   1   -2.80    0.60
   1   0  -1   -3.20    0.60
  -1   0  -1   -3.20    0.60
   1   0   1   -2.50    0.60
  -1   0   1   -3.60    0.60
  -2   0   1    0.50    1.00
   2   0   1    0.10    0.90
  -2   0  -1   -1.30    1.00
  -2   0  -1   -0.30    1.00
  -2   0   1   -0.40    1.00
   2   0  -1   -0.60    0.90
   2   0   1    0.50    0.90
   2   0  -1    0.20    0.90
  -3   0  -1   -0.40    1.30
  -3   0  -1    0.80    1.20
  -3   0   1    1.10    1.30
  -3   0   1   -0.40    1.50
  -4   0   1   -0.40    1.60
   4   0  -1    1.90    1.70
  -4   0   1    1.00    1.50
  -4   0  -1   -1.40    1.70
   5   0  -1   -2.70    1.90
  -5   0  -1   -1.40    1.90
   5   0   1    0.70    1.90
  -5   0  -1   -0.10    1.70
  -5   0   1   -1.00    1.90
  -5   0   1    0.20    1.70
   6   0  -1    0.30    2.20
  -6   0  -1    1.90    2.10
  -6   0  -1    0.60    2.20
   6   0   1   -1.80    2.10
  -6   0   1    2.40    2.10
  -6   0   1    0.70    2.30
   7   0  -1    0.70    2.40
  -7   0  -1   -2.70    2.10
   7   0   1    0.50    2.70
  -7   0   1   -2.60    2.00
  -7   0  -1   -1.80    2.20
  -7   0   1   -2.60    2.30
   8   0   1   -0.30    2.50
  -8   0   1   -3.00    2.20
   8   0  -1    0.30    2.10
  -8   0  -1   -0.30    2.40
   8   0  -1   -1.70    2.50
   8   0   1   -0.30    2.20
  -8   0  -1   -0.40    2.30
  -8   0   1    0.20    2.50
   9   0   1   -1.00    2.30
   9   0   1   -5.20    2.50
   9   0  -1   -1.50    2.60
   9   0  -1    0.40    2.40
  -9   0   1   -4.40    2.30
  -9   0  -1   -1.20    2.40
 -10   0   1    1.70    2.60
  10   0   1   -0.30    2.50
  10   0  -1   -0.10    2.40
  10   0   1    2.20    2.60
  10   0  -1    1.00    2.80
 -10   0  -1    1.90    2.40
   1   1  -1   25.60    1.40
   1  -1   1   27.90    1.20
   1   1  -1   20.30    1.30
   1   1  -1   25.80    1.40
   1   1  -1   23.70    1.10
  -1   1   1   22.70    1.40
   1  -1   1   25.40    1.40
  -1  -1  -1   22.30    1.30
  -1  -1  -1   27.00    1.30
  -1   1   1   29.90    1.10
   1   1   1   24.80    1.20
  -1  -1   1   26.70    1.10
  -1   1  -1   27.10    1.40
   1   1   1   25.90    1.40
   1  -1  -1   27.20    1.10
   1  -1  -1   26.40    1.40
  -1  -1   1   28.50    1.50
   1   1   1   23.60    1.00
   1  -1  -1   23.40    1.00
  -1   1  -1   26.40    1.40
  -1  -1   1   28.90    1.40
  -1  -1   1   25.00    1.10
   2   1  -1  599.84   14.20
   2   1  -1  583.84   14.10
   2  -1   1  589.04   13.90
   2   1  -1  611.84   14.30
  -2   1   1  610.64   13.90
  -2   1   1  608.14   14.40
  -2  -1  -1  607.94   14.10
  -2  -1  -1  602.34   14.20
   2  -1   1  585.64   14.20
   2   1   1  603.14   14.10
   2   1   1  589.64   14.10
   2  -1  -1  581.04   14.30
   2   1   1  598.64   14.00
  -2   1  -1  608.74   14.00
  -2   1  -1  605.14   14.30
   2  -1  -1  595.34   13.80
  -2  -1   1  610.14   14.30
  -2  -1   1  598.94   14.20
   3   1  -1  397.46   10.30
  -3   1   1  385.56    9.80
  -3  -1  -1  391.36   10.10
  -3  -1  -1  391.46   10.10
  -3  -1   1  380.46   10.10
   3   1   1  396.56   10.10
  -3  -1   1  394.06   10.30
  -3   1  -1  394.16   10.30
  -3   1  -1  402.46    9.90
  -4  -1  -1    0.50    1.60
  -4   1   1    3.70    1.50
   4   1  -1   -0.20    1.90
  -4   1   1    2.70    1.80
  -4  -1  -1    1.90    1.70
  -4   1  -1    3.40    1.60
   4   1   1    1.20    1.60
  -4  -1   1    2.80    1.60
  -4   1  -1   -2.10    1.60
  -5  -1  -1  157.28    5.90
  -5   1   1  158.08    5.60
  -5  -1  -1  161.48    5.90
  -5   1   1  144.89    6.10
   5   1  -1  153.28    6.10
  -5  -1   1  154.78    5.80
  -5   1  -1  147.89    5.50
  -5   1  -1  156.38    6.10
   5   1   1  148.29    5.90
  -5  -1   1  155.78    6.00
   5  -1  -1  144.39    6.00
   6  -1   1    0.50    1.90
   6  -1   1    1.50    2.30
   6   1  -1    0.70    2.20
  -6  -1  -1    2.60    2.30
  -6   1   1    2.90    2.40
  -6   1   1   -1.10    1.90
  -6  -1  -1    2.80    2.10
  -6  -1   1   -2.00    2.00
  -6   1  -1   -2.00    2.10
   6   1   1    1.60    2.10
  -6   1  -1   -1.80    1.80
  -6  -1   1   -0.20    2.10
   6  -1  -1   -1.80    2.20
  -7  -1  -1  548.05   14.60
  -7   1   1  523.55   14.20
   7  -1   1  524.25   15.70
  -7  -1  -1  526.35   14.70
  -7   1   1  546.25   15.10
   7  -1   1  519.55   14.30
   7  -1  -1  527.45   15.00
   7   1   1  543.85   14.80
   7  -1  -1  546.45   14.30
   7   1   1  538.65   14.60
  -7   1  -1  542.75   14.40
  -7  -1   1  532.85   15.60
  -8   1   1   -2.00    2.20
  -8  -1  -1   -0.70    2.40
   8  -1   1    0.10    2.10
   8   1  -1   -0.30    2.30
   8   1  -1    1.90    2.60
  -8   1   1   -0.50    2.50
   8  -1   1   -2.00    2.40
   8  -1  -1    1.20    2.60
   8   1   1   -0.80    2.30
  -8   1  -1    0.90    2.20
   8   1   1   -0.30    2.40
  -8   1  -1    1.60    2.50
  -8  -1   1    2.20    2.50
   8  -1  -1    0.00    2.10
   9  -1   1  121.69    5.80
   9   1  -1  105.19    6.30
  -9  -1  -1  108.29    5.90
   9   1  -1  111.29    5.80
  -9   1   1  112.69    5.70
   9  -1   1  103.39    6.20
   9   1   1  111.09    6.30
   9  -1  -1  110.69    5.60
  -9   1  -1  115.89    5.90
   9  -1  -1  124.89    6.60
   9   1   1  118.19    6.00
  -9  -1   1  115.99    5.90
  -9   1  -1  109.19    6.30
 -10  -1  -1    0.80    2.70
  10  -1   1   -4.50    2.30
  10  -1   1    1.30    2.70
 -10   1   1    0.60    2.40
  10   1  -1   -1.30    2.30
  10   1  -1    1.70    2.80
  10  -1  -1   -2.30    2.60
  10   1   1    7.90    2.90
 -10  -1   1    0.80    2.50
  10   1   1   -4.50    2.30
  10  -1  -1    3.20    2.50
   0   2   1  530.05   12.00
   0  -2  -1  520.85   12.00
   0   2  -1  531.85   12.00
   0   2  -1  514.75   11.90
   0  -2   1  535.05   12.10
   0  -2   1  508.25   12.10
   0   2   1  514.45   11.80
   0  -2  -1  523.25   12.00
   1   2  -1  109.69    3.20
   1  -2   1  107.59    3.00
   1  -2   1  109.19    3.00
  -1  -2  -1  111.09    3.10
  -1   2   1  116.09    3.40
   1   2  -1  110.79    3.20
  -1   2   1  115.09    3.10
   1  -2   1  111.99    3.00
  -1  -2  -1  112.69    3.10
  -1   2   1  107.99    3.30
   1   2  -1  109.09    3.40
  -1  -2  -1  108.29    3.50
   1   2   1  118.39    3.40
   1  -2  -1  112.29    3.10
   1  -2  -1  108.69    3.10
   1   2   1  110.29    3.10
  -1  -2   1  109.79    3.10
   1   2   1  106.79    3.40
   1   2   1  110.79    3.10
  -1   2  -1  108.79    3.00
  -1   2  -1  112.19    3.40
  -1  -2   1  109.89    3.30
  -1   2  -1  106.89    3.20
   1  -2  -1  101.49    3.50
  -1   2  -1  111.59    3.00
  -1  -2   1  106.19    3.40
   2   2  -1  263.47    6.50
   2  -2   1  267.77    6.60
  -2   2   1  259.27    6.50
  -2   2   1  250.07    7.10
   2   2  -1  258.07    7.00
   2  -2   1  245.38    7.40
   2  -2   1  259.77    6.60
   2   2  -1  256.57    6.90
   2   2  -1  267.37    6.50
  -2  -2  -1  272.67    7.10
  -2  -2   1  265.27    7.10
   2  -2  -1  267.17    6.40
   2  -2  -1  266.37    6.40
   2   2   1  266.87    6.40
   2   2   1  263.47    6.80
   2  -2  -1  266.67    6.40
  -2  -2   1  264.37    6.90
   2   2   1  270.27    6.40
   2   2   1  270.27    6.80
  -2   2  -1  266.77    6.60
  -2   2  -1  259.37    7.10
  -3  -2  -1  692.83   16.80
  -3  -2  -1  689.63   16.60
   3  -2   1  693.53   16.40
   3   2  -1  705.93   16.90
  -3   2   1  705.23   17.10
  -3   2   1  698.73   16.30
  -3   2  -1  702.73   16.40
   3  -2  -1  679.83   16.50
   3   2   1  714.43   16.70
  -3  -2   1  685.73   16.80
  -3   2  -1  691.33   17.00
  -3  -2   1  694.23   16.90
  -4  -2  -1  376.56   10.20
  -4  -2  -1  379.66   10.40
  -4   2   1  376.96    9.80
   4  -2   1  376.86    9.90
  -4   2   1  364.06   10.60
  -4   2  -1  370.26   10.50
  -4   2  -1  401.36   10.00
   4   2   1  378.16   10.30
  -4  -2   1  392.66   10.40
  -5  -2  -1   75.69    4.30
   5   2  -1   71.89    4.50
  -5   2   1   75.19    4.60
  -5   2   1   77.19    3.80
   5  -2   1   78.99    3.90
  -5  -2  -1   78.89    4.30
  -5   2  -1   80.69    4.00
   5   2   1   80.29    4.40
  -5   2  -1   73.39    4.60
  -5  -2   1   79.29    4.50
  -5  -2   1   79.99    4.30
  -6  -2  -1  526.05   14.00
   6  -2   1  512.25   13.40
  -6   2   1  513.55   14.30
  -6   2   1  517.15   13.40
   6   2  -1  521.15   14.20
  -6   2  -1  500.45   13.40
   6  -2  -1  490.75   13.30
   6   2   1  514.25   14.00
  -6   2  -1  509.65   14.30
  -6  -2   1  508.45   13.90
   6  -2  -1  521.25   14.40
  -7   2   1   14.50    3.10
   7  -2   1   12.40    3.00
   7  -2   1   16.90    2.60
  -7   2   1   15.50    2.50
   7   2  -1   15.90    4.60
  -7  -2  -1   17.00    2.90
  -7  -2   1   12.70    2.80
   7  -2  -1   13.40    3.10
   7   2   1   14.10    2.90
   7  -2  -1   15.70    2.50
  -7   2  -1   11.40    2.60
  -7   2  -1   16.60    3.10
   8   2  -1    0.20    2.60
   8  -2   1   -2.20    2.40
  -8   2   1   -0.70    2.60
  -8  -2  -1   -0.10    2.40
  -8   2   1   -1.60    2.10
   8  -2   1   -0.50    2.10
   8  -2  -1    3.90    2.70
  -8   2  -1    0.00    2.30
  -8  -2   1   -4.40    2.30
   8  -2  -1    2.00    2.20
   8   2   1   -1.30    2.30
  -8   2  -1    1.90    2.60
   8   2   1   -2.30    2.20
   9  -2   1   46.60    4.30
   9   2  -1   49.40    4.50
  -9   2   1   40.00    3.60
   9  -2   1   47.70    4.50
   9   2  -1   51.49    4.70
  -9   2   1   45.90    4.50
  -9  -2  -1   47.90    4.30
   9  -2  -1   42.40    4.10
   9   2   1   47.90    4.30
  -9   2  -1   38.30    4.10
   9  -2  -1   41.20    5.10
  -9   2  -1   49.60    4.40
   9   2   1   51.69    4.90
  -9  -2   1   48.60    4.70
  10  -2   1   63.99    5.40
  10  -2   1   61.29    4.60
  10   2  -1   67.79    5.40
  10   2  -1   68.19    5.10
 -10  -2  -1   63.49    5.20
  10   2   1   61.79    5.20
  10  -2  -1   57.49    4.40
  10  -2  -1   56.59    5.50
 -10  -2   1   62.19    5.10
  10   2   1   67.09    5.20
   0   3  -1   -2.10    0.90
   0   3   1   -2.60    0.80
   0  -3  -1   -3.40    0.80
   0   3   1   -2.60    0.90
   0  -3   1   -3.40    0.80
   0  -3   1   -2.90    1.10
   0  -3   1   -2.30    0.80
   0   3  -1   -2.40    0.90
   0   3   1   -3.70    0.60
   0  -3  -1   -3.00    0.60
   0   3  -1   -2.70    0.90
   0   3   1   -3.30    0.90
   0  -3   1   -2.40    0.90
   0   3  -1   -1.80    0.90
   0  -3  -1   -2.80    0.80
   1   3  -1  907.11   20.30
   1   3  -1  872.21   20.20
   1   3  -1  882.91   20.10
   1  -3   1  861.11   20.30
   1   3  -1  899.31   20.10
   1  -3   1  899.81   20.00
  -1   3   1  870.11   20.00
  -1  -3  -1  881.41   20.00
   1  -3   1  874.31   20.10
  -1   3   1  883.41   20.30
  -1  -3  -1  865.01   20.10
  -1  -3  -1  862.31   20.00
   1  -3   1  909.71   19.90
   1   3   1  886.31   20.00
  -1   3  -1  824.92   20.20
   1   3   1  854.11   20.10
  -1   3  -1  880.11   20.00
  -1   3  -1  868.41   19.70
   1   3   1  887.31   20.10
  -1  -3   1  885.31   20.20
   1   3   1  881.01   20.10
  -1  -3   1  873.21   20.10
   1  -3  -1  887.71   20.10
  -1   3  -1  900.81   20.40
   1  -3  -1  855.31   20.20
   1  -3  -1  899.51   20.10
  -2   3   1  795.02   17.80
   2  -3   1  769.62   17.50
   2  -3   1  767.52   17.50
   2   3  -1  775.02   18.10
  -2   3   1  749.42   17.30
   2  -3   1  761.52   17.50
   2   3  -1  765.52   17.60
  -2  -3  -1  768.92   18.10
   2   3  -1  764.22   18.00
  -2   3   1  748.63   18.20
   2   3  -1  762.82   17.70
  -2  -3  -1  767.32   17.70
  -2  -3  -1  760.22   17.40
   2   3   1  785.72   17.60
   2  -3  -1  763.92   17.30
  -2  -3   1  762.92   18.00
  -2   3  -1  764.92   18.20
   2   3   1  764.62   17.70
   2  -3  -1  756.82   17.20
   2  -3  -1  768.32   17.50
  -2  -3   1  763.92   18.10
   2   3   1  763.32   17.80
   2  -3  -1  761.32   17.50
  -2  -3   1  761.12   17.40
  -3   3   1  447.06   10.90
   3   3  -1  466.55   11.80
   3  -3   1  449.36   11.30
   3  -3   1  460.45   10.70
   3  -3   1  454.45   11.10
   3   3  -1  459.35   10.90
   3   3  -1  452.65   10.90
  -3  -3  -1  452.25   11.70
  -3   3   1  454.35   12.00
  -3  -3   1  456.85   11.70
   3   3   1  457.25   10.90
  -3   3  -1  454.85   11.10
   3  -3  -1  446.66   10.90
  -3   3  -1  453.35   11.90
   3  -3  -1  454.75   10.80
   3   3   1  457.05   10.90
   3  -3  -1  436.36   10.80
   3  -3  -1  458.15   10.70
   3   3   1  467.55   11.50
   4   3  -1  208.68    5.70
   4   3  -1  204.38    5.70
  -4  -3  -1  204.38    6.80
  -4   3   1  211.38    6.10
   4  -3   1  215.08    6.20
  -4   3   1  205.88    7.10
  -4  -3   1  213.78    6.90
   4  -3  -1  213.68    6.10
   4   3   1  203.58    5.60
  -4   3  -1  208.98    7.10
  -4   3  -1  203.18    6.20
   4   3   1  206.38    5.60
   4   3   1  203.18    6.60
  -5  -3  -1    1.10    2.00
   5   3  -1   -2.50    1.90
  -5   3   1    3.60    1.70
   5  -3   1    1.40    1.70
  -5   3   1   -2.10    2.10
  -5   3  -1    2.50    2.20
  -5  -3   1    2.10    2.00
  -5   3  -1    0.90    1.70
   5   3   1   -1.00    1.90
   5  -3  -1    2.40    1.60
   6   3  -1  125.29    5.90
  -6  -3  -1  125.19    5.80
  -6   3   1  126.09    6.20
  -6   3   1  118.39    4.90
   6  -3   1  116.09    5.00
   6  -3  -1  123.59    4.90
  -6   3  -1  120.09    6.00
   6   3   1  128.99    5.70
  -6  -3   1  120.99    5.70
  -6   3  -1  126.69    5.10
   7  -3   1   86.29    5.50
  -7  -3  -1   73.89    5.00
  -7   3   1   75.39    4.30
   7  -3   1   84.39    4.50
  -7   3   1   85.59    5.60
   7   3  -1   76.59    5.30
   7  -3  -1   85.19    5.60
  -7   3  -1   86.19    5.50
   7  -3  -1   77.59    4.30
  -7   3  -1   83.09    4.60
   7   3   1   78.59    5.10
  -7  -3   1   86.79    5.20
  -8   3   1   24.10    2.90
   8  -3   1   21.30    2.90
  -8  -3  -1   17.40    3.20
   8   3  -1   16.10    3.10
   8  -3   1   17.20    3.40
  -8   3   1   19.20    3.50
  -8  -3   1   13.50    3.10
   8   3   1   13.40    3.00
  -8   3  -1   16.40    3.30
  -8   3  -1   15.60    2.70
   8  -3  -1   17.40    2.70
   8   3   1   18.50    3.20
   8  -3  -1   21.60    3.60
  -9  -3  -1   25.20    4.70
   9  -3   1   29.00    3.30
   9   3  -1   29.00    4.60
   9  -3   1   22.70    4.50
   9   3  -1   31.00    3.80
   9   3   1   36.90    3.90
   9  -3  -1   21.60    4.10
   9  -3  -1   35.20    3.30
  -9   3  -1   33.20    4.00
   9   3   1   31.80    3.80
 -10  -3  -1    0.30    2.70
  10  -3   1   -3.00    2.20
  10  -3   1    0.30    2.70
  10   3  -1    1.20    2.70
  10   3  -1    1.90    2.70
  10   3   1    0.40    2.60
 -10  -3   1    2.70    2.70
  10  -3  -1    0.80    2.80
 -10   3  -1    1.90    2.70
  10   3   1    1.90    2.70
   0   4   1  345.37    8.70
   0   4  -1  342.77    8.70
   0  -4   1  349.57    8.80
   0  -4   1  351.76    8.70
   0  -4   1  343.67    8.80
   0   4  -1  338.67    8.40
   0   4  -1  342.67    8.70
   0   4   1  344.47    8.60
   0  -4  -1  343.97    8.70
   0  -4  -1  348.87    8.70
   0  -4  -1  346.97    8.80
   0  -4   1  348.17    8.40
   0   4   1  348.77    8.80
   0   4  -1  356.56    8.90
   0  -4  -1  335.87    8.20
   0   4   1  343.27    8.20
   1  -4   1   92.29    3.10
   1  -4   1   87.79    3.40
   1  -4   1   90.49    3.40
   1   4  -1   95.49    3.40
  -1   4   1   85.79    3.20
  -1  -4  -1   87.89    3.20
   1   4  -1   92.79    3.40
   1   4  -1   91.59    3.40
   1  -4   1   95.69    3.20
  -1  -4  -1   92.39    3.30
   1   4  -1   96.89    3.60
  -1   4   1   94.89    3.50
  -1   4  -1   91.79    3.20
  -1   4  -1   90.59    3.60
   1  -4  -1   85.79    3.30
   1  -4  -1   88.29    3.20
  -1   4  -1   90.99    3.00
   1   4   1   91.89    3.40
  -1  -4   1   89.59    3.40
   1   4   1   82.69    3.10
   1   4   1   96.69    3.40
   1  -4  -1   91.99    3.30
  -1  -4   1   92.59    3.30
   1   4   1   97.29    3.30
   2   4  -1  184.88    5.40
   2  -4   1  184.38    4.90
  -2   4   1  186.78    5.80
   2   4  -1  180.28    5.30
  -2  -4  -1  178.48    5.20
   2  -4   1  180.78    5.20
  -2   4   1  184.28    5.00
  -2  -4  -1  180.58    5.10
   2  -4   1  189.18    5.60
   2  -4   1  183.98    4.80
  -2  -4  -1  191.38    5.60
   2   4  -1  184.98    5.70
  -2  -4   1  184.78    5.10
   2   4   1  178.98    5.30
  -2  -4   1  189.68    5.70
  -2   4  -1  184.28    4.80
   2   4   1  184.18    5.30
   2   4   1  186.38    5.40
  -2   4  -1  187.68    5.00
   2  -4  -1  183.48    5.20
   2  -4  -1  186.28    5.30
  -2   4  -1  190.78    5.90
  -2  -4   1  178.88    5.80
  -3   4   1  431.56   10.40
   3  -4   1  438.36   10.50
   3  -4   1  424.46   10.40
   3  -4   1  419.26   10.80
   3   4  -1  455.55   10.80
  -3  -4  -1  443.76   11.90
   3   4  -1  442.26   10.70
   3  -4   1  432.86   10.60
   3   4  -1  446.66   11.40
   3   4   1  438.06   11.10
   3   4   1  443.66   10.70
   3   4   1  437.16   10.70
   3  -4  -1  429.76   10.40
  -3  -4   1  408.16   12.00
   3  -4  -1  435.86   10.50
  -3   4  -1  428.36   12.20
   3  -4  -1  445.06   10.70
  -3  -4   1  421.86   10.20
   3  -4  -1  425.16   10.30
   4  -4   1    7.10    1.40
  -4   4   1    5.10    2.10
   4  -4   1    6.40    1.20
  -4  -4  -1    3.90    1.80
   4   4  -1    5.00    1.50
   4  -4   1    6.10    1.60
   4   4  -1    8.20    1.60
  -4   4   1    4.70    1.40
   4   4   1    4.10    1.40
   4  -4  -1    7.10    1.50
  -4   4  -1    8.00    2.30
   4  -4  -1    5.00    1.30
  -4   4  -1    9.00    1.60
  -4  -4   1    4.70    1.80
   4  -4  -1    6.00    1.30
   4   4   1    4.90    1.40
   4   4   1    5.00    1.80
   5   4  -1  183.08    5.50
  -5   4   1  176.78    5.70
   5   4  -1  186.38    6.80
  -5  -4  -1  185.88    6.80
  -5   4   1  181.58    7.10
   5  -4   1  181.08    5.90
   5   4  -1  180.18    5.50
   5   4   1  184.68    5.40
   5   4   1  181.68    5.40
   5   4   1  177.98    6.50
  -5   4  -1  182.88    6.50
  -5  -4   1  176.68    6.70
   5  -4  -1  174.18    5.70
  -5   4  -1  182.98    7.00
  -6   4   1    4.30    2.60
   6  -4   1    7.70    2.00
  -6   4   1   11.10    2.10
  -6  -4  -1    7.20    2.60
   6   4  -1   12.10    2.70
   6  -4  -1    7.30    1.90
   6   4   1   18.40    2.80
  -6   4  -1    7.90    2.80
  -6   4  -1    9.30    2.20
  -6  -4   1    7.10    2.60
  -7  -4  -1    6.00    2.80
  -7   4   1    2.30    2.70
   7  -4   1    7.10    2.20
  -7   4   1    8.80    2.20
   7   4  -1   13.30    3.00
   7  -4  -1    9.90    2.20
   7   4   1    9.30    2.50
  -7   4  -1    5.30    2.80
  -7  -4   1    6.80    2.70
   8  -4   1    8.00    3.00
   8  -4   1    5.90    2.20
  -8   4   1    6.50    3.10
  -8  -4  -1   10.10    3.00
   8   4  -1    2.90    2.80
   8   4   1    3.90    2.70
  -8   4  -1    1.60    2.80
   8  -4  -1    2.70    2.90
  -8  -4   1    2.10    2.70
   8  -4  -1    6.20    2.50
   9  -4   1   94.19    6.30
  -9  -4  -1   92.99    5.80
   9   4  -1   87.79    5.70
  -9   4   1   92.99    6.30
   9  -4   1   83.39    4.70
   9   4  -1   81.59    5.70
  -9   4  -1   89.39    7.40
  -9  -4   1   87.29    5.80
   9   4   1   84.89    5.70
   9   4   1   84.09    5.60
   9  -4  -1   90.69    6.30
   9  -4  -1   86.19    4.60
  10   4  -1    6.20    2.90
  10  -4   1    5.20    3.00
 -10  -4  -1    2.30    2.80
  10   4  -1    6.80    3.00
 -10   4   1    5.30    3.00
  10   4   1    8.40    2.90
  10  -4  -1    7.70    3.20
  10   4   1   10.20    3.10
 -10  -4   1    5.70    2.90
 -10   4  -1    4.20    2.90
   0  -5   1   -1.60    1.30
   0   5  -1   -2.10    1.20
   0  -5   1   -3.00    1.00
   0  -5  -1   -1.40    1.10
   0   5  -1   -4.80    1.00
   0  -5  -1   -0.90    1.30
   0   5   1   -4.10    1.20
   0   5  -1   -2.00    1.30
   0  -5   1   -2.40    1.10
   0  -5  -1   -3.30    0.90
   0   5  -1   -3.00    1.20
   0   5   1   -3.20    1.10
   0  -5   1   -2.60    1.30
   0   5   1   -4.60    1.20
   1  -5   1   59.39    3.00
   1  -5   1   64.29    2.30
   1   5  -1   58.89    3.10
   1   5  -1   54.29    2.90
  -1  -5  -1   56.69    2.70
  -1  -5  -1   59.29    2.90
   1   5  -1   64.89    3.10
  -1  -5  -1   59.89    2.80
   1  -5   1   59.19    2.80
  -1   5   1   59.99    3.10
   1  -5  -1   58.29    3.00
  -1  -5   1   63.29    2.90
   1  -5  -1   61.09    2.80
   1   5   1   58.29    2.80
  -1   5  -1   60.19    2.60
  -1  -5   1   60.59    2.80
  -1  -5   1   55.89    3.00
   1   5   1   57.99    3.00
   1   5   1   59.69    3.00
  -1   5  -1   59.79    3.10
  -2  -5  -1   18.60    1.70
   2   5  -1   20.60    1.90
  -2   5   1   19.10    2.10
   2   5  -1   20.40    2.20
  -2   5   1   20.30    2.00
   2   5  -1   17.60    1.90
   2  -5   1   16.20    1.40
   2  -5   1   21.00    1.90
  -2  -5  -1   18.90    1.90
   2  -5   1   18.50    1.70
   2  -5   1   19.50    1.70
  -2   5  -1   17.90    1.40
  -2   5  -1   21.20    1.70
   2   5   1   22.60    2.00
  -2   5  -1   18.70    2.20
   2   5   1   16.10    1.80
  -2  -5   1   18.10    2.00
   2  -5  -1   19.60    1.70
  -2  -5   1   19.70    1.80
   2   5   1   19.10    1.90
   2  -5  -1   22.30    2.20
   3  -5   1  234.48    6.40
   3  -5   1  219.88    6.00
  -3  -5  -1  218.28    6.00
  -3   5   1  232.08    7.30
   3   5  -1  241.28    7.10
   3   5  -1  223.08    6.50
   3  -5   1  217.48    6.20
   3  -5   1  221.48    5.80
   3   5  -1  223.28    6.50
  -3  -5  -1  228.38    7.00
   3   5   1  231.68    6.80
  -3  -5   1  221.58    7.00
   3   5   1  222.68    6.40
   3  -5  -1  224.38    5.80
   3  -5  -1  228.08    6.30
  -3  -5   1  221.78    6.00
  -3   5  -1  223.08    7.30
   3   5   1  228.68    6.50
   3  -5  -1  217.08    5.70
   3  -5  -1  232.08    6.40
   4  -5   1   25.60    2.40
   4   5  -1   23.90    2.20
   4   5  -1   19.40    2.80
   4   5  -1   22.70    2.20
   4  -5   1   26.90    2.50
  -4   5   1   20.30    2.80
   4  -5   1   25.90    2.20
  -4  -5  -1   27.80    2.80
   4  -5  -1   24.30    1.90
  -4   5  -1   28.60    3.10
   4   5   1   15.60    2.60
   4   5   1   24.80    2.20
   4   5   1   23.60    2.10
  -4  -5   1   24.10    2.80
   4  -5  -1   23.80    2.50
   4  -5  -1   24.80    2.30
   5   5  -1  265.87    8.70
  -5  -5  -1  280.47    8.90
   5  -5   1  269.87    7.20
  -5   5   1  289.47    9.30
   5  -5   1  270.87    7.70
   5   5  -1  278.77    7.70
   5  -5   1  278.07    7.40
   5   5  -1  283.67    7.80
  -5  -5   1  269.87    8.80
   5  -5  -1  270.37    7.40
   5   5   1  275.77    8.60
   5  -5  -1  271.47    7.30
  -5   5  -1  280.27    9.20
   5   5   1  263.67    7.50
   5   5   1  275.17    7.70
   5  -5  -1  269.67    7.60
   6   5  -1   13.30    1.90
   6  -5   1   12.30    2.10
   6   5  -1   14.80    2.90
  -6  -5  -1   10.20    2.70
   6   5  -1    9.10    1.90
   6   5   1   10.10    1.80
   6   5   1    9.20    1.90
  -6   5  -1   12.00    3.10
  -6  -5   1   14.60    3.40
   6  -5  -1   12.80    2.00
   6   5   1   13.10    2.70
   7  -5   1  649.64   16.30
  -7   5   1  658.63   18.00
  -7  -5  -1  649.34   17.60
   7   5  -1  638.94   17.50
  -7   5  -1  642.74   17.90
   7  -5  -1  645.14   16.20
  -7  -5   1  674.63   17.60
   7   5   1  655.13   17.20
   8  -5   1   20.00    2.70
   8  -5   1   24.80    3.80
  -8   5   1   20.30    3.70
   8   5  -1   24.70    3.50
  -8  -5  -1   29.30    3.80
   8   5   1   20.00    3.20
   8  -5  -1   19.80    3.70
  -8  -5   1   27.50    3.70
   8  -5  -1   26.40    2.70
  -8   5  -1   19.70    3.60
   9  -5   1  105.89    6.60
  -9  -5  -1  103.89    6.20
   9  -5   1  108.89    5.00
   9   5  -1  102.29    6.00
  -9   5   1  102.09    6.70
  -9  -5   1  101.89    6.20
  -9   5  -1  104.09    6.60
   9  -5  -1  106.29    6.70
   9   5   1  104.89    5.90
   9  -5  -1  102.59    4.80
   9   5   1  117.19    6.30
 -10  -5  -1    7.30    3.10
 -10   5   1    2.10    2.90
  10  -5   1    7.20    3.10
  10   5  -1    6.70    2.90
  10   5  -1    8.10    2.90
 -10   5  -1    2.20    2.80
 -10  -5   1    5.10    2.80
  10   5   1    1.30    2.80
  10  -5  -1    2.20    2.90
  10   5   1    1.40    2.50
   0   6   1  556.94   14.10
   0   6  -1  568.54   14.10
   0   6  -1  566.54   13.70
   0  -6  -1  553.74   13.40
   0   6  -1  566.44   14.20
   0  -6   1  571.74   13.60
   0   6   1  580.24   14.20
   0   6   1  586.44   14.10
   0   6   1  575.84   13.50
   0  -6   1  573.34   14.20
   0   6  -1  596.64   14.30
   0  -6  -1  586.84   14.10
   0  -6  -1  570.14   14.20
   0  -6   1  559.74   14.10
   1  -6   1  333.77    8.80
  -1   6   1  336.47    9.00
   1   6  -1  328.87    8.80
   1  -6   1  323.77    8.00
  -1   6   1  318.77    7.90
   1   6  -1  323.77    8.90
  -1  -6  -1  319.27    8.50
  -1  -6  -1  316.77    8.70
  -1  -6  -1  323.17    9.10
  -1   6   1  323.77    8.70
   1  -6   1  327.37    8.70
   1   6  -1  314.77    8.80
   1   6   1  325.27    8.80
   1  -6  -1  316.67    7.70
   1  -6  -1  330.67    8.80
  -1  -6   1  330.87    9.30
  -1   6  -1  326.97    9.00
   1  -6  -1  326.87    8.70
  -1  -6   1  327.77    8.60
   1   6   1  329.57    8.70
   1   6   1  328.97    8.90
  -1   6  -1  325.47    8.70
   2  -6   1  616.34   14.10
  -2   6   1  614.74   15.40
   2   6  -1  600.74   14.90
   2   6  -1  604.14   15.00
  -2   6   1  606.54   14.60
   2  -6   1  603.84   14.90
  -2  -6  -1  597.64   15.00
   2  -6   1  595.64   14.70
  -2  -6  -1  603.74   14.70
   2   6  -1  625.74   15.20
   2   6   1  602.74   14.90
   2   6   1  621.54   14.90
  -2   6  -1  600.64   14.60
   2  -6  -1  586.04   14.70
   2  -6  -1  607.74   14.90
  -2  -6   1  616.84   15.10
  -2  -6   1  612.54   15.10
  -2   6  -1  615.34   15.40
  -2   6  -1  580.44   13.90
   2   6   1  612.24   15.00
   3   6  -1   10.50    1.90
   3  -6   1   10.20    1.60
  -3  -6  -1    7.30    1.90
  -3   6   1   10.60    1.40
   3  -6   1   10.40    1.80
  -3  -6  -1    8.90    1.50
   3  -6   1    8.90    1.50
   3   6  -1    8.50    1.70
  -3   6   1   11.30    2.30
   3   6  -1    6.10    2.00
   3  -6   1   10.00    1.10
   3  -6  -1   10.40    1.70
  -3  -6   1    7.90    1.60
  -3  -6   1   13.20    2.20
  -3   6  -1   10.20    2.20
  -3   6  -1   10.20    1.30
   3  -6  -1    9.50    1.70
   3   6   1    9.40    1.80
   3   6   1    9.90    1.80
   3   6   1    9.70    1.90
   4  -6   1  562.54   13.80
  -4   6   1  570.24   15.20
   4  -6   1  555.44   13.60
   4   6  -1  555.34   14.60
  -4  -6  -1  575.94   14.80
   4  -6   1  547.85   13.40
   4   6  -1  548.65   13.90
   4   6  -1  576.44   14.10
   4   6   1  573.04   14.10
   4  -6  -1  557.44   13.20
   4  -6  -1  547.85   13.80
  -4   6  -1  569.24   15.10
  -4  -6   1  562.44   14.80
   4  -6  -1  532.45   13.10
   4   6   1  549.05   14.30
   4   6   1  570.94   14.00
   4  -6  -1  555.84   13.70
   5  -6   1    0.00    1.50
   5  -6   1    3.70    1.50
  -5  -6  -1   -0.80    2.20
   5   6  -1    1.50    2.20
   5   6  -1   -0.60    1.70
   5  -6   1   -0.50    1.60
  -5   6   1    3.50    2.50
   5   6  -1   -1.20    1.70
  -5  -6   1    1.30    2.20
   5  -6  -1   -0.40    1.40
   5   6   1    2.50    1.80
   5   6   1    1.70    1.60
   5   6   1    2.80    2.10
   5  -6  -1    3.10    1.80
  -5   6  -1    0.10    2.30
   5  -6  -1    1.70    1.40
   6   6  -1  332.67   11.00
  -6   6   1  334.87   10.80
  -6  -6  -1  325.27   10.30
   6   6  -1  338.67    9.10
   6  -6   1  317.57    8.90
   6  -6   1  323.97    8.60
   6   6  -1  321.67   10.10
  -6  -6   1  321.97   10.30
  -6   6  -1  315.57   10.70
   6  -6  -1  326.07    8.70
   6   6   1  327.07    9.00
   6  -6  -1  319.27    8.70
   6   6   1  319.57    8.90
   6  -6  -1  324.07    8.50
   6   6   1  319.27    9.90
   7   6  -1   11.50    2.00
   7   6  -1    7.40    2.10
  -7  -6  -1    5.60    2.90
   7  -6   1    6.40    2.00
   7   6  -1    9.20    2.80
  -7   6   1   12.10    3.20
   7  -6  -1   12.80    2.10
   7   6   1    8.20    2.60
  -7  -6   1    9.70    3.00
   7   6   1   11.40    2.00
   7   6   1    6.50    1.90
  -7   6  -1    9.70    3.30
  -8  -6  -1   24.40    3.60
   8  -6   1   21.70    2.50
  -8   6   1   18.30    3.70
   8   6  -1   19.70    3.20
   8  -6  -1   23.70    2.50
  -8   6  -1   22.90    3.70
   8   6   1   21.00    3.20
  -8  -6   1   24.80    3.80
  -9   6   1    7.70    3.30
   9   6  -1    3.60    2.80
   9  -6   1    4.00    2.20
   9  -6   1    5.30    3.10
  -9  -6  -1    7.40    3.10
  -9  -6   1    7.90    3.20
  -9   6  -1    6.30    3.30
   9  -6  -1    7.90    3.30
   9   6   1    3.40    2.70
   9   6   1    4.50    3.00
  10  -6   1   36.40    4.40
 -10   6   1   29.00    4.10
  10   6  -1   27.70    3.70
 -10  -6  -1   31.80    4.00
  10   6  -1   30.90    3.70
  10  -6  -1   27.60    4.10
  10   6   1   36.60    4.10
 -10  -6   1   34.40    4.00
 -10   6  -1   36.20    4.20
   0  -7   1   -1.30    1.50
   0   7   1   -0.50    1.40
   0   7   1   -1.40    1.50
   0   7  -1    0.00    1.50
   0   7   1   -1.40    1.50
   0  -7  -1    0.60    1.10
   0  -7   1   -0.40    1.10
   0   7   1   -1.70    1.00
   0  -7  -1    0.70    1.30
   0  -7  -1    1.00    1.60
   0  -7   1    2.20    1.40
   0   7  -1   -0.30    1.40
  -1   7   1  246.58    7.30
  -1  -7  -1  223.88    7.00
   1  -7   1  229.48    7.10
  -1   7   1  235.28    7.00
   1   7  -1  241.98    7.20
   1   7  -1  233.48    7.10
  -1   7   1  229.08    6.10
   1  -7   1  228.88    6.90
  -1  -7  -1  240.28    6.70
   1  -7   1  244.98    6.20
   1   7   1  235.68    6.90
  -1  -7   1  229.38    7.00
   1  -7  -1  232.98    5.80
  -1  -7   1  236.78    6.70
   1   7   1  243.08    7.20
   1   7   1  227.68    7.60
   1  -7  -1  228.08    7.10
   1  -7  -1  238.18    7.00
  -1   7  -1  235.88    7.30
  -1   7  -1  234.58    7.00
  -1   7  -1  228.98    6.40
   2   7  -1  527.05   15.20
   2  -7   1  588.24   14.50
   2  -7   1  575.54   13.30
   2  -7   1  555.04   14.20
  -2   7   1  574.74   14.80
  -2   7   1  574.24   14.10
   2   7  -1  555.44   14.30
   2   7  -1  606.44   14.70
  -2   7  -1  586.14   14.90
   2  -7  -1  592.54   14.70
  -2  -7   1  568.94   14.60
   2   7   1  568.64   14.30
  -2   7  -1  571.44   14.10
   2   7   1  562.84   14.40
   2  -7  -1  568.44   14.20
   3  -7   1  563.24   13.30
  -3   7   1  536.95   13.60
  -3  -7  -1  568.44   14.50
   3   7  -1  564.04   14.50
   3   7  -1  559.64   14.20
   3  -7   1  545.75   13.00
  -3  -7  -1  551.04   13.80
   3  -7   1  566.94   14.10
   3   7  -1  582.94   14.30
  -3   7   1  580.14   15.00
   3  -7  -1  556.54   14.10
   3   7   1  561.34   14.30
  -3  -7   1  558.14   14.50
   3   7   1  546.55   14.10
   3   7   1  577.74   14.30
  -3   7  -1  565.14   14.90
  -3  -7   1  545.55   13.80
  -3   7  -1  555.34   13.60
   3  -7  -1  558.34   14.50
   4   7  -1  135.19    5.10
   4  -7   1  133.09    5.00
  -4   7   1  133.19    6.20
   4   7  -1  133.09    5.70
   4  -7   1  137.49    4.80
  -4  -7  -1  131.79    5.70
   4  -7   1  132.19    4.50
   4   7  -1  144.99    5.30
  -4   7  -1  135.89    6.10
  -4  -7   1  138.39    5.80
   4   7   1  137.09    5.30
   4  -7  -1  126.89    4.80
   4  -7  -1  134.29    5.00
   4   7   1  133.49    5.10
   5  -7   1   41.70    2.90
   5  -7   1   39.70    2.90
  -5  -7  -1   45.10    3.90
   5  -7   1   41.30    3.40
  -5   7   1   50.39    4.40
   5   7  -1   42.90    3.50
   5   7  -1   47.10    4.10
   5   7  -1   39.80    3.40
   5   7   1   40.20    3.90
   5   7   1   40.70    3.50
   5  -7  -1   40.30    2.60
  -5  -7   1   48.70    4.40
   5  -7  -1   41.40    3.30
   5  -7  -1   40.40    2.90
   5   7   1   43.30    3.60
  -5   7  -1   48.20    4.80
   6   7  -1   57.29    3.80
   6   7  -1   55.99    4.50
   6  -7   1   53.49    3.40
   6  -7   1   50.99    3.20
   6  -7   1   49.99    3.00
  -6  -7  -1   52.29    4.80
  -6   7   1   62.29    5.30
   6   7  -1   52.39    3.60
   6   7   1   52.59    3.70
   6   7   1   53.79    4.30
   6  -7  -1   50.79    3.10
   6   7   1   53.69    3.80
   6  -7  -1   54.09    3.50
  -6   7  -1   55.09    5.20
   6  -7  -1   60.59    3.10
  -6  -7   1   55.79    4.80
   7   7  -1    1.70    1.80
   7   7  -1    3.20    2.10
   7  -7   1    4.90    1.80
  -7   7   1    6.30    3.10
  -7  -7  -1    5.80    2.90
   7   7   1   -0.30    2.30
   7   7   1    4.90    1.90
   7  -7  -1    2.00    1.70
  -7   7  -1    1.40    2.90
   7   7   1    6.20    2.00
  -7  -7   1    2.90    2.80
  -8  -7  -1  111.29    6.50
  -8   7   1  106.29    6.70
   8  -7   1  116.29    4.70
   8   7  -1  112.69    6.10
  -8  -7   1  103.19    6.30
  -8   7  -1  100.89    6.70
   8   7   1  109.09    5.80
   8  -7  -1  120.79    4.60
   9   7  -1    0.40    2.80
   9  -7   1   -2.70    2.90
  -9  -7  -1    2.20    3.00
  -9   7   1    1.70    3.00
   9  -7  -1   -1.50    3.00
  -9  -7   1    3.20    2.90
   9   7   1   -0.20    2.50
  -9   7  -1   -4.90    2.80
 -10   7   1    3.70    3.10
  10  -7   1    2.10    3.00
  10   7  -1   -0.50    3.20
 -10  -7  -1   -1.90    4.30
 -10   7  -1    0.10    2.90
 -10  -7   1    2.00    3.10
  10  -7  -1   -0.50    2.80
   0   8  -1  692.73   17.30
   0  -8   1  687.23   16.50
   0   8   1  712.93   17.30
   0  -8   1  686.93   17.30
   0  -8  -1  713.23   17.40
   0  -8  -1  684.93   16.40
   0   8   1  690.43   17.30
   0   8  -1  703.63   17.40
   1   8  -1    7.20    1.90
   1   8  -1    7.80    2.00
  -1  -8  -1    6.30    1.60
   1  -8   1    7.60    1.30
   1  -8   1    5.00    1.90
   1   8  -1   11.50    2.10
  -1   8   1    8.50    1.40
   1  -8   1    6.60    1.80
  -1   8   1    6.30    1.80
  -1  -8  -1    9.40    1.90
   1  -8  -1    8.20    1.20
   1   8   1    9.80    2.00
   1   8   1    8.90    1.90
  -1   8  -1    6.20    2.00
   1  -8  -1    5.30    1.80
   1   8   1    9.70    2.20
  -1  -8   1    7.90    1.70
  -1  -8   1    5.80    1.80
  -1   8  -1    5.90    1.50
  -1   8  -1   10.20    2.00
   2  -8   1   40.70    2.20
   2  -8   1   38.70    3.40
   2   8  -1   35.40    3.40
   2   8  -1   39.70    3.50
  -2   8   1   44.90    3.70
   2   8  -1   38.30    3.20
   2  -8   1   41.30    3.00
  -2  -8  -1   41.30    3.20
   2   8   1   43.30    3.20
   2  -8  -1   46.30    3.10
  -2   8  -1   43.80    2.30
   2  -8  -1   46.60    3.40
  -2   8  -1   44.90    3.80
   2   8   1   38.60    3.50
  -2  -8   1   38.40    3.20
   2   8   1   40.50    3.20
  -2   8  -1   38.50    3.70
   3   8  -1  237.68    7.30
   3  -8   1  216.28    5.70
  -3  -8  -1  227.38    7.40
   3  -8   1  224.28    6.90
  -3   8   1  222.18    7.80
   3  -8   1  226.58    6.00
   3  -8   1  247.08    7.30
  -3  -8  -1  213.68    6.70
   3   8  -1  219.78    7.30
  -3   8   1  217.38    6.60
   3   8  -1  239.28    8.20
  -3  -8   1  233.98    7.50
   3  -8  -1  225.38    6.90
  -3   8  -1  219.88    6.60
  -3   8  -1  228.28    7.90
   3  -8  -1  238.68    7.30
  -3  -8   1  214.58    6.80
   3   8   1  230.08    7.20
   3   8   1  230.48    7.40
   3   8   1  220.38    7.20
  -4  -8  -1    2.60    2.10
   4  -8   1   -1.50    0.90
   4   8  -1    0.60    2.20
   4   8  -1    1.20    2.00
  -4   8   1   -2.30    2.20
   4   8  -1    0.50    2.00
   4  -8   1   -2.20    1.40
   4  -8   1    0.10    1.50
   4  -8   1    0.20    1.80
   4   8   1    2.20    2.10
   4  -8  -1   -0.30    1.90
  -4   8  -1    0.70    2.40
   4   8   1   -1.40    1.90
  -4  -8   1   -0.20    2.10
   4   8   1    0.50    1.80
   4  -8  -1    2.80    1.70
   5   8  -1  425.56   12.10
  -5   8   1  420.86   12.80
   5  -8   1  415.76   11.00
  -5  -8  -1  421.86   16.00
   5   8  -1  418.26   11.40
   5  -8   1  430.76   10.70
  -5   8  -1  434.86   12.80
  -5  -8   1  417.86   14.30
   5   8   1  415.56   11.70
   5  -8  -1  420.06   11.10
   5   8   1  418.76   11.40
  -6   8   1    9.10    3.10
   6   8  -1    6.70    2.10
  -6  -8  -1    6.60    2.90
   6  -8   1   12.10    2.40
   6   8  -1   13.80    3.00
   6  -8   1    6.80    2.10
   6  -8   1    9.00    1.80
   6   8  -1    9.40    2.50
  -6   8  -1   13.10    3.30
   6   8   1    8.80    2.30
   6  -8  -1   11.00    1.90
   6   8   1    4.60    2.10
   6  -8  -1    9.80    1.70
   6  -8  -1   11.80    2.30
  -6  -8   1   14.60    3.10
   6   8   1    6.80    2.50
   7   8  -1   13.50    2.30
   7  -8   1   15.80    2.30
   7   8  -1   12.80    2.50
  -7   8   1    9.10    3.40
   7   8  -1   21.20    4.90
   7  -8   1   16.90    2.00
   7  -8   1   15.30    2.10
  -7  -8  -1   15.20    3.40
   7   8   1   14.00    2.40
   7   8   1   13.10    2.40
   7  -8  -1   15.50    2.30
   7  -8  -1   11.40    1.90
  -7  -8   1   16.50    3.50
   7   8   1   20.50    3.10
  -7   8  -1   15.60    3.50
   7  -8  -1   13.80    2.00
   8   8  -1    2.70    2.10
   8  -8   1    4.80    1.90
   8   8  -1    4.40    2.00
  -8  -8  -1    4.20    3.00
   8   8  -1    3.30    2.70
  -8   8  -1   -0.10    3.20
  -8  -8   1    2.90    3.00
   8   8   1   -1.30    2.20
   8   8   1    1.80    2.60
   8   8   1    0.10    1.80
  -9   8   1   80.09    6.40
   9   8  -1   72.99    5.40
  -9  -8  -1   85.89    6.10
  -9   8  -1   79.99    6.20
   9  -8  -1   76.19    6.30
   9   8   1   74.39    5.30
  -9  -8   1   86.79    6.00
 -10  -8  -1   -0.70    2.90
  10   8  -1    1.10    2.80
 -10   8   1    7.40    4.60
 -10  -8   1   -0.80    2.90
  10   8   1    1.40    2.80
  10  -8  -1    1.60    3.00
   0  -9  -1   -2.30    1.60
   0   9  -1   -0.50    1.70
   0  -9   1   -0.80    1.30
   0  -9  -1   -0.30    1.30
   0   9   1   -1.20    1.70
   0   9  -1   -0.60    1.70
   0  -9   1   -1.10    1.70
  -1   9   1   23.70    1.90
   1   9  -1   21.10    2.50
  -1  -9  -1   26.50    2.70
  -1   9   1   31.00    3.20
   1   9  -1   22.90    2.70
  -1  -9  -1   27.80    2.30
  -1   9   1   22.10    2.60
   1  -9   1   22.90    2.70
   1  -9   1   25.30    2.50
   1  -9   1   26.30    2.20
  -1   9  -1   19.90    2.50
   1  -9  -1   21.60    2.70
  -1   9  -1   23.00    2.30
   1   9   1   22.00    2.50
  -1  -9   1   25.10    2.60
   1  -9  -1   25.00    2.40
   1   9   1   25.90    2.80
   1   9   1   22.00    2.50
   1  -9  -1   22.30    1.90
  -1  -9   1   25.30    2.40
  -1   9  -1   23.50    2.90
   2  -9   1   25.60    2.00
  -2   9   1   23.40    2.90
  -2  -9  -1   33.00    3.00
   2   9  -1   21.80    2.60
   2  -9   1   33.50    3.00
   2   9  -1   28.90    3.30
   2  -9   1   30.20    2.90
   2   9  -1   23.00    2.80
  -2  -9  -1   29.30    2.70
   2   9   1   21.60    2.80
   2   9   1   26.70    2.80
   2  -9  -1   26.40    2.80
   2   9   1   24.40    2.70
   2  -9  -1   28.90    2.90
  -2   9  -1   25.30    3.00
  -2  -9   1   29.70    2.70
  -2  -9   1   27.30    2.80
  -2   9  -1   24.60    2.30
  -3  -9  -1  289.07    8.50
   3  -9   1  297.07    8.90
  -3   9   1  302.67    9.70
  -3  -9  -1  301.87    9.10
   3   9  -1  300.07    9.10
   3   9  -1  303.97    9.00
   3   9  -1  301.27    9.20
   3  -9   1  296.37    8.70
  -3   9   1  274.17   10.00
  -3  -9   1  287.37    8.50
   3   9   1  294.27    8.90
   3  -9  -1  303.57    9.00
   3   9   1  311.87    9.20
  -3   9  -1  296.97    9.60
   3  -9  -1  294.27    8.70
  -3  -9   1  297.87    9.10
   4   9  -1   71.99    4.60
   4  -9   1   64.99    4.10
   4  -9   1   62.69    3.70
   4   9  -1   61.99    4.30
  -4   9   1   64.59    5.00
  -4  -9  -1   62.29    4.50
   4   9  -1   58.09    4.60
   4  -9  -1   64.89    3.80
   4   9   1   63.99    4.10
   4   9   1   71.39    4.60
  -4  -9   1   64.59    4.60
   4   9   1   64.69    4.40
  -4   9  -1   72.39    5.20
   4  -9  -1   61.39    4.20
  -5   9   1    6.70    2.90
   5   9  -1    8.20    2.20
  -5  -9  -1    3.80    2.50
   5   9  -1    2.90    2.40
   5  -9   1    6.40    1.80
   5  -9   1    6.00    2.20
   5   9  -1    2.20    2.30
   5   9   1    3.90    2.30
   5   9   1    6.20    2.20
   5  -9  -1    7.90    1.80
  -5  -9   1    5.00    2.40
   5   9   1    6.40    2.30
  -5   9  -1   10.20    3.10
   5  -9  -1    6.90    2.30
  -6   9   1    2.50    2.90
   6  -9   1   -2.90    2.50
   6  -9   1    1.20    1.60
   6   9  -1    0.60    2.30
   6   9  -1   -0.20    2.40
  -6  -9  -1    2.90    2.70
   6   9  -1    1.00    1.90
   6  -9   1    1.90    2.10
   6   9   1    0.60    2.30
   6   9   1    2.30    2.00
   6  -9  -1    0.60    2.10
   6  -9  -1    0.70    2.90
   6   9   1    1.80    2.30
  -6  -9   1    0.10    2.50
  -6   9  -1    0.50    2.80
  -7   9   1  107.99    6.70
   7  -9   1   96.99    4.60
   7   9  -1  102.29    4.80
   7   9  -1   94.19    5.60
  -7  -9  -1  107.89    6.30
   7  -9   1   94.19    4.10
   7  -9   1   96.79    4.00
   7   9  -1  101.29    5.10
   7   9   1   93.29    4.70
   7   9   1   98.29    5.00
   7  -9  -1   90.89    4.10
   7  -9  -1  102.99    4.70
   7   9   1   97.29    5.40
  -7   9  -1   96.59    6.50
  -7  -9   1   94.89    6.20
   8   9  -1    4.10    2.90
  -8   9   1    6.40    3.40
   8   9  -1    3.60    2.30
   8   9  -1    2.60    2.00
  -8  -9  -1    7.80    3.30
   8  -9  -1    2.50    2.00
   8   9   1    5.60    2.40
  -8  -9   1    4.80    3.10
  -8   9  -1    4.20    3.30
   8   9   1    4.50    2.10
   8   9   1    7.20    2.60
   9   9  -1   24.60    3.50
  -9   9   1   21.40    4.10
  -9  -9  -1   24.80    3.90
   9   9   1   24.20    3.20
  -9   9  -1   17.10    3.80
  -9  -9   1   14.00    3.60
 -10   9   1    1.40    3.10
  10  -9   1   -0.10    2.80
  10   9  -1   -1.60    2.80
 -10  -9  -1   -1.10    2.80
  10   9   1   -1.50    2.70
 -10  -9   1    2.00    3.10
  10  -9  -1    2.10    3.10
 -10   9  -1    2.40    3.10
   0  10   1  540.35   13.90
   0 -10  -1  498.05   12.60
   0 -10   1  519.45   13.80
   0  10  -1  508.55   13.80
   0 -10  -1  504.85   13.80
   0  10  -1  521.35   13.90
   0  10   1  520.65   13.80
   0 -10   1  505.45   12.80
  -1 -10  -1    9.90    1.90
  -1  10   1    8.50    1.60
   1 -10   1    9.50    2.00
   1 -10   1    9.30    1.50
  -1  10   1    8.60    2.40
  -1 -10  -1   12.70    2.30
   1  10  -1    8.40    2.40
   1  10  -1   11.50    2.50
   1 -10   1    8.40    2.30
  -1  10   1   13.10    2.40
  -1  10  -1   13.80    2.40
  -1 -10   1   15.30    2.10
   1  10   1   13.40    2.50
  -1  10  -1   13.60    2.70
   1 -10  -1   12.20    2.50
  -1 -10   1   11.50    2.30
   1 -10  -1   13.50    1.50
   1  10   1    9.60    2.20
   1 -10  -1   11.80    2.10
   2 -10   1    8.30    2.40
  -2 -10  -1   12.90    2.30
  -2  10   1   12.10    2.70
  -2 -10  -1    9.90    2.20
   2  10  -1   10.20    2.40
   2  10  -1   14.50    2.70
   2 -10   1    9.50    1.40
  -2  10   1    7.80    1.60
   2  10  -1    5.10    2.40
   2 -10   1   11.50    2.20
  -2 -10   1    9.80    2.40
   2  10   1    9.10    2.30
  -2 -10   1   12.40    2.30
   2 -10  -1   12.40    2.50
   2  10   1   14.50    2.50
  -2  10  -1   15.00    1.90
   2  10   1   10.10    2.60
  -2  10  -1    8.80    2.70
   2 -10  -1   12.50    2.20
   3  10  -1  164.68    6.20
   3 -10   1  159.48    6.30
  -3  10   1  155.48    5.70
  -3 -10  -1  162.58    6.30
   3 -10   1  146.79    5.70
   3  10  -1  156.98    6.60
  -3 -10  -1  158.68    5.80
   3  10  -1  160.88    6.40
  -3  10   1  166.28    6.90
   3 -10  -1  159.48    5.90
  -3 -10   1  160.18    6.30
   3 -10  -1  159.68    6.30
   3  10   1  166.78    6.20
  -3  10  -1  170.88    7.00
  -3  10  -1  151.58    5.60
  -3 -10   1  153.98    5.80
   3  10   1  163.08    6.20
   3  10   1  160.18    6.50
   4  10  -1   22.20    3.10
  -4  10   1   30.60    3.60
  -4 -10  -1   21.60    3.10
   4 -10   1   22.10    2.50
  -4 -10  -1   17.50    2.20
   4  10  -1   24.80    2.90
   4 -10   1   28.50    3.00
   4  10  -1   18.10    3.00
  -4 -10   1   18.00    2.90
   4  10   1   26.20    2.90
   4  10   1   23.10    3.10
   4  10   1   25.90    3.10
   4 -10  -1   19.80    2.80
   4 -10  -1   26.40    3.00
  -4 -10   1   22.00    2.40
  -4  10  -1   23.90    3.50
  -5  10   1  153.88    7.40
   5  10  -1  156.18    6.60
   5 -10   1  165.28    6.30
  -5 -10  -1  159.88    6.90
   5 -10   1  151.68    5.70
   5  10  -1  161.78    6.30
   5  10  -1  164.58    6.60
   5  10   1  150.08    6.10
   5  10   1  165.58    6.60
   5  10   1  148.69    6.30
   5 -10  -1  167.48    6.20
   5 -10  -1  154.98    5.80
  -5  10  -1  164.28    7.60
  -5 -10   1  153.68    6.80
   6  10  -1   60.49    4.20
  -6  10   1   63.69    5.80
   6  10  -1   66.69    5.00
   6 -10   1   68.79    4.40
   6 -10   1   63.89    3.80
  -6 -10  -1   77.99    5.40
   6  10  -1   78.79    4.90
   6  10   1   64.89    4.30
   6 -10  -1   67.59    3.80
   6  10   1   70.79    4.80
  -6 -10   1   66.19    5.30
   6 -10  -1   69.09    4.40
   6  10   1   70.79    4.70
  -6  10  -1   64.09    5.70
   7  10  -1   26.30    3.50
   7 -10   1   32.10    3.00
   7  10  -1   27.80    3.00
  -7 -10  -1   28.80    4.00
   7 -10   1   34.50    3.00
  -7  10   1   27.20    4.10
   7  10  -1   32.80    3.40
   7  10   1   23.20    3.30
  -7 -10   1   36.30    4.20
   7 -10  -1   30.60    3.00
   7 -10  -1   31.80    2.90
   7  10   1   18.50    2.70
  -7  10  -1   22.90    4.00
   7  10   1   25.80    3.10
   8  10  -1    2.90    2.70
   8 -10   1   -1.40    1.60
   8  10  -1    4.10    2.50
   8 -10   1    2.20    2.10
  -8 -10  -1    2.50    3.10
  -8  10   1    3.60    3.30
   8  10   1   -0.50    2.40
   8  10   1    0.90    2.50
   8 -10  -1    2.10    2.10
  -8  10  -1    2.40    3.30
  -8 -10   1   -0.30    2.90
   9  10  -1   26.50    3.00
  -9  10   1   24.90    4.10
  -9 -10  -1   24.90    3.90
   9  10  -1   23.40    3.40
  -9 -10   1   30.10    4.10
  -9  10  -1   20.40    3.90
   9  10   1   32.20    3.10
   0  11  -1    3.20    2.20
   0 -11  -1    0.00    2.00
   0  11  -1    3.00    2.20
   0 -11   1    1.20    2.00
   0  11   1    0.10    2.00
   0 -11  -1    2.30    1.50
   0  11   1    1.00    2.20
   0 -11   1    0.30    1.50
   1 -11   1   -1.20    2.00
  -1 -11  -1    0.80    1.90
  -1 -11  -1    3.30    1.80
   1 -11   1    0.30    1.30
  -1  11   1   -2.10    1.90
  -1  11   1    0.50    2.20
   1  11  -1    2.10    2.10
   1  11  -1    1.30    2.40
   1 -11  -1    0.00    1.20
  -1 -11   1   -0.70    1.70
   1 -11  -1   -0.40    2.10
  -1  11  -1    1.10    2.10
   1  11   1   -1.70    2.20
  -1  11  -1    1.30    2.20
  -1 -11   1   -1.80    1.90
   1  11   1    0.10    2.00
   2 -11   1  645.44   14.90
  -2  11   1  642.04   16.40
   2  11  -1  622.64   16.60
  -2 -11  -1  644.84   16.30
   2  11  -1  652.73   16.80
  -2  11   1  636.84   17.10
   2 -11   1  650.23   16.80
   2  11  -1  659.83   17.00
  -2 -11  -1  621.04   16.50
  -2 -11   1  631.64   16.50
   2  11   1  649.64   16.90
   2  11   1  616.74   16.60
  -2  11  -1  621.04   17.10
   2 -11  -1  626.04   16.60
  -2  11  -1  576.94   16.20
   2  11   1  680.13   16.60
  -2 -11   1  660.63   16.40
   2 -11  -1  671.03   16.80
   3 -11   1  195.78    6.90
  -3 -11  -1  210.48    7.40
   3 -11   1  219.18    7.60
  -3 -11  -1  203.88    7.10
  -3  11   1  195.38    6.80
   3  11  -1  201.18    7.40
  -3  11   1  205.18    8.10
   3  11  -1  217.88    7.80
   3  11  -1  199.68    7.50
   3  11   1  201.78    7.70
  -3 -11   1  211.48    7.40
   3  11   1  204.78    7.30
   3 -11  -1  193.08    6.90
   3  11   1  208.38    7.20
  -3  11  -1  211.48    8.10
  -3 -11   1  206.08    9.60
   3 -11  -1  206.08    7.50
  -3  11  -1  202.18    6.80
   4  11  -1  151.38    6.30
  -4 -11  -1  134.79    7.10
   4  11  -1  145.79    6.00
  -4 -11  -1  141.59    5.30
   4 -11   1  133.39    5.50
   4  11  -1  137.79    6.40
  -4  11   1  138.69    7.60
   4  11   1  147.69    6.50
  -4  11  -1  144.79    8.00
  -4 -11   1  134.39    5.30
   4  11   1  138.89    5.90
   4  11   1  140.29    6.00
   4 -11  -1  135.59    5.50
   5  11  -1  234.18    8.20
  -5 -11  -1  229.58    8.50
   5  11  -1  239.18    8.30
  -5  11   1  228.48    9.10
   5 -11   1  217.48    7.30
   5 -11   1  230.08    7.90
   5 -11  -1  241.48    8.00
   5 -11  -1  218.48    7.40
   5  11   1  224.18    8.80
   5  11   1  234.88    7.90
  -5 -11   1  244.78    8.70
   5  11   1  229.28    8.20
  -5  11  -1  236.68    9.10
   6  11  -1  107.29    5.70
   6 -11   1   93.99    4.60
   6  11  -1  107.69    5.80
   6  11  -1  120.49    5.30
   6 -11   1  104.59    5.20
  -6 -11  -1  103.39    6.10
  -6  11   1  104.29    6.70
   6 -11  -1  105.69    5.30
   6  11   1  110.39    5.20
   6  11   1  108.19    5.50
  -6  11  -1  101.39    6.70
   6 -11  -1   97.19    4.60
   6  11   1  105.49    5.70
  -6 -11   1   91.59    6.00
  -7 -11  -1   87.69    8.30
   7 -11   1   80.29    4.10
  -7  11   1   98.59    6.80
   7  11  -1   82.59    5.30
  -7  11  -1   92.59    6.70
   7 -11  -1   84.69    4.20
  -7 -11   1   91.59    8.80
   8  11  -1   91.99    5.20
   8 -11   1   88.99    4.70
  -8  11   1   90.19    6.80
   8  11  -1   87.79    5.60
  -8 -11  -1   94.89    6.50
   8 -11  -1   92.49    4.80
   8  11   1   87.89    5.20
  -8  11  -1   79.09    6.70
   8  11   1   89.59    5.40
  -8 -11   1   96.49    6.40
  -9 -11  -1   12.40    3.50
   9  11  -1   15.90    2.90
  -9  11   1   11.80    3.60
   9  11   1   10.70    2.70
  -9 -11   1   11.30    3.60
  -9  11  -1   10.50    3.50
   0 -12   1   33.60    2.90
   0  12  -1   34.80    3.60
   0  12  -1   30.90    3.50
   0 -12  -1   38.10    3.60
   0  12   1   29.80    3.40
   0 -12  -1   32.00    2.90
   0  12   1   33.50    3.50
   0 -12   1   30.00    3.40
   1  12  -1  109.39    5.90
  -1  12   1  112.59    5.50
   1  12  -1  122.29    5.80
  -1  12   1  119.39    6.00
   1 -12   1  112.19    5.80
   1 -12   1  109.29    4.10
  -1 -12  -1  113.49    4.80
  -1 -12  -1  113.99    5.50
   1 -12  -1  112.99    5.70
  -1 -12   1  115.39    5.00
   1  12   1  114.09    5.50
   1  12   1  116.89    6.00
  -1 -12   1  111.89    5.50
  -1  12  -1  122.49    6.00
   1 -12  -1  117.39    4.00
  -1  12  -1  111.79    5.60
   2 -12   1   -0.20    2.40
  -2  12   1   -0.20    2.00
   2 -12   1    4.00    1.90
  -2  12   1    0.40    2.50
  -2 -12  -1    1.30    2.10
   2  12  -1    0.00    2.50
   2 -12   1    1.60    1.30
  -2 -12  -1    3.10    2.20
   2  12  -1    2.80    2.30
  -2  12  -1    3.20    2.70
  -2 -12   1    3.20    2.20
  -2  12  -1   -0.70    2.00
   2  12   1    2.10    2.20
   2 -12  -1    0.20    1.80
   2 -12  -1    0.10    2.50
   2  12   1   -0.90    2.40
  -2 -12   1    3.00    2.10
   3  12  -1  144.39    6.70
  -3  12   1  147.39    7.00
  -3  12   1  151.78    5.80
   3  12  -1  147.19    6.40
   3  12  -1  129.99    6.10
  -3 -12  -1  152.38    6.30
   3 -12   1  152.48    6.50
   3 -12   1  135.89    5.70
   3  12   1  149.79    6.80
  -3 -12   1  150.68    6.30
   3 -12  -1  144.19    5.90
   3  12   1  154.58    6.20
   3 -12  -1  153.28    6.50
  -3  12  -1  147.69    7.00
   3  12   1  143.79    6.20
  -3  12  -1  150.58    5.90
  -4 -12  -1   -0.90    2.30
   4 -12   1    0.40    1.80
  -4 -12  -1   -0.90    1.70
  -4  12   1    0.90    2.80
   4  12  -1    0.40    2.60
   4  12  -1    1.30    2.20
   4  12  -1   -0.90    2.40
   4 -12   1    2.60    2.50
  -4 -12   1   -2.20    2.50
  -4 -12   1    1.30    1.80
   4 -12  -1    7.00    2.60
   4  12   1    0.40    2.50
  -4  12  -1   -1.50    2.60
   4  12   1   -0.30    2.20
   4 -12  -1    1.50    1.90
   4  12   1   -2.30    2.00
  -5  12   1  385.06   12.70
   5 -12   1  372.06   11.00
   5 -12   1  400.66   11.50
   5  12  -1  382.16   11.50
   5  12  -1  406.76   11.90
   5  12  -1  398.56   11.70
  -5 -12  -1  395.26   12.10
   5 -12  -1  371.66   11.00
  -5 -12   1  398.36   12.10
   5 -12  -1  400.76   11.50
  -5  12  -1  383.16   12.60
   5  12   1  412.36   12.00
   5  12   1  393.46   11.40
   5  12   1  374.86   11.40
   6 -12   1    4.60    2.50
  -6  12   1    3.20    3.20
  -6 -12  -1    2.50    2.90
   6  12  -1   -4.70    2.50
   6  12  -1    2.50    2.90
   6 -12   1    2.80    1.70
   6  12   1    2.80    2.40
   6  12   1    1.10    2.70
   6 -12  -1    1.80    2.50
  -6  12  -1    0.10    3.00
   6 -12  -1    2.80    1.70
  -6 -12   1    2.10    3.00
  -7  12   1   27.50    4.40
   7  12  -1   16.10    3.20
  -7 -12  -1   19.80    3.70
   7 -12   1   25.30    3.20
   7  12  -1   18.10    3.30
  -7  12  -1   17.20    4.10
   7  12   1   22.80    3.30
   7  12   1   21.70    3.20
   7 -12  -1   21.90    3.10
  -7 -12   1   16.70    3.70
   8  12  -1    0.50    2.60
   8  12  -1    1.90    2.60
  -8 -12  -1   -5.30    2.90
  -8  12   1    2.00    3.30
   8 -12   1    2.00    2.30
   8 -12  -1    3.40    2.40
   8  12   1    2.90    2.40
   8  12   1    5.20    2.80
  -8  12  -1    0.70    3.30
  -8 -12   1    4.30    3.30
  -9 -12  -1   36.80    5.10
   9  12  -1   37.60    3.50
  -9  12  -1   45.60    7.20
  -9 -12   1   24.00    4.70
   9  12   1   42.00    4.20
   0 -13   1    3.20    1.80
   0  13  -1    2.60    2.50
   0  13  -1    1.40    2.60
   0 -13   1    2.30    2.40
   0 -13  -1   -0.60    1.70
   0 -13  -1   -0.20    2.60
   0  13   1    0.20    2.40
   0  13   1    0.00    2.40
   1 -13   1    2.40    2.60
  -1  13   1    3.10    2.60
   1 -13   1    4.90    1.60
  -1  13   1    3.00    2.40
  -1 -13  -1    1.90    2.00
  -1 -13  -1    0.10    2.20
   1  13  -1    3.10    2.60
   1  13  -1    5.20    2.70
  -1 -13   1    4.50    2.10
  -1 -13   1    2.20    2.30
   1 -13  -1   -0.80    1.40
  -1  13  -1    2.60    2.40
   1  13   1    4.00    2.70
   1  13   1    0.60    2.30
  -1  13  -1    1.70    2.70
   1 -13  -1    7.90    2.80
  -2 -13  -1   10.60    2.60
  -2 -13  -1   15.10    2.60
   2 -13   1    7.50    2.90
   2  13  -1    8.30    2.90
  -2  13   1    9.20    3.00
   2  13  -1    8.40    2.90
   2 -13   1    9.60    1.50
  -2  13  -1   10.60    3.10
  -2 -13   1    8.00    2.50
   2  13   1    5.90    2.50
   2  13   1    9.10    3.10
  -2 -13   1    9.20    2.50
   2 -13  -1    7.70    2.80
  -2  13  -1   10.00    3.10
  -3  13   1   61.19    5.30
   3 -13   1   53.49    3.90
   3  13  -1   59.79    5.30
  -3 -13  -1   55.29    4.50
  -3  13   1   58.49    4.10
   3 -13   1   55.79    5.00
   3  13  -1   55.79    4.80
   3  13  -1   49.00    4.40
  -3 -13   1   54.89    4.50
  -3  13  -1   57.09    5.40
   3  13   1   46.50    4.40
  -3  13  -1   55.89    4.10
   3 -13  -1   56.99    4.00
   3  13   1   62.79    5.40
   3  13   1   63.39    4.50
   3 -13  -1   58.29    5.00
   4  13  -1    3.80    2.20
  -4  13   1    5.40    3.10
  -4 -13  -1    6.40    2.70
   4  13  -1    7.80    3.00
   4  13  -1    1.30    2.50
  -4 -13  -1    5.90    2.40
   4 -13   1    6.00    2.80
   4 -13   1    5.20    2.00
   4  13   1    5.70    3.00
   4  13   1    2.20    2.40
  -4 -13   1    5.10    2.70
  -4  13  -1    0.90    2.90
   4 -13  -1    6.30    2.10
   4 -13  -1    1.90    2.60
   4  13   1    5.50    2.30
   5  13  -1   26.80    3.40
   5 -13   1   29.80    3.00
   5 -13   1   35.20    3.70
  -5  13   1   30.70    4.20
   5  13  -1   21.20    3.60
  -5 -13  -1   32.10    3.80
   5 -13  -1   30.20    3.50
   5  13   1   28.40    3.80
   5  13   1   22.30    3.10
   5 -13  -1   27.00    3.00
  -5 -13   1   29.00    3.80
  -5  13  -1   29.60    4.10
   6  13  -1    6.30    2.80
  -6  13   1   11.80    3.60
   6  13  -1    2.10    3.00
   6 -13   1    8.50    2.80
  -6 -13  -1    7.00    3.20
   6  13   1    6.70    3.00
  -6  13  -1    5.10    3.40
   6  13   1    9.60    2.70
   6 -13  -1    6.50    2.80
  -6 -13   1    7.50    3.20
  -7  13   1    1.90    3.30
   7 -13   1   -0.50    2.50
   7  13  -1    2.80    2.80
   7  13  -1    3.30    2.70
  -7 -13  -1    1.10    3.00
   7 -13  -1    2.80    2.60
   7  13   1    4.90    3.00
  -7  13  -1    3.20    3.40
   7  13   1   -0.60    2.30
  -7 -13   1    0.10    3.20
   8 -13   1    6.40    2.50
  -8 -13  -1    0.20    3.10
  -8  13   1    2.90    3.40
   8  13  -1    5.00    2.70
   8  13  -1    5.10    2.80
  -8 -13   1    4.10    3.30
  -8  13  -1   11.00    3.90
   8  13   1    7.50    3.00
   8 -13  -1    2.80    2.40
  -9  13   1    3.20    3.40
   9 -13   1    1.40    2.10
   9  13  -1    2.30    2.60
  -9 -13  -1    2.00    3.20
  -9  13  -1   -2.40    3.10
   9  13   1    3.70    2.60
   9 -13  -1    2.40    2.10
  -9 -13   1   -1.50    3.00
   0  14   1   22.20    3.40
   0 -14   1   21.70    3.30
   0 -14   1   19.70    2.40
   0  14  -1   21.70    3.40
   0 -14  -1   18.70    2.30
   0  14   1   22.60    3.40
   0  14  -1   19.50    3.40
   0 -14  -1   21.90    3.20
   1  14  -1    2.00    2.60
   1 -14   1    7.20    2.10
   1 -14   1    6.20    2.80
  -1  14   1    6.00    2.80
  -1 -14  -1    4.30    2.10
  -1  14   1    4.10    2.60
   1  14  -1    5.80    2.90
  -1 -14  -1    4.70    2.60
  -1 -14   1    4.60    2.50
   1  14   1    5.40    2.80
   1 -14  -1    3.70    2.70
  -1  14  -1    5.20    2.90
   1 -14  -1    5.40    1.60
  -1 -14   1    5.30    2.10
  -1  14  -1    4.30    2.60
   1  14   1    6.60    2.70
  -2 -14  -1    9.40    2.60
   2 -14   1   10.50    1.60
  -2  14   1    6.00    2.40
   2  14  -1    6.40    2.70
   2 -14   1    9.90    3.10
  -2 -14  -1    7.90    2.50
   2  14  -1    6.40    3.00
  -2 -14   1    6.20    2.40
   2  14   1   10.50    3.20
  -2  14  -1    5.70    3.60
  -2 -14   1    4.70    2.40
  -2  14  -1    8.70    2.60
   2  14   1   10.00    2.70
   2 -14  -1    8.40    3.00
  -3 -14  -1  117.39    5.30
   3 -14   1   88.89    4.90
  -3  14   1  107.79    6.50
  -3  14   1  102.59    5.30
   3  14  -1   96.09    6.30
   3  14  -1  102.39    5.80
  -3 -14  -1  103.39    6.40
   3 -14   1  107.99    6.30
  -3 -14   1  105.99    5.60
  -3  14  -1  104.89    5.20
  -3 -14   1  104.89    5.20
   3  14   1  115.39    6.50
  -3  14  -1  111.79    6.60
   3 -14  -1   96.29    5.10
   3  14   1  109.49    5.70
   3 -14  -1  110.19    6.60
   4  14  -1    2.70    3.00
  -4  14   1    1.20    3.10
   4  14  -1   -0.10    2.40
  -4 -14  -1    2.50    2.60
   4 -14   1    1.40    2.70
  -4 -14   1   -1.00    2.50
   4  14   1   -0.70    2.90
   4  14   1    1.40    2.40
  -4  14  -1    0.80    3.10
   4 -14  -1   -0.20    2.60
   5  14  -1  137.29    7.00
   5 -14   1  130.39    6.40
   5  14  -1  120.49    6.70
  -5  14   1  132.69    7.40
  -5 -14  -1  120.99    6.60
  -5 -14   1  116.69    6.60
   5 -14  -1  140.29    6.50
   5  14   1  118.99    5.90
   5  14   1  134.89    6.90
  -5  14  -1  125.89    7.30
   6  14  -1    3.10    3.30
  -6 -14  -1    7.90    4.00
   6  14  -1    2.30    2.60
  -6 -14   1    7.40    5.20
   6  14   1    0.80    3.10
   7  14  -1   -0.10    2.90
  -7 -14  -1    2.30    3.20
   7  14  -1   -0.90    2.50
  -7  14   1   -4.00    3.10
   7 -14   1   -1.30    2.50
   7  14   1   -0.60    2.80
  -7 -14   1    1.10    3.20
   7 -14  -1   -1.30    2.50
   7  14   1   -0.60    2.20
  -7  14  -1    3.20    3.50
  -8  14   1    4.30    3.50
   8  14  -1   -1.40    2.80
  -8 -14  -1   -4.00    2.90
   8 -14   1   -1.40    2.30
  -8  14  -1    5.90    3.70
   8 -14  -1    1.50    2.40
   8  14   1   -0.30    2.80
  -8 -14   1   -2.20    2.90
   0  15  -1    0.80    2.70
   0 -15  -1   -3.10    1.70
   0  15   1    0.60    2.60
   0 -15   1    4.40    1.90
   0  15   1    2.30    2.70
   0  15  -1    0.60    2.60
   0 -15   1    1.40    2.60
   0 -15  -1   -0.10    2.40
   1 -15   1   34.90    3.90
   1 -15   1   31.90    2.50
  -1  15   1   30.90    4.20
  -1 -15  -1   29.20    3.60
   1  15  -1   25.70    3.90
  -1  15   1   21.80    3.50
  -1 -15  -1   26.70    2.90
   1  15  -1   26.00    3.60
  -1 -15   1   26.80    3.50
  -1  15  -1   26.80    4.50
   1  15   1   29.80    4.10
  -1  15  -1   27.40    3.50
   1 -15  -1   25.80    2.20
  -1 -15   1   29.80    3.10
   1  15   1   32.40    3.60
   1 -15  -1   29.90    3.70
  -2  15   1  475.35   13.90
   2 -15   1  470.85   11.80
  -2 -15  -1  471.65   13.90
  -2 -15  -1  496.05   13.40
  -2  15   1  490.55   14.60
   2  15  -1  503.85   14.60
   2 -15   1  498.05   14.40
   2  15  -1  502.65   14.10
  -2 -15   1  491.75   13.40
  -2 -15   1  477.45   13.90
   2 -15  -1  492.45   14.30
   2  15   1  515.45   14.60
  -2  15  -1  496.85   14.80
   2  15   1  510.95   13.90
  -2  15  -1  471.75   13.80
   3 -15   1    1.40    2.80
   3  15  -1    5.00    2.80
  -3  15   1    6.90    3.20
  -3 -15  -1    4.50    2.60
   3  15  -1    4.70    3.30
  -3  15   1    2.70    2.20
  -3 -15  -1   -3.50    2.10
  -3 -15   1    1.80    2.50
  -3 -15   1    2.80    2.30
  -3  15  -1    6.90    3.20
  -3  15  -1    1.10    2.10
   3 -15  -1    1.90    2.80
   3  15   1    4.40    2.60
   3  15   1    0.80    3.00
   4  15  -1   83.39    5.40
  -4  15   1   72.89    6.30
  -4 -15  -1   74.59    5.40
   4 -15   1   81.09    5.70
   4  15  -1   82.19    6.20
   4 -15  -1   83.29    5.70
   4  15   1   79.89    6.10
   4  15   1   83.89    5.20
  -4  15  -1   80.29    6.40
  -4 -15   1   78.49    5.50
  -5  15   1   33.60    4.60
   5  15  -1   50.69    4.80
   5  15  -1   52.09    4.70
   5 -15   1   51.29    4.90
  -5 -15  -1   41.50    4.50
   5 -15  -1   49.80    4.40
  -5  15  -1   36.80    4.60
  -5 -15   1   36.60    4.20
   5  15   1   38.50    4.50
   5  15   1   32.80    3.60
   6  15  -1   23.70    3.40
  -6 -15  -1   26.20    4.00
   6 -15   1   26.80    3.70
   6  15  -1   27.20    3.90
  -6  15   1   25.00    4.40
   6  15   1   30.80    4.10
   6 -15  -1   26.40    3.70
  -6 -15   1   25.20    4.00
  -6  15  -1   28.40    4.50
   6  15   1   18.30    2.90
   7 -15   1   29.20    3.60
   7  15  -1   32.10    3.60
  -7 -15  -1   30.70    4.20
   7  15  -1   32.20    4.10
  -7  15   1   27.20    4.50
  -7 -15   1   27.60    4.10
  -7  15  -1   23.80    4.50
   7  15   1   25.90    3.00
   7 -15  -1   27.60    3.50
   7  15   1   29.50    3.90
  -8  15   1   54.59    6.70
  -8  15  -1   46.00    6.10
   0 -16   1    2.50    2.80
   0 -16   1   10.40    2.20
   0 -16  -1    5.40    2.90
   0 -16  -1    5.70    2.00
   0  16  -1    1.50    2.90
   0  16  -1    2.80    2.90
   0  16   1    0.50    2.80
   1 -16   1  334.17   11.30
  -1 -16  -1  348.07   10.00
  -1  16   1  370.96   11.60
   1  16  -1  339.27   11.50
  -1  16   1  336.17   11.10
   1 -16   1  344.97    9.20
   1  16   1  352.86   11.50
   1  16   1  356.56   11.10
  -1  16  -1  356.06   11.70
   1 -16  -1  345.67    9.10
   1 -16  -1  341.17   11.30
  -1  16  -1  328.37   11.00
  -1 -16   1  350.36   10.10
  -2  16   1    5.50    2.60
   2 -16   1    8.80    3.60
   2 -16   1    2.70    1.40
  -2 -16  -1    4.60    2.60
   2  16  -1    9.30    4.70
  -2 -16  -1    1.90    2.50
   2  16  -1    3.60    3.30
  -2  16   1    2.90    3.10
  -2  16  -1    7.60    3.40
  -2 -16   1    3.20    2.60
   2  16   1    2.80    2.70
   2 -16  -1    3.40    3.00
  -2  16  -1    3.50    2.50
   2  16   1    4.20    3.20
  -3 -16  -1    0.30    2.60
   3  16  -1    4.30    3.30
   3 -16   1    6.00    3.10
  -3  16   1    3.00    3.20
   3 -16  -1    3.80    3.00
   3  16   1    0.90    3.10
  -3 -16   1    7.90    2.60
  -3  16  -1    4.80    3.30
  -3 -16   1    2.70    2.70
   3  16   1    1.40    2.50
   4 -16   1    6.90    3.20
   4  16  -1   13.40    3.80
  -4 -16  -1    5.50    3.00
   4  16  -1    9.90    3.00
  -4  16   1    6.00    3.50
   4  16   1   10.20    3.50
   4 -16  -1    1.40    2.90
   4  16   1    7.40    2.80
  -4 -16   1    5.90    3.00
  -4  16  -1    5.50    3.40
   5  16  -1  101.49    6.70
   5 -16   1   92.19    6.10
  -5 -16  -1  100.49    6.30
   5  16  -1   86.59    5.60
  -5  16   1  101.99   10.40
   5 -16  -1  103.09    6.20
  -5 -16   1   92.79    6.30
   5  16   1  104.29    5.60
   5  16   1  104.29    6.60
   6 -16   1   26.80    3.70
  -6 -16  -1   33.70    4.30
  -6  16   1   21.90    4.30
   6  16  -1   31.90    4.30
   6  16  -1   26.70    3.50
  -6  16  -1   34.60    4.70
   6  16   1   26.00    4.10
   6  16   1   26.80    3.30
  -6 -16   1   31.10    4.20
   6 -16  -1   32.70    3.90
   7  16  -1   26.00    4.00
   7 -16   1   26.90    3.70
  -7  16   1   26.30    4.40
  -7 -16  -1   32.80    4.40
   7  16  -1   23.70    3.30
   7 -16  -1   27.00    3.50
   7  16   1   23.70    3.90
  -7  16  -1   33.50    4.80
  -7 -16   1   30.50    4.30
   8 -16   1   -0.60    2.50
  -8  16   1    1.10    3.50
  -8 -16  -1    4.70    3.50
   8  16  -1    1.70    3.10
   8  16   1    2.30    3.10
   8 -16  -1    1.80    2.60
  -8 -16   1    2.80    3.30
  -8  16  -1   -7.30    3.20
   0  17  -1    0.50    2.70
   0 -17   1   -0.10    2.70
   0  17  -1    0.80    3.00
   0 -17  -1    4.50    2.00
   0  17   1    0.20    2.80
   0  17   1    6.00    3.10
   0 -17  -1    3.30    2.80
   0 -17   1   -3.50    1.90
   1 -17   1    2.20    1.70
   1  17  -1    2.00    2.90
  -1  17   1    2.00    2.80
  -1  17   1    3.60    3.10
  -1 -17  -1    0.10    2.10
   1  17  -1   -3.60    2.90
   1 -17   1    0.00    2.80
  -1 -17  -1    5.60    2.90
   1 -17  -1    0.30    1.60
  -1 -17   1    1.10    2.20
  -1  17  -1   -0.80    2.60
   1  17   1    1.90    2.80
  -1 -17   1   -1.00    2.50
   1 -17  -1    6.90    3.10
   1  17   1   -3.60    2.70
  -1  17  -1   -2.20    2.80
  -2 -17  -1   33.30    3.80
   2  17  -1   26.20    3.80
   2 -17   1   28.40    4.00
  -2 -17  -1   30.40    3.30
  -2  17   1   37.00    4.50
  -2  17   1   26.70    3.50
   2  17  -1   30.70    4.30
  -2 -17   1   36.40    3.60
  -2 -17   1   28.30    3.70
  -2  17  -1   31.50    3.70
   2  17   1   33.50    4.30
   2  17   1   40.60    3.90
  -2  17  -1   27.70    4.10
   2 -17  -1   33.20    4.20
  -3 -17  -1   16.80    3.10
   3  17  -1   11.00    3.20
   3 -17   1   10.80    3.40
   3  17  -1   20.30    3.90
  -3  17   1   10.20    3.70
  -3 -17   1   20.90    3.30
   3  17   1   16.60    3.10
  -3  17  -1   13.00    3.70
   3  17   1   10.80    3.60
   3 -17  -1   13.40    3.40
   4  17  -1    4.90    3.00
   4  17  -1    8.60    3.60
  -4 -17  -1   11.80    3.30
  -4  17   1    9.70    3.70
   4 -17   1   12.50    3.40
   4 -17  -1   15.00    3.40
   4  17   1    6.40    2.80
  -4 -17   1   10.30    3.20
  -4  17  -1   10.30    3.80
   4  17   1   14.50    3.80
  -5  17   1   36.20    4.70
   5  17  -1   49.99    6.50
  -5 -17  -1   38.90    4.30
   5 -17   1   41.80    4.40
   5  17  -1   36.90    4.00
  -5  17  -1   33.30    4.80
   5  17   1   40.60    3.80
  -5 -17   1   48.00    4.70
   5 -17  -1   39.00    4.30
   5  17   1   43.40    7.70
   6 -17   1    4.70    3.10
  -6 -17  -1    1.60    3.10
   6  17  -1    2.60    2.80
  -6  17   1    0.30    3.40
   6  17  -1   -3.10    3.00
   6 -17  -1    5.20    3.10
   6  17   1    2.70    3.30
  -6  17  -1    0.10    3.50
   6  17   1   -3.10    2.30
  -6 -17   1    5.50    3.20
  -7  17   1   47.50    5.30
   7  17  -1   47.20    4.70
   7 -17   1   44.90    4.20
  -7 -17  -1   57.49    5.10
   7 -17  -1   49.10    5.00
  -7 -17   1   51.79    5.00
   7  17   1   43.50    4.80
  -7  17  -1   40.70    4.90
   0  18   1    2.30    3.00
   0 -18  -1    1.90    1.90
   0  18  -1    6.00    3.10
   0 -18  -1    1.90    2.90
   0  18  -1    1.40    3.10
   0 -18   1    3.80    2.90
   0  18   1    0.80    3.00
   0 -18   1    1.70    2.00
  -1  18   1    9.90    3.50
  -1  18   1    8.70    3.10
   1  18  -1    9.20    3.20
   1 -18   1    2.00    3.10
  -1 -18  -1    9.60    3.10
  -1 -18  -1   13.40    2.60
   1 -18   1    8.50    2.00
   1  18  -1    9.30    3.50
   1  18   1   11.10    3.20
  -1  18  -1    9.00    3.50
  -1  18  -1    7.50    3.00
   1 -18  -1    3.70    3.20
   1  18   1    5.60    3.30
   1 -18  -1    8.90    1.90
  -1 -18   1   10.70    3.20
  -2 -18  -1   12.20    2.80
   2 -18   1   13.70    3.50
   2  18  -1    8.80    3.30
   2  18  -1    7.30    3.60
  -2  18   1   13.30    3.70
  -2 -18  -1   14.70    3.20
  -2 -18   1   12.10    2.90
  -2  18  -1    8.70    3.50
   2  18   1    5.70    2.90
   2  18   1   16.40    3.80
  -2 -18   1    9.30    3.00
   2 -18  -1    9.40    3.30
   3 -18   1   83.09    6.10
  -3 -18  -1   76.39    5.30
  -3  18   1   73.99    6.50
   3  18  -1   67.69    5.40
   3  18  -1   73.39    6.40
  -3  18  -1   69.99    6.60
  -3 -18   1   75.19    5.40
   3  18   1   67.19    5.30
   3 -18  -1   72.39    6.00
   3  18   1   78.39    6.40
   4  18  -1    1.20    3.50
   4  18  -1    0.70    2.70
   4 -18   1    0.90    3.10
  -4 -18  -1    0.60    2.80
  -4  18   1    5.20    3.60
   4 -18  -1    4.50    3.30
   4  18   1    2.00    2.60
   4  18   1    3.50    3.50
  -4 -18   1    1.20    2.90
  -4  18  -1   -0.90    3.30
  -5 -18  -1   94.09    6.30
   5 -18   1   81.79    6.10
   5  18  -1  100.39    5.80
   5  18  -1   80.39    6.60
  -5  18   1   95.69    7.20
   5  18   1   85.69    6.60
  -5  18  -1   81.19    7.10
  -5 -18   1   96.99    6.30
   5 -18  -1   86.59    6.20
   5  18   1   95.99    5.40
  -6 -18  -1    2.50    3.20
  -6  18   1    0.70    3.50
   6 -18   1    2.80    3.10
   6  18  -1    3.50    3.40
   6  18  -1    2.90    2.70
   6 -18  -1    4.90    3.30
   6  18   1    1.20    3.30
  -6  18  -1    3.40    3.60
   6  18   1    4.30    3.40
  -6 -18   1    1.80    3.20
   7 -18   1    0.70    2.80
  -7 -18  -1   -7.40    3.20
  -7  18   1    7.40    3.80
   7  18  -1   -0.70    5.20
   7 -18  -1    1.80    2.90
   7  18   1   -3.60    5.00
  -7 -18   1    9.20    3.90
  -7  18  -1    0.80    3.60
   0  19   1   -4.30    2.70
   0 -19   1    0.60    2.00
   0  19  -1    1.30    3.20
   0 -19  -1   -2.00    2.90
   0  19   1    0.10    3.00
   0 -19   1   -0.30    2.80
   0  19  -1   -3.10    2.90
   0 -19  -1   -2.20    1.90
  -1  19   1    2.20    3.20
  -1  19   1    1.70    3.20
   1 -19   1    0.40    1.70
   1  19  -1    3.10    3.20
  -1 -19  -1    5.90    2.40
   1  19  -1    0.70    3.00
   1 -19   1    2.00    3.10
  -1 -19  -1   -1.70    2.60
  -1  19  -1    2.60    3.30
   1 -19  -1    0.50    3.10
   1  19   1    0.70    3.20
   1 -19  -1   -2.50    1.60
  -1 -19   1    1.70    2.30
  -1 -19   1   -0.60    2.70
   1  19   1   -2.40    2.80
   2 -19   1  100.09    6.50
  -2  19   1   79.69    6.70
   2  19  -1  103.99    7.10
   2  19  -1   97.19    6.30
  -2 -19  -1   87.59    5.30
   2  19   1   99.09    5.90
   2  19   1   89.29    6.70
  -2 -19   1   88.99    5.20
  -2 -19   1   98.59    8.60
  -2  19  -1   87.69    6.80
   2 -19  -1  102.39    6.60
  -3 -19  -1    6.20    2.90
   3 -19   1    3.10    3.40
   3  19  -1   10.40    3.80
   3  19  -1    5.70    3.10
  -3 -19   1   10.50    3.00
   3  19   1    6.10    3.60
   3 -19  -1    6.50    3.40
   3  19   1   10.60    3.10
   4  19  -1   14.70    4.10
  -4  19   1   20.10    4.20
   4 -19   1    8.60    4.20
   4  19  -1   18.20    3.40
   4 -19  -1   17.90    5.80
   4  19   1   12.60    4.20
   4  19   1   16.40    3.20
  -4 -19   1    9.20    3.90
  -4  19  -1   17.90    4.10
   5 -19   1    3.20    3.20
   5  19  -1    5.50    3.50
  -5 -19  -1   -2.00    3.00
   5  19  -1    0.80    2.70
  -5  19   1    1.40    3.50
  -5  19  -1   -2.30    3.40
  -5 -19   1   -3.40    2.90
   5  19   1    3.20    3.60
   5  19   1    3.90    2.60
   5 -19  -1    2.20    3.30
  -6  19   1    8.70    3.90
   6  19  -1    9.80    3.40
  -6 -19  -1    8.90    3.50
   6 -19   1    9.90    3.50
   6  19  -1   14.60    3.90
  -6  19  -1    6.70    3.90
   6 -19  -1   10.00    3.40
   6  19   1    7.80    3.70
  -6 -19   1   13.00    3.60
   7  19  -1   -5.70    3.00
  -7  19   1    2.10    3.60
   7 -19   1    0.80    2.80
  -7 -19  -1    7.90    3.40
   7  19   1    1.30    3.20
  -7 -19   1   -1.90    3.10
   7 -19  -1   -4.40    2.70
  -7  19  -1   -2.00    3.20
   0  20   1  101.69    6.60
   0 -20   1   91.69    6.40
   0  20  -1  102.89    6.90
   0 -20  -1  100.99    6.50
   0  20  -1  100.19    6.80
   0 -20  -1   92.49    4.60
   0 -20   1   93.49    4.70
   0  20   1   85.29    6.40
   1 -20   1  177.98    5.70
   1  20  -1  191.68    8.20
  -1 -20  -1  180.88    8.00
   1  20  -1  154.78    8.70
  -1  20   1  172.48    8.30
  -1 -20  -1  183.88    6.80
   1 -20   1  175.28    8.20
  -1 -20   1  168.38    8.00
   1 -20  -1  185.48    8.40
   1 -20  -1  170.88    5.60
   1  20   1  184.28    8.10
  -1  20  -1  180.38    8.60
  -1 -20   1  177.48    6.70
   1  20   1  162.68    9.80
   2 -20   1   15.90    3.80
  -2 -20  -1   10.80    2.90
  -2  20   1   11.30    4.50
   2  20  -1   11.70    3.90
   2  20  -1    5.90    3.10
   2  20   1   13.70    4.00
   2 -20  -1   13.30    3.80
   2  20   1   11.10    3.30
  -2 -20   1   11.90    2.90
  -3 -20  -1    0.30    2.70
   3  20  -1    2.30    3.60
  -3  20   1   -2.00    3.40
   3  20  -1    0.60    2.90
   3 -20   1    3.90    3.40
  -3 -20   1   -2.70    2.60
   3  20   1   -3.40    2.60
  -3  20  -1    5.40    3.60
   3  20   1   -0.20    3.60
   3 -20  -1   -4.20    3.10
  -4  20   1   50.49    5.40
   4  20  -1   41.30    4.20
   4 -20   1   43.30    4.70
   4  20  -1   37.60    4.90
  -4 -20  -1   45.60    4.40
   4  20   1   47.70    5.10
   4  20   1   49.00    4.80
  -4 -20   1   48.00    4.40
   4 -20  -1   42.10    4.70
  -4  20  -1   47.30    5.40
   5  20  -1    7.20    2.90
   5  20  -1    1.00    3.50
   5 -20   1    7.70    3.50
  -5  20   1   13.00    4.10
  -5 -20  -1    7.60    3.40
   5 -20  -1    6.30    3.30
  -5  20  -1   17.30    4.30
   5  20   1   10.90    2.90
  -5 -20   1    5.60    3.20
   5  20   1    8.30    3.80
   6  20  -1   19.20    4.20
  -6  20   1   16.70    4.20
  -6  20  -1   22.80    4.50
   6  20   1   19.70    4.30
   0 -21  -1   -0.20    2.00
   0 -21   1   -2.20    3.30
   0  21  -1    0.70    3.30
   0  21   1   -2.60    3.00
   0  21   1    1.00    3.20
   0 -21   1    1.10    2.00
   0  21  -1   -1.00    3.10
   0 -21  -1   -4.40    4.70
  -1 -21  -1    6.30    2.50
   1 -21   1    5.70    3.50
   1  21  -1   14.40    3.70
  -1 -21  -1   -0.80    5.20
   1  21  -1    2.80    3.40
  -1 -21   1    3.50    2.50
  -1 -21   1    4.20    4.00
   1  21   1    4.70    3.10
  -1  21  -1   11.10    3.70
   1  21   1    6.90    3.60
   1 -21  -1   15.70    3.80
  -2  21   1   -1.40    3.40
  -2 -21  -1    7.40    2.70
   2  21  -1    6.80    3.30
   2  21  -1   10.30    3.80
   2 -21   1    5.60    3.50
  -2 -21   1   -1.10    2.50
   2 -21  -1    1.20    3.50
  -2  21  -1    4.50    3.80
   2  21   1    8.30    3.80
   2  21   1    5.10    3.00
   3  21  -1   14.00    4.10
   3 -21   1   10.50    4.20
  -3  21   1   14.00    4.10
   3  21  -1    6.90    3.20
  -3  21  -1   13.90    4.10
   3 -21  -1   11.90    4.70
   3  21   1   11.80    4.00
   3  21   1   10.70    3.20
  -3 -21   1    7.50    3.20
   4 -21   1   -2.90    3.30
   4  21  -1    4.80    3.80
   4  21  -1   -0.50    2.90
  -4 -21  -1    1.10    3.00
  -4  21   1    0.70    3.50
   4 -21  -1    1.00    3.40
  -4  21  -1    6.30    3.70
  -4 -21   1    3.10    3.00
   4  21   1    3.30    3.80
   4  21   1   -0.40    2.70
   5  21  -1   -0.60    3.40
  -5 -21  -1   -0.90    3.00
   5  21  -1    1.80    2.70
  -5  21   1    0.10    4.10
   5 -21   1    3.90    3.20
   5 -21  -1    0.50    3.20
   5  21   1    6.70    3.80
  -5  21  -1   -1.30    4.10
  -5 -21   1    1.90    3.10
  -6 -21  -1    3.60    3.10
   6  21  -1    5.80    3.60
   6 -21   1   -0.20    3.00
  -6  21   1   -1.70    3.50
  -6 -21   1   -3.00    2.90
   6 -21  -1    2.80    3.10
  -6  21  -1   -0.10    3.40
   6  21   1    4.80    3.70
   0  22  -1   32.40    4.50
   0 -22  -1   36.30    4.50
   0 -22   1   34.80    3.00
   0  22   1   27.90    4.30
   0 -22   1   45.80    5.00
   1  22  -1   30.20    4.50
  -1  22   1   27.10    4.40
   1  22  -1   35.60    4.50
  -1 -22  -1   31.10    3.20
   1 -22   1   35.50    4.50
   1  22   1   29.30    4.50
  -1 -22   1   39.40    3.50
  -1  22  -1   37.70    4.60
   1  22   1   30.90    5.80
   1 -22  -1   32.90    4.50
  -2 -22  -1    3.40    2.80
   2  22  -1    2.90    3.20
  -2  22   1    0.80    3.40
   2  22  -1   -5.90    3.10
   2 -22   1    6.30    3.60
   2  22   1   -3.00    3.30
   2 -22  -1    6.70    3.60
  -2 -22   1    5.20    2.80
  -2  22  -1   -0.60    3.40
   3  22  -1    8.20    4.10
   3  22  -1    4.80    3.10
  -3 -22  -1    3.60    2.90
   3 -22   1    8.80    3.70
  -3  22   1    4.70    3.80
   3 -22  -1    8.60    3.80
   3  22   1    7.20    3.70
  -3  22  -1    6.80    3.90
  -3 -22   1    3.40    2.90
   4 -22   1    5.10    3.40
   4  22  -1   -0.50    2.80
   4  22  -1   -5.40    3.50
  -4  22   1    3.30    3.70
  -4 -22  -1   -2.10    2.90
  -4 -22   1   -1.20    2.80
  -4  22  -1    0.80    3.40
   4 -22  -1   -1.40    3.20
   4  22   1   -3.00    2.50
   4  22   1    0.20    3.60
   5 -22   1   30.00    5.60
   5  22  -1   26.00    4.60
  -5  22   1   27.70    4.50
  -5  22  -1   28.90    4.60
   5  22   1   34.00    4.80
   0  23  -1    1.50    3.20
   0  23   1    3.20    3.30
   1 -23   1    1.10    3.40
  -1 -23  -1    0.20    2.20
   1  23  -1   -2.20    3.00
  -1  23   1    3.50    3.40
  -1  23  -1    2.80    3.40
  -1 -23   1    0.10    2.20
   1  23   1    2.10    3.10
   1 -23  -1    2.70    3.40
   2  23  -1   64.69    5.80
  -2  23   1   54.29    5.40
   2  23  -1   65.09    6.60
   2 -23   1   61.19    6.30
  -2 -23  -1   51.49    5.30
  -2  23  -1   49.40    5.40
  -2 -23   1   57.69    4.70
   2  23   1   55.29    5.40
   2 -23  -1   52.59    5.20
   2  23   1   67.89    6.50
   3  23  -1    8.40    4.00
   3  23  -1    4.40    3.00
  -3  23   1    3.50    3.80
  -3 -23  -1    5.80    2.90
   3 -23   1    8.60    3.80
   3 -23  -1    5.30    3.70
   3  23   1   -1.00    3.60
  -3  23  -1    7.50    3.90
   3  23   1    2.90    3.00
  -3 -23   1    7.70    3.00
  -4  23   1   10.00    3.90
   4  23  -1   15.50    3.10
   4 -23   1   15.40    3.90
   4  23  -1   13.40    4.10
  -4 -23  -1    9.40    3.20
  -4 -23   1   13.50    3.40
   4 -23  -1   16.30    4.00
  -4  23  -1   16.20    4.30
   4  23   1    5.60    3.70
   0  24   1   57.29    5.80
   0  24  -1   41.70    4.80
   1  24  -1   31.50    4.30
   1 -24   1   31.70    7.20
  -1  24   1   25.80    4.30
   1  24   1   25.20    3.90
   1 -24  -1   28.30    5.60
  -1  24  -1   22.40    4.30
   2 -24   1    3.70    3.60
  -2 -24  -1   -6.10    2.20
   2  24  -1    0.60    3.00
  -2  24   1   -0.60    3.40
   2  24   1    2.40    3.00
  -2 -24   1    1.40    2.50
  -2  24  -1   -2.20    3.20
   2 -24  -1    3.60    3.50
   3  24  -1    3.30    3.60
  -3  24   1    4.30    3.60
   3 -24   1   -2.30    3.30
   3  24  -1   -0.70    2.80
  -3 -24  -1    1.50    2.60
   3  24   1    6.70    2.80
   3  24   1   -1.60    3.60
   3 -24  -1   -0.10    3.40
  -3 -24   1    0.20    2.70
  -3  24  -1   -0.10    3.40
   0  25   1   -1.00    3.00
   0  25  -1   -2.00    3.10
   1  25  -1   19.00    3.60
  -1  25  -1    7.00    4.10
   1  25   1   13.80    3.60
  -1   0  -2  121.59    3.10
   1   0   2  125.79    3.10
   1   0  -2  124.29    3.20
  -1   0   2  127.99    3.00
   1   0  -2  113.49    3.00
   1   0   2  125.29    3.30
  -1   0   2  127.09    3.00
  -1   0   2  125.49    3.40
  -1   0  -2  125.09    3.30
   1   0  -2  105.39    3.30
  -1   0   2  106.59    3.40
   2   0  -2 3447.56   77.09
   2   0  -2 3500.15   77.49
   2   0   2 3458.05   77.19
   2   0   2 3454.75   77.19
  -2   0  -2 3497.55   77.19
  -2   0   2 3570.64   77.49
  -2   0  -2 3486.45   77.29
  -2   0   2 3526.35   77.19
  -3   0  -2  101.69    4.00
  -3   0   2  107.89    3.80
  -3   0   2  103.59    4.20
  -3   0  -2  100.39    3.90
   3   0  -2  110.19    4.30
  -4   0   2  143.69    5.00
  -4   0  -2  147.59    5.30
  -4   0   2  144.69    5.50
   4   0  -2  145.79    5.50
  -4   0  -2  138.49    5.10
  -5   0   2   33.50    3.20
  -5   0  -2   35.50    3.50
   5   0  -2   36.60    3.30
   5   0   2   37.80    3.50
  -5   0   2   30.10    3.10
  -5   0  -2   33.50    2.90
   6   0   2   60.99    4.20
  -6   0   2   61.99    4.60
  -6   0   2   61.39    4.10
   6   0  -2   54.09    4.60
  -6   0  -2   48.10    4.00
   6   0   2   54.09    4.30
  -6   0  -2   62.79    4.40
  -7   0   2   12.40    2.60
   7   0   2    9.80    2.70
   7   0  -2   12.00    3.00
  -7   0  -2   10.10    2.70
   7   0   2   11.80    3.20
  -7   0   2   14.10    2.90
  -8   0  -2   18.60    3.20
   8   0  -2   22.50    3.40
  -8   0  -2   17.40    3.00
   8   0   2   20.80    3.00
   8   0  -2   19.70    2.80
  -8   0   2   18.90    2.90
   8   0   2   19.20    3.20
   9   0   2    6.30    2.80
  -9   0   2    7.50    2.80
  -9   0  -2    1.30    2.60
   9   0  -2    6.00    2.50
   9   0   2    6.20    2.80
   9   0  -2    6.70    3.00
  10   0   2   31.00    3.60
 -10   0  -2   31.30    3.60
  10   0  -2   30.50    3.50
  10   0  -2   30.20    3.90
 -10   0   2   36.80    3.60
  10   0   2   28.90    3.70
  -1  -1  -2 1063.39   23.70
   1   1  -2 1060.79   23.60
   1  -1   2  928.01   23.30
  -1  -1  -2 1075.99   23.30
   1  -1   2 1083.89   23.50
  -1   1   2 1048.80   23.30
  -1   1   2 1074.39   23.30
  -1   1   2 1084.39   23.40
   1  -1   2 1080.29   23.30
  -1  -1  -2 1077.99   23.30
   1   1  -2 1032.10   23.80
  -1   1   2 1025.00   23.70
  -1  -1  -2 1087.09   23.30
   1   1  -2 1093.89   23.50
   1   1  -2 1020.50   23.40
   1   1  -2 1062.09   23.70
   1  -1   2  907.81   23.50
   1  -1   2 1060.49   23.60
   1   1   2 1061.89   23.60
   1  -1  -2 1086.59   23.40
   1  -1  -2 1015.70   23.40
   1   1   2 1064.19   23.30
   1  -1  -2 1054.89   23.70
  -1   1  -2 1079.09   23.50
  -1   1  -2 1060.49   23.60
  -1  -1   2 1081.69   23.40
   1   1   2  980.00   23.30
  -1  -1   2 1082.19   23.80
   1   1   2  960.20   23.30
   1  -1  -2 1072.49   23.30
  -1  -1   2 1079.09   23.40
  -1  -1   2 1084.99   23.70
   1   1   2 1096.89   23.40
  -1   1  -2 1075.79   23.30
  -2   1   2   26.10    2.20
   2  -1   2   26.80    1.80
   2   1  -2   28.20    2.00
   2   1  -2   26.40    2.20
   2   1  -2   29.80    1.50
  -2  -1  -2   25.50    1.90
   2   1  -2   27.70    1.90
   2  -1   2   28.30    1.90
   2  -1   2   28.00    1.80
  -2   1   2   28.40    1.70
  -2  -1  -2   28.30    2.10
   2   1  -2   30.50    1.50
  -2  -1   2   26.60    2.20
  -2  -1   2   28.10    2.00
   2  -1  -2   31.10    1.70
  -2   1  -2   28.00    2.10
   2   1   2   31.50    1.70
   2   1   2   28.50    2.10
  -2   1  -2   32.30    1.90
   3   1  -2 2122.19   47.60
  -3  -1  -2 2126.29   47.20
  -3   1   2 2100.59   47.00
  -3   1   2 2079.89   47.60
  -3  -1  -2 2070.99   47.40
  -3   1  -2 2088.39   47.20
  -3  -1   2 2116.39   47.60
  -3   1  -2 2083.99   47.40
   3   1   2 2112.89   47.20
  -3  -1   2 2103.39   47.30
   4  -1   2  898.01   21.80
   4   1  -2  913.61   22.20
  -4  -1  -2  912.01   22.00
  -4   1   2  916.31   22.30
  -4   1   2  930.81   21.60
  -4  -1  -2  924.91   21.90
  -4  -1   2  916.91   21.90
  -4   1  -2  910.61   21.80
   4   1   2  908.31   21.90
  -4  -1   2  935.11   22.30
   5   1  -2   10.50    2.50
  -5   1   2    7.70    2.00
   5  -1   2   14.60    2.20
  -5  -1  -2   13.10    2.40
  -5  -1  -2    9.60    2.30
  -5   1   2   10.40    2.50
   5  -1  -2   11.60    2.50
   5   1   2   14.00    2.40
  -5   1  -2   17.00    2.30
  -5  -1   2   10.80    2.40
  -5  -1   2   14.80    2.40
  -5   1  -2   10.70    2.40
   6  -1   2   84.19    4.50
  -6   1   2   87.49    4.40
   6  -1   2   79.89    4.90
  -6  -1  -2   82.19    4.70
  -6   1   2   76.69    5.10
  -6  -1  -2   82.89    4.70
   6   1  -2   81.89    5.10
   6   1   2   76.09    4.80
   6  -1  -2   88.29    5.20
  -6   1  -2   86.29    4.90
  -6  -1   2   77.59    4.50
  -6  -1   2   81.19    4.90
  -6   1  -2   77.19    4.50
  -7  -1  -2  182.98    6.90
  -7  -1  -2  165.48    6.90
  -7   1   2  170.18    6.40
  -7   1   2  167.68    7.30
   7  -1   2  185.08    6.70
   7   1  -2  169.08    7.30
   7  -1  -2  184.78    7.50
  -7   1  -2  156.58    7.70
   7   1   2  160.48    6.70
  -7  -1   2  167.08    9.50
  -7   1  -2  176.68    6.70
   7   1   2  175.08    7.00
   8  -1   2    1.20    2.40
  -8   1   2   -0.20    2.60
   8   1  -2    0.50    2.50
   8  -1   2   -1.30    2.20
  -8   1   2    0.20    2.20
  -8  -1  -2    0.80    2.50
   8  -1  -2    3.30    2.30
  -8   1  -2    5.30    2.70
  -8   1  -2    0.40    2.30
  -8  -1   2    2.70    2.40
   8   1   2    3.90    2.50
   8  -1  -2    2.30    2.70
   8   1   2    1.50    2.30
  -9   1   2   62.99    4.60
   9   1  -2   56.29    4.70
   9   1  -2   51.49    4.60
   9  -1   2   53.59    4.50
   9  -1   2   52.19    5.10
  -9  -1  -2   41.50    4.10
   9  -1  -2   55.49    4.40
   9   1   2   50.89    5.00
   9  -1  -2   54.39    5.20
   9   1   2   55.19    4.80
  -9   1  -2   55.29    4.70
  -9   1  -2   49.10    4.90
  -9  -1   2   54.09    4.70
  10   1  -2   -0.80    2.40
  10   1  -2   -2.50    2.70
  10  -1   2    3.00    2.40
 -10  -1  -2   -4.30    2.60
  10  -1   2   -2.30    2.60
 -10   1   2    3.70    2.50
 -10  -1   2   -0.10    2.50
  10   1   2   -2.80    2.50
  10  -1  -2    0.20    2.20
  10  -1  -2    3.30    2.80
  10   1   2   -0.80    2.50
   0  -2  -2  199.68    5.00
   0   2  -2  198.58    4.90
   0  -2  -2  196.68    4.80
   0   2   2  193.78    4.70
   0   2  -2  199.68    5.00
   0   2   2  203.48    5.00
   0  -2   2  195.38    5.00
   0  -2   2  192.78    5.10
   1   2  -2    3.60    0.90
  -1  -2  -2    2.40    0.90
   1   2  -2    3.20    1.00
   1  -2   2    2.20    0.90
   1  -2   2    3.40    0.90
  -1  -2  -2    4.00    0.80
  -1  -2  -2    3.50    0.80
  -1   2   2    2.10    0.80
  -1   2   2    3.00    0.90
   1   2  -2    2.90    0.90
   1  -2   2    3.20    0.80
  -1   2   2    2.00    0.80
  -1  -2  -2    3.90    0.70
   1   2  -2    2.40    1.10
  -1  -2   2    3.40    1.10
   1   2   2    3.20    0.80
  -1  -2   2    2.20    1.10
   1  -2  -2    2.70    0.90
  -1   2  -2    4.00    0.80
  -1   2  -2    2.90    0.90
   1   2   2    2.60    0.90
  -1  -2   2    2.60    0.80
  -1  -2   2    3.90    1.10
  -1   2  -2    1.60    1.00
  -1   2  -2    3.50    0.80
   1  -2  -2    4.50    0.90
   1  -2  -2    3.50    0.90
   1   2   2    3.40    0.80
   1   2   2    2.50    0.90
   2  -2   2 1321.17   29.60
   2   2  -2 1315.37   29.40
   2  -2   2 1312.87   29.20
   2  -2   2 1298.47   29.50
   2   2  -2 1303.47   29.40
   2  -2   2 1246.58   29.80
   2  -2   2 1307.67   29.20
  -2   2   2 1312.47   30.10
   2   2  -2 1319.77   30.00
   2   2  -2 1291.47   29.90
  -2   2   2 1311.77   29.30
  -2  -2  -2 1309.77   29.90
   2   2   2 1346.57   29.30
  -2  -2   2 1334.37   29.20
   2  -2  -2 1280.57   29.30
   2   2   2 1317.27   29.30
   2   2   2 1326.77   29.60
   2  -2  -2 1323.77   29.30
  -2   2  -2 1319.67   29.60
  -2   2  -2 1326.67   30.00
   2  -2  -2 1343.07   29.30
  -2  -2   2 1319.97   29.90
  -2  -2   2 1303.67   29.90
  -3   2   2    1.00    1.40
   3   2  -2    0.50    1.00
   3  -2   2    0.70    1.20
   3   2  -2   -1.50    0.90
  -3   2   2    0.30    1.10
  -3  -2  -2   -1.10    1.20
   3   2  -2    1.40    1.40
  -3  -2  -2   -0.30    1.40
  -3  -2   2   -0.10    1.40
   3   2   2   -2.40    1.10
   3  -2  -2   -0.50    0.90
  -3   2  -2   -1.40    1.20
  -3   2  -2    1.40    1.40
  -4   2   2   73.59    3.40
   4   2  -2   77.59    4.20
  -4  -2  -2   77.39    4.00
  -4   2   2   79.49    4.40
   4  -2   2   81.79    3.60
  -4  -2  -2   79.59    3.80
   4   2   2   75.79    3.80
  -4  -2   2   79.29    4.20
  -4   2  -2   75.19    4.10
  -4   2  -2   79.49    3.60
  -4  -2   2   71.89    3.80
  -5  -2  -2   10.20    2.30
  -5   2   2    6.80    1.90
   5   2  -2    8.60    2.40
   5  -2   2    5.90    1.90
  -5  -2  -2   10.60    2.20
  -5   2   2   13.20    2.50
  -5   2  -2   12.90    2.50
  -5  -2   2   12.60    2.40
  -5   2  -2    9.00    2.10
   5   2   2   10.80    2.30
  -6  -2  -2   62.99    4.30
  -6   2   2   66.59    3.90
  -6  -2  -2   67.39    4.50
   6   2  -2   58.89    4.70
   6  -2   2   71.99    4.20
  -6   2   2   68.29    5.00
  -6   2  -2   64.09    4.10
   6   2   2   60.49    4.50
  -6  -2   2   67.39    4.50
  -6   2  -2   68.09    4.70
   6  -2  -2   64.19    4.90
  -7   2   2    6.00    2.80
   7  -2   2    3.30    2.50
   7  -2   2    6.20    2.30
   7   2  -2    6.50    2.90
  -7  -2  -2    3.30    2.40
  -7   2   2    4.30    2.10
  -7   2  -2    3.00    2.20
  -7   2  -2    3.90    2.60
   7  -2  -2    2.10    2.00
   7   2   2    5.50    2.50
   7  -2  -2    2.80    2.60
  -7  -2   2    4.70    2.50
   8   2  -2    0.60    2.60
  -8  -2  -2    5.50    2.60
  -8   2   2   -0.40    2.10
   8  -2   2    1.30    2.60
   8  -2   2   -0.30    2.20
  -8   2   2   -1.20    2.60
  -8  -2   2   -2.10    2.40
   8   2   2   -1.40    2.30
   8  -2  -2    2.80    2.20
   8  -2  -2   -1.90    2.60
  -8   2  -2    1.10    2.30
   8   2   2   -0.30    2.40
  -8   2  -2    1.50    2.60
   9  -2   2   -0.30    2.70
   9   2  -2    2.50    2.40
  -9   2   2   -3.10    4.00
  -9  -2  -2    1.40    2.90
   9   2  -2    3.30    2.90
  -9   2   2    2.30    2.40
   9  -2   2   -0.20    2.30
  -9  -2   2    2.90    2.60
   9   2   2    1.50    4.50
  -9   2  -2    1.50    2.60
   9   2   2    0.80    2.60
   9  -2  -2    0.90    2.20
  10   2  -2    3.20    2.60
 -10  -2  -2   -0.40    2.70
  10   2  -2    4.90    2.80
  10  -2   2    8.40    3.00
  10  -2   2    3.90    2.40
 -10  -2   2    3.20    2.90
  10   2   2    2.60    2.70
  10  -2  -2    2.60    2.90
  10   2   2   -2.90    2.50
  10  -2  -2   -0.40    2.20
   0   3   2   -2.40    0.60
   0   3  -2   -1.60    0.90
   0  -3   2   -1.50    0.90
   0  -3  -2   -1.80    0.60
   0  -3  -2   -1.60    0.90
   0   3   2   -1.00    0.80
   0   3  -2    1.00    1.10
   0  -3   2   -1.40    1.00
   0  -3  -2   -1.10    0.70
   0  -3   2   -2.50    0.90
   0  -3   2   -0.40    0.90
   0   3   2   -3.00    0.90
   0   3  -2   -1.40    0.90
   0   3  -2   -1.30    0.90
   1  -3   2 1578.14   34.90
   1   3  -2 1628.54   35.30
  -1   3   2 1575.94   35.20
   1  -3   2 1575.74   35.00
   1   3  -2 1531.05   35.10
  -1  -3  -2 1550.54   35.00
  -1  -3  -2 1520.35   34.80
   1   3  -2 1574.94   35.00
   1  -3   2 1562.54   35.30
  -1   3   2 1569.14   34.90
   1   3  -2 1570.44   35.00
   1  -3   2 1548.95   34.80
  -1  -3  -2 1573.24   35.00
   1   3   2 1613.64   35.00
   1   3   2 1578.84   35.00
  -1   3  -2 1444.26   35.30
  -1   3  -2 1532.95   34.90
   1   3   2 1535.75   35.00
  -1  -3   2 1568.64   35.10
   1  -3  -2 1557.44   35.00
  -1   3  -2 1553.34   34.80
   1  -3  -2 1604.04   35.00
  -1  -3   2 1590.94   35.00
  -1   3  -2 1578.64   35.30
  -1  -3   2 1548.35   35.20
   1  -3  -2 1538.45   35.20
   1   3   2 1592.64   35.00
  -2   3   2 2378.56   53.09
   2  -3   2 2446.86   53.29
   2   3  -2 2406.26   53.39
   2  -3   2 2394.96   53.29
  -2   3   2 2455.15   53.19
   2   3  -2 2456.35   53.49
  -2  -3  -2 2388.86   53.19
  -2  -3  -2 2377.56   53.69
  -2  -3  -2 2399.16   53.79
   2   3  -2 2458.85   53.99
  -2   3   2 2389.56   53.99
   2  -3   2 2420.66   53.19
   2  -3   2 2394.36   53.29
   2  -3  -2 2380.56   52.99
  -2   3  -2 2389.36   53.29
   2  -3  -2 2446.36   53.29
   2   3   2 2404.86   53.39
   2   3   2 2396.86   53.39
  -2  -3   2 2399.76   54.29
  -2   3  -2 2321.37   53.39
  -2  -3   2 2403.16   53.89
   2   3   2 2399.86   53.39
  -2  -3   2 2395.06   53.29
  -2   3  -2 2430.86   53.99
   2  -3  -2 2396.66   53.29
   3  -3   2 1946.51   42.60
  -3   3   2 1921.21   43.90
  -3  -3  -2 1908.31   43.60
   3  -3   2 1903.61   43.00
   3  -3   2 1946.31   42.60
   3   3  -2 1958.00   43.70
   3   3  -2 1932.41   42.90
   3   3  -2 1843.92   42.90
  -3   3   2 1900.71   42.80
   3   3   2 1979.30   42.80
   3  -3  -2 1932.91   42.70
   3   3   2 1886.51   42.80
   3  -3  -2 1832.92   42.70
  -3   3  -2 1909.81   43.80
  -3   3  -2 1924.51   43.10
   3  -3  -2 1942.91   42.70
  -3  -3   2 1961.20   43.70
   3   3   2 1918.41   43.30
   4   3  -2 2279.07   51.99
   4   3  -2 2284.97   50.89
   4   3  -2 2250.97   50.79
  -4   3   2 2270.07   52.29
   4  -3   2 2267.77   51.29
  -4   3   2 2286.17   51.09
  -4  -3  -2 2284.27   51.99
   4   3   2 2298.67   50.79
  -4   3  -2 2277.47   52.09
  -4  -3   2 2309.47   51.99
  -4   3  -2 2304.97   51.39
   4   3   2 2284.77   50.69
   4   3   2 2288.07   51.59
   5  -3   2    2.70    1.80
  -5   3   2    6.50    2.50
  -5  -3  -2    1.50    2.00
   5   3  -2    0.90    2.10
  -5  -3   2    3.60    2.10
  -5   3  -2    3.30    2.30
  -5   3  -2    2.40    1.80
   5   3   2    0.50    1.90
   6   3  -2   44.70    4.30
  -6   3   2   33.40    3.70
  -6   3   2   37.00    3.30
   6  -3   2   38.60    3.40
  -6  -3  -2   40.60    3.60
  -6   3  -2   41.20    3.80
   6   3   2   40.40    3.90
   6  -3  -2   37.40    3.20
  -6   3  -2   36.80    3.50
  -6  -3   2   37.50    3.50
  -7   3   2  247.88    9.10
  -7   3   2  239.18    7.80
   7  -3   2  246.58    8.00
  -7  -3  -2  254.97    8.70
   7   3   2  253.57    8.50
  -7  -3   2  254.87    8.70
   7  -3  -2  246.88    7.70
   7  -3  -2  251.27    9.10
  -7   3  -2  242.18    8.00
  -7   3  -2  260.97    9.10
  -8   3   2    6.80    3.10
   8  -3   2    7.20    2.90
  -8  -3  -2    8.50    2.90
  -8   3   2    5.20    2.70
   8   3  -2    9.40    3.00
   8  -3   2    9.40    2.50
  -8  -3   2    7.30    2.80
   8  -3  -2    8.30    2.30
   8   3   2    2.10    2.60
   8  -3  -2    4.20    3.10
   8   3   2    2.60    2.70
  -8   3  -2    3.70    2.90
  -9   3   2   29.50    3.20
  -9   3   2   34.70    4.50
  -9  -3  -2   33.80    4.10
   9   3  -2   28.70    3.80
   9  -3   2   27.10    3.90
   9  -3   2   28.10    3.30
   9   3   2   33.80    3.70
   9   3   2   30.70    3.70
   9  -3  -2   29.60    3.10
  -9   3  -2   32.60    3.90
   9  -3  -2   33.30    4.20
  10  -3   2   -0.10    2.20
  10  -3   2    7.60    3.00
  10   3  -2    1.10    2.50
 -10  -3  -2    5.10    2.90
  10   3  -2    1.10    2.80
  10  -3  -2    2.30    2.90
  10  -3  -2    3.80    2.80
 -10   3  -2    8.20    3.00
  10   3   2    8.70    2.90
  10   3   2    4.70    2.70
 -10  -3   2    4.40    2.80
   0  -4  -2 2000.50   45.10
   0   4  -2 2067.79   45.60
   0  -4  -2 2039.00   45.60
   0   4   2 2067.89   45.50
   0   4  -2 2030.20   45.60
   0  -4   2 1975.60   45.80
   0  -4  -2 1994.90   45.50
   0  -4   2 2016.70   45.60
   0  -4   2 2047.80   45.40
   0  -4  -2 2074.19   45.60
   0  -4   2 2038.40   45.60
   0   4  -2 2064.29   45.60
   0   4   2 2053.39   45.60
   0   4   2 2018.10   45.10
   0   4  -2 2043.40   45.80
   0   4   2 2077.99   45.60
   1  -4   2  261.87    6.90
   1  -4   2  252.37    6.80
  -1  -4  -2  255.67    6.80
  -1   4   2  256.67    7.00
   1   4  -2  256.47    7.10
  -1   4   2  261.07    6.80
  -1  -4  -2  258.17    6.80
   1  -4   2  262.07    8.00
  -1  -4  -2  257.47    6.70
   1  -4   2  262.37    6.60
   1   4  -2  251.07    6.90
   1   4  -2  256.57    6.90
   1   4  -2  245.78    6.80
  -1  -4   2  247.58    7.00
   1  -4  -2  254.87    6.90
   1   4   2  259.27    6.90
  -1  -4   2  254.67    6.90
   1  -4  -2  271.57    6.90
   1  -4  -2  256.37    6.90
   1   4   2  257.57    6.90
  -1  -4   2  266.07    6.80
  -1   4  -2  254.67    6.60
   1   4   2  250.67    6.70
  -1   4  -2  259.37    6.80
   1   4   2  266.17    6.60
  -1   4  -2  255.57    7.10
   2  -4   2  234.18    6.10
  -2   4   2  246.48    7.00
   2  -4   2  249.58    6.80
  -2  -4  -2  234.48    6.80
  -2   4   2  235.98    6.20
   2   4  -2  246.88    6.60
   2  -4   2  234.28    6.20
   2   4  -2  238.68    6.60
  -2  -4  -2  241.38    6.30
   2   4  -2  246.58    7.00
   2  -4   2  245.48    6.40
  -2  -4  -2  239.58    6.30
  -2   4  -2  242.68    6.10
  -2  -4   2  240.48    6.90
   2   4   2  242.68    6.50
   2   4   2  241.28    6.60
  -2   4  -2  236.68    6.20
   2   4   2  234.38    6.50
   2  -4  -2  234.78    6.40
  -2  -4   2  236.18    6.40
   2  -4  -2  238.98    6.40
  -2   4  -2  244.38    7.10
  -3   4   2   29.60    1.90
   3  -4   2   33.20    2.20
   3  -4   2   28.40    2.00
   3  -4   2   31.80    2.20
  -3   4   2   31.90    3.10
   3   4  -2   28.10    2.50
   3  -4   2   28.70    2.20
  -3  -4  -2   33.30    2.80
   3   4  -2   29.80    2.40
   3   4  -2   31.40    2.40
   3  -4  -2   30.40    2.20
   3   4   2   34.00    2.30
  -3  -4   2   36.80    3.20
   3  -4  -2   28.60    1.60
  -3  -4   2   31.60    1.80
  -3   4  -2   29.60    3.00
   3   4   2   28.60    2.30
   3  -4  -2   29.50    2.30
   3  -4  -2   30.20    1.90
   3   4   2   31.50    2.50
   4   4  -2   83.49    3.40
  -4   4   2   83.49    4.60
   4  -4   2   79.89    3.10
  -4   4   2   82.39    3.30
   4  -4   2   79.89    3.50
   4  -4   2   81.29    3.00
  -4  -4  -2   79.79    4.30
   4   4  -2   78.39    4.40
   4   4  -2   80.79    3.50
  -4   4  -2   78.79    4.50
   4  -4  -2   86.29    3.30
   4  -4  -2   78.69    3.20
   4   4   2   75.89    3.30
   4   4   2   83.09    3.30
   4   4   2   86.29    4.00
  -4  -4   2   82.39    4.40
   4  -4  -2   83.79    3.10
  -5   4   2   74.39    5.00
  -5  -4  -2   87.59    4.80
   5   4  -2   81.09    4.80
   5   4  -2   78.89    3.50
  -5   4   2   77.69    3.60
   5   4  -2   81.69    3.60
   5  -4   2   73.59    3.90
   5   4   2   82.29    4.40
   5  -4  -2   79.69    3.60
  -5   4  -2   86.09    5.00
   5   4   2   79.89    3.40
  -5  -4   2   79.69    4.60
   5   4   2   77.79    3.40
  -6   4   2   73.79    5.20
  -6   4   2   76.49    3.90
  -6  -4  -2   72.39    4.90
   6  -4   2   82.69    4.20
   6   4  -2   84.49    5.20
   6  -4  -2   72.19    3.80
  -6   4  -2   81.69    5.30
   6   4   2   71.89    4.60
  -6  -4   2   83.49    5.00
  -7  -4  -2   22.50    3.40
   7  -4   2   18.10    2.50
  -7   4   2   20.80    3.40
  -7   4   2   19.20    2.50
   7   4   2   20.80    3.00
   7  -4  -2   19.40    2.50
  -7   4  -2   20.50    3.30
  -7  -4   2   17.80    3.10
   7  -4  -2   24.70    3.50
  -8   4   2    7.60    3.10
   8  -4   2    8.30    2.40
   8   4  -2    6.30    3.00
  -8  -4  -2    6.40    2.90
  -8   4   2   11.10    2.40
   8  -4   2    8.70    3.10
   8  -4  -2   10.30    2.20
  -8  -4   2   10.30    3.00
   8   4   2   13.20    3.00
  -8   4  -2    8.30    3.10
   8   4   2    5.60    2.90
   8  -4  -2   10.10    3.30
  -9   4   2   26.20    3.90
   9   4  -2   21.00    3.50
   9  -4   2   19.50    2.80
   9  -4   2   16.60    4.60
  -9  -4  -2   29.90    3.80
   9  -4  -2   25.80    2.80
   9   4   2   19.70    3.40
   9  -4  -2   25.10    3.90
  -9  -4   2   28.20    3.80
   9   4   2   23.60    3.30
  10   4  -2    0.70    2.70
 -10  -4  -2    2.60    2.70
  10   4  -2    1.80    2.60
  10  -4   2    3.00    3.00
 -10   4   2    0.70    2.80
 -10   4  -2    1.70    2.70
  10   4   2   -7.10    2.20
 -10  -4   2   -0.20    2.60
  10  -4  -2    0.50    2.90
  10   4   2    1.40    2.70
   0   5  -2   -0.90    1.20
   0  -5   2   -3.80    1.20
   0  -5  -2   -0.80    1.30
   0   5   2    0.00    1.30
   0  -5   2   -2.20    1.20
   0  -5  -2   -0.80    0.80
   0   5  -2   -1.70    1.20
   0  -5   2   -2.00    1.10
   0  -5  -2   -2.20    1.00
   0   5   2   -2.20    1.20
   0   5   2   -1.10    1.10
   0   5  -2   -1.70    1.20
   0   5  -2   -3.40    1.00
   1  -5   2  589.34   14.40
   1   5  -2  592.84   14.60
   1  -5   2  614.34   14.50
  -1  -5  -2  588.94   14.50
  -1  -5  -2  580.14   14.40
  -1   5   2  605.84   14.70
   1   5  -2  605.64   14.60
   1   5  -2  609.64   14.80
  -1  -5  -2  607.04   14.30
   1  -5   2  600.84   14.00
  -1   5  -2  584.54   14.90
   1  -5  -2  610.34   14.60
  -1  -5   2  605.54   14.50
   1   5   2  618.64   14.60
  -1  -5   2  599.74   14.50
  -1   5  -2  609.64   14.90
   1  -5  -2  592.14   14.50
   1   5   2  593.04   14.50
   1   5   2  613.34   14.30
  -2  -5  -2  161.48    4.90
   2  -5   2  167.18    4.80
   2   5  -2  164.48    5.30
   2   5  -2  177.18    5.60
   2   5  -2  160.48    5.20
   2  -5   2  170.28    5.10
  -2  -5  -2  163.28    4.90
  -2  -5  -2  167.18    5.30
  -2   5   2  174.08    5.70
  -2   5   2  165.98    4.90
   2  -5   2  156.68    4.90
  -2  -5   2  162.38    5.00
  -2   5  -2  171.88    5.70
   2  -5  -2  164.38    5.10
  -2  -5   2  167.48    5.40
   2   5   2  168.88    5.20
   2   5   2  173.38    5.10
   2  -5  -2  161.68    5.00
  -2   5  -2  160.98    4.80
   2   5   2  167.88    5.20
  -2   5  -2  156.38    4.50
  -3  -5  -2  489.85   12.60
  -3   5   2  466.75   11.70
   3  -5   2  481.55   11.80
  -3   5   2  493.95   13.00
   3  -5   2  488.85   11.90
   3  -5   2  479.55   11.70
   3  -5   2  480.95   11.60
   3   5  -2  484.35   12.10
   3   5  -2  493.75   12.70
   3   5  -2  486.55   12.20
  -3  -5  -2  481.75   11.60
   3  -5  -2  467.65   11.90
  -3   5  -2  492.15   12.90
   3  -5  -2  474.15   11.20
  -3  -5   2  481.65   12.60
   3  -5  -2  475.45   11.20
   3   5   2  496.15   12.20
   3   5   2  496.35   12.10
   3   5   2  478.85   12.00
   3  -5  -2  495.25   12.00
  -3  -5   2  480.35   11.70
  -4  -5  -2   -0.50    1.80
   4  -5   2    1.00    1.40
   4   5  -2   -0.80    1.40
   4  -5   2    0.50    1.40
  -4   5   2    1.50    2.00
   4  -5   2    0.00    1.20
   4   5  -2    0.30    1.50
   4   5  -2    0.00    1.90
   4  -5  -2    2.30    1.20
  -4   5  -2   -1.10    2.00
   4  -5  -2    1.80    1.40
   4   5   2    0.20    1.40
   4  -5  -2    1.10    1.30
  -4  -5   2    2.20    2.00
   4   5   2   -1.40    1.40
   4   5   2   -0.80    1.60
   5  -5   2    2.50    1.30
  -5   5   2    2.30    1.50
   5   5  -2    0.00    1.70
   5   5  -2    2.70    1.60
   5   5  -2    1.80    2.30
  -5   5   2    3.30    2.40
   5  -5   2    2.40    1.60
  -5  -5  -2    1.50    2.10
  -5  -5   2    2.20    2.20
   5   5   2   -0.70    1.50
   5  -5  -2    0.70    1.30
   5   5   2    2.10    2.00
   5   5   2    1.60    1.60
   5  -5  -2   -0.90    1.50
   5  -5  -2    2.70    1.50
  -5   5  -2    1.00    2.30
   6   5  -2  110.49    4.40
   6   5  -2  109.89    4.40
  -6   5   2  122.69    7.30
   6   5  -2  121.19    5.90
  -6  -5  -2  117.49    5.80
  -6   5   2  112.09    4.50
   6  -5   2  109.49    4.60
  -6  -5   2  114.29    6.70
   6   5   2  115.29    4.30
   6  -5  -2  105.49    4.30
   6   5   2  109.59    5.30
  -6   5  -2  118.09    6.10
   6   5   2  107.69    4.30
  -7  -5  -2   76.49    5.30
  -7   5   2   84.79    5.80
   7  -5   2   72.49    4.20
   7  -5  -2   84.69    4.10
  -7  -5   2   76.69    5.30
   7   5   2   76.39    5.00
  -7   5  -2   70.79    5.60
   8   5  -2   53.39    5.00
  -8  -5  -2   63.89    5.20
  -8   5   2   59.59    5.10
  -8  -5   2   52.69    5.00
   8  -5  -2   55.29    5.50
  -8   5  -2   47.90    4.60
   8  -5  -2   46.70    3.60
   8   5   2   44.40    4.00
   9  -5   2   20.90    2.70
   9  -5   2   18.80    3.70
   9   5  -2   19.60    3.40
  -9   5   2   16.80    3.70
  -9  -5  -2   13.60    3.30
  -9  -5   2   22.30    3.60
  -9   5  -2   23.70    3.80
   9  -5  -2   21.20    3.90
   9   5   2   24.20    3.60
   9   5   2   23.60    3.30
   9  -5  -2   17.30    2.40
  10   5  -2    0.20    2.80
 -10  -5  -2    1.60    2.90
 -10   5   2    0.40    2.80
  10  -5   2    3.10    2.80
  10   5  -2    2.10    2.70
 -10  -5   2    0.10    2.70
 -10   5  -2   -0.70    2.70
  10  -5  -2    4.70    3.10
  10   5   2    0.20    2.70
  10   5   2    4.10    4.10
   0   6   2 2807.32   62.89
   0   6   2 2791.82   62.19
   0  -6   2 2826.22   62.39
   0  -6   2 2830.02   62.89
   0   6  -2 2712.23   62.39
   0   6  -2 2770.12   62.89
   0   6  -2 2816.72   62.89
   0   6  -2 2820.72   63.19
   0  -6   2 2780.92   62.79
   0   6   2 2860.51   62.89
   0  -6  -2 2800.72   62.89
   0   6   2 2881.81   62.79
   0  -6  -2 2765.32   62.09
   0  -6  -2 2850.91   62.89
  -1  -6  -2 1466.45   33.40
   1   6  -2 1485.25   33.90
  -1  -6  -2 1430.86   33.70
  -1   6   2 1466.15   33.70
   1  -6   2 1438.76   33.60
   1   6  -2 1445.16   33.80
  -1  -6  -2 1437.56   33.70
  -1   6   2 1482.55   33.90
   1  -6   2 1530.65   33.80
   1  -6   2 1456.25   33.00
   1   6  -2 1470.25   33.80
   1   6   2 1508.15   33.50
   1  -6  -2 1466.95   33.70
  -1  -6   2 1494.75   33.60
   1   6   2 1462.05   33.70
  -1   6  -2 1476.45   34.10
  -1   6  -2 1479.55   33.30
   1  -6  -2 1476.85   33.70
   1   6   2 1494.95   33.80
  -1   6  -2 1462.75   33.60
   2  -6   2 1045.60   24.30
  -2  -6  -2 1040.10   24.10
   2   6  -2 1043.70   24.40
   2  -6   2 1044.60   23.70
   2   6  -2 1059.39   24.70
  -2  -6  -2  988.80   24.50
  -2   6   2 1047.70   24.80
  -2  -6  -2 1024.60   24.40
  -2   6   2 1029.30   24.10
   2  -6   2 1026.90   24.20
   2   6  -2 1063.19   24.40
   2  -6  -2 1053.89   24.30
   2   6   2 1049.30   24.40
  -2   6  -2 1016.20   23.50
  -2   6  -2 1038.40   24.10
   2   6   2 1033.10   24.30
  -2  -6   2 1044.50   24.50
   2  -6  -2 1047.10   24.20
  -2   6  -2 1033.80   24.80
   2   6   2 1048.60   24.10
  -3  -6  -2    9.80    2.00
   3   6  -2    9.30    2.20
  -3   6   2    9.70    1.40
   3  -6   2   11.90    1.30
  -3   6   2    9.30    2.10
   3   6  -2    8.60    1.90
   3  -6   2   11.00    1.70
   3  -6   2   10.70    1.60
   3  -6   2    9.40    1.80
  -3  -6  -2   13.60    1.60
   3   6  -2   11.80    1.90
   3  -6  -2   11.60    1.80
   3   6   2    9.50    1.90
   3   6   2    8.20    1.80
  -3  -6   2   11.00    2.50
  -3   6  -2    8.20    1.30
   3   6   2    9.30    1.90
  -3   6  -2   11.80    2.30
  -3  -6   2   10.50    2.00
   3  -6  -2    9.00    1.60
   4  -6   2   27.00    2.20
   4  -6   2   23.80    2.30
   4   6  -2   25.90    2.50
   4  -6   2   25.70    2.50
  -4   6   2   28.70    3.20
   4   6  -2   31.70    3.10
  -4  -6  -2   31.00    3.10
   4   6  -2   27.10    3.00
  -4  -6   2   28.40    3.00
   4   6   2   30.30    2.90
   4  -6  -2   26.50    2.50
  -4   6  -2   31.80    3.20
   4   6   2   33.10    3.20
   4  -6  -2   31.50    2.80
   4  -6  -2   25.30    2.10
   4  -6  -2   26.10    1.70
   4   6   2   29.60    3.00
  -5  -6  -2  764.82   19.50
   5   6  -2  751.82   18.40
   5  -6   2  764.82   18.10
  -5   6   2  766.42   19.90
   5  -6   2  754.82   18.30
   5  -6   2  769.32   18.20
   5   6  -2  775.22   19.50
   5   6  -2  778.52   18.50
   5  -6  -2  752.02   17.90
   5   6   2  759.62   19.00
   5  -6  -2  752.52   18.10
  -5  -6   2  781.62   19.60
   5   6   2  741.13   18.30
   5   6   2  781.12   18.50
  -5   6  -2  771.62   19.90
   5  -6  -2  765.22   18.20
   6   6  -2  135.39    5.10
  -6   6   2  136.59    6.80
  -6  -6  -2  132.39    6.30
   6  -6   2  127.39    5.00
   6   6  -2  139.59    6.30
  -6   6  -2  125.89    6.90
   6  -6  -2  131.69    4.80
   6   6   2  127.39    5.70
   6   6   2  132.59    5.00
  -6  -6   2  133.19    6.20
   6   6   2  130.49    4.90
   6  -6  -2  131.29    4.50
   6  -6  -2  132.39    4.70
  -7  -6  -2   36.70    4.00
   7   6  -2   43.70    3.40
   7   6  -2   42.20    3.20
  -7   6   2   41.40    4.30
   7   6  -2   45.90    4.60
   7  -6   2   35.90    3.30
   7   6   2   41.20    3.70
  -7   6  -2   35.00    4.10
   7  -6  -2   38.40    3.00
   7   6   2   40.80    3.20
  -7  -6   2   47.60    4.30
   7   6   2   33.60    3.00
   8   6  -2   19.90    3.40
   8  -6   2   21.80    2.60
  -8  -6  -2   24.00    3.70
  -8   6   2   21.30    3.90
  -8   6  -2   20.10    3.60
   8  -6  -2   23.70    2.40
   8   6   2   19.30    3.00
  -8  -6   2   19.00    3.40
   8  -6  -2   20.90    3.80
   9  -6   2   22.20    2.70
  -9   6   2   23.40    3.90
   9  -6   2   23.10    3.80
   9   6  -2   16.10    3.40
  -9  -6  -2   22.10    3.70
   9  -6  -2   20.30    3.90
   9   6   2   21.20    3.60
   9   6   2   23.00    3.30
  -9   6  -2   14.50    3.60
  -9  -6   2   22.10    3.70
  10   6  -2    8.30    3.10
  10   6  -2    9.70    3.00
 -10  -6  -2    8.30    3.20
 -10   6   2    8.20    3.10
  10  -6   2    6.80    3.00
  10   6   2    7.70    3.10
 -10  -6   2    8.20    3.20
  10  -6  -2    6.70    3.20
 -10   6  -2    0.80    2.90
   0   7   2   -2.10    1.40
   0  -7  -2    0.30    1.00
   0   7   2   -0.20    1.00
   0  -7  -2    0.70    1.50
   0  -7   2    1.80    1.40
   0   7   2   -0.70    1.60
   0  -7   2   -0.90    1.20
   0   7  -2    0.60    1.40
   0   7  -2   -1.00    1.40
   0   7   2    2.20    1.40
   0  -7   2   -1.10    1.50
   0  -7  -2    1.50    1.40
   1  -7   2  955.80   22.90
  -1  -7  -2  932.21   22.50
  -1   7   2  971.40   23.00
   1  -7   2  991.50   23.00
   1   7  -2  945.01   23.00
  -1  -7  -2  953.30   22.90
  -1   7   2  961.00   23.00
   1   7  -2  984.00   23.20
  -1   7   2  958.30   21.80
   1  -7   2  963.40   22.10
   1   7   2  955.50   23.00
  -1  -7   2  994.50   22.80
  -1   7  -2  966.80   22.90
  -1   7  -2  979.90   22.50
   1   7   2  953.00   23.40
  -1  -7   2  954.80   22.90
  -1   7  -2  968.10   23.30
   1  -7  -2  985.40   23.00
   1  -7  -2  955.80   22.90
   1   7   2 1035.00   22.90
   1  -7  -2  940.71   21.60
   2   7  -2  589.94   14.70
   2   7  -2  526.05   15.20
   2  -7   2  591.04   13.50
   2  -7   2  569.54   14.10
   2  -7   2  580.14   14.30
   2   7  -2  561.34   14.30
  -2   7   2  566.34   14.10
  -2   7   2  566.54   14.70
   2   7   2  589.14   14.10
  -2  -7   2  576.14   14.40
   2   7   2  552.44   14.30
   2  -7  -2  577.34   14.40
  -2   7  -2  558.74   13.40
  -2   7  -2  560.04   14.00
   2  -7  -2  560.74   14.20
  -2   7  -2  565.24   14.80
  -3   7   2  613.34   15.90
   3  -7   2  575.34   14.00
   3   7  -2  609.14   15.20
   3   7  -2  611.44   15.20
  -3  -7  -2  599.04   15.40
   3  -7   2  623.34   15.10
  -3  -7  -2  605.84   14.70
   3  -7   2  596.54   14.30
  -3   7   2  579.94   14.50
   3  -7  -2  589.54   14.90
   3  -7  -2  609.54   15.00
   3   7   2  613.74   15.00
  -3   7  -2  589.34   15.80
   3   7   2  604.84   15.10
  -3   7  -2  588.64   14.50
  -3  -7   2  598.14   14.80
  -3  -7   2  608.34   15.50
   3   7   2  627.34   15.20
  -4   7   2  727.43   18.80
   4  -7   2  720.23   17.50
   4  -7   2  704.33   17.30
   4   7  -2  727.33   18.30
   4   7  -2  727.23   17.80
   4   7  -2  704.03   17.70
  -4  -7  -2  725.83   18.30
   4  -7   2  719.73   17.10
   4  -7  -2  713.63   17.40
   4  -7  -2  721.33   17.50
   4   7   2  726.33   17.80
   4   7   2  736.13   17.80
  -4   7  -2  712.63   18.70
  -4  -7   2  714.73   18.30
   4   7   2  700.23   17.50
   5   7  -2   49.90    4.30
  -5  -7  -2   50.59    4.30
   5   7  -2   50.59    3.60
   5   7  -2   52.09    3.80
   5  -7   2   56.69    3.50
  -5   7   2   50.09    4.40
   5  -7   2   54.29    3.30
   5  -7   2   44.00    3.00
   5  -7  -2   52.49    2.70
   5   7   2   50.09    3.50
   5  -7  -2   50.79    3.10
   5   7   2   52.19    3.80
  -5  -7   2   47.70    4.30
   5  -7  -2   53.79    3.60
  -5   7  -2   48.90    4.20
   5   7   2   52.69    4.00
   6   7  -2   28.30    2.80
  -6  -7  -2   27.40    3.50
   6  -7   2   25.70    2.50
  -6   7   2   27.50    3.80
   6   7  -2   29.20    2.70
   6  -7   2   27.40    2.40
   6  -7   2   29.30    2.60
   6   7  -2   24.50    3.30
   6   7   2   25.60    2.50
   6  -7  -2   20.70    2.40
   6  -7  -2   22.10    2.20
   6  -7  -2   26.90    2.20
   6   7   2   23.50    2.60
   6   7   2   21.40    2.90
  -6   7  -2   28.80    3.70
  -6  -7   2   26.50    3.50
   7   7  -2   96.89    5.70
   7   7  -2   94.39    4.50
  -7   7   2   92.59    6.30
   7  -7   2   99.29    4.40
  -7  -7  -2  100.99    6.00
   7   7  -2   96.49    4.60
   7   7   2  101.19    4.50
   7  -7  -2  101.29    4.10
   7  -7  -2  100.39    3.90
   7   7   2  103.69    4.60
   7   7   2   99.39    5.30
  -7  -7   2  100.69    6.00
   7  -7  -2   99.39    4.30
  -7   7  -2  103.49    6.40
  -8   7   2   -1.70    2.90
  -8  -7  -2   -2.00    2.90
   8   7  -2    4.20    2.80
   8  -7   2    1.60    1.90
  -8  -7   2    3.20    2.80
   8  -7  -2   -0.70    1.60
  -8   7  -2   -1.80    2.80
   8   7   2    0.70    2.30
   8   7   2   -0.20    1.70
   9  -7   2   39.20    4.60
  -9   7   2   42.80    4.70
  -9  -7  -2   43.60    4.50
   9   7  -2   37.90    4.20
   9   7   2   43.00    4.40
  -9  -7   2   42.40    4.30
  -9   7  -2   36.40    4.40
   9  -7  -2   43.10    4.80
   9   7   2   44.80    4.50
 -10   7   2    0.80    3.10
  10   7  -2    0.90    2.70
  10  -7   2   -1.40    2.70
  10   7   2    4.40    4.70
 -10  -7   2    0.50    3.60
  10  -7  -2   -2.40    3.40
 -10   7  -2    3.30    3.00
   0  -8   2  217.58    6.30
   0  -8  -2  216.18    7.00
   0   8  -2  213.08    7.10
   0   8   2  219.08    7.00
   0  -8  -2  212.98    6.00
   0   8   2  221.48    6.90
   0   8  -2  220.78    7.00
   0  -8   2  216.68    7.00
   1  -8   2   25.40    2.60
   1  -8   2   28.50    2.30
   1   8  -2   24.70    2.60
  -1   8   2   31.70    3.00
   1   8  -2   32.40    3.20
  -1   8   2   27.10    2.60
   1  -8   2   26.70    2.60
   1   8  -2   28.40    2.70
  -1  -8  -2   33.50    2.60
  -1  -8  -2   23.50    2.40
  -1   8  -2   26.80    2.80
  -1   8  -2   29.50    2.60
  -1  -8   2   22.80    2.40
   1  -8  -2   24.20    2.50
   1   8   2   28.20    2.70
   1   8   2   33.40    2.80
   1  -8  -2   29.70    1.70
  -1   8  -2   32.30    3.00
   1   8   2   32.30    3.00
  -1  -8   2   25.60    2.40
   2  -8   2   67.79    3.50
   2   8  -2   64.39    4.00
  -2   8   2   68.59    4.20
   2  -8   2   72.09    2.90
   2  -8   2   73.09    4.00
   2   8  -2   73.29    4.20
   2   8  -2   68.39    3.90
  -2  -8  -2   66.79    3.70
  -2   8  -2   70.49    4.30
   2   8   2   71.69    3.80
  -2  -8   2   54.49    3.20
   2  -8  -2   66.09    3.60
   2  -8  -2   69.29    3.90
   2   8   2   66.99    4.10
   2   8   2   73.19    3.70
  -2   8  -2   75.09    4.20
  -2  -8   2   71.39    3.90
  -2   8  -2   67.59    3.00
  -3   8   2   26.40    2.60
   3  -8   2   33.70    2.80
   3   8  -2   28.60    2.90
   3  -8   2   30.80    1.90
   3  -8   2   33.00    3.40
  -3  -8  -2   31.70    2.80
   3   8  -2   28.90    2.80
   3  -8   2   27.90    2.50
  -3   8   2   29.30    3.10
   3   8  -2   29.00    3.10
  -3  -8  -2   28.10    2.40
  -3  -8   2   35.10    3.20
   3   8   2   32.70    2.90
  -3   8  -2   24.90    1.80
   3  -8  -2   32.60    3.30
   3   8   2   26.80    2.70
  -3  -8   2   28.00    2.70
   3   8   2   32.10    2.70
  -3   8  -2   33.60    3.20
   3  -8  -2   29.30    2.80
  -3   8  -2   27.70    2.60
   4  -8   2   34.30    2.90
  -4   8   2   33.80    3.70
   4   8  -2   35.10    3.40
  -4  -8  -2   30.80    3.20
   4   8  -2   38.80    4.90
   4  -8   2   31.50    2.80
   4  -8   2   34.30    2.90
   4   8  -2   33.70    3.10
   4  -8  -2   34.10    3.00
  -4  -8   2   34.50    3.30
   4   8   2   36.60    3.50
   4  -8  -2   35.60    3.40
  -4   8  -2   35.30    3.60
   4   8   2   34.40    3.10
   5   8  -2    8.70    2.10
  -5   8   2   12.80    3.40
   5  -8   2    8.70    1.80
   5  -8   2   10.10    1.90
   5   8  -2   10.10    2.80
   5   8   2   14.40    2.30
   5  -8  -2   15.10    2.00
   5   8   2   11.50    2.40
  -5   8  -2   13.80    3.10
   6  -8   2   14.20    2.30
   6  -8   2   13.50    2.10
   6   8  -2   11.70    2.90
   6  -8   2   11.40    1.90
  -6   8   2    5.10    3.00
  -6  -8  -2   12.50    3.00
   6   8  -2   12.50    2.40
   6   8  -2    8.70    2.40
   6   8   2   12.30    2.50
   6   8   2    5.00    2.10
   6  -8  -2   10.30    1.90
  -6   8  -2   10.10    3.20
   6  -8  -2   12.20    2.30
   6   8   2   10.40    2.60
  -6  -8   2   10.60    3.10
   7   8  -2   32.40    3.10
   7  -8   2   36.40    3.30
   7  -8   2   32.60    2.80
   7  -8   2   36.50    3.20
  -7  -8  -2   40.70    4.10
   7   8  -2   41.50    3.50
  -7   8   2   36.80    4.30
   7   8  -2   33.10    3.90
   7   8   2   35.20    3.40
  -7   8  -2   38.90    4.40
   7  -8  -2   36.60    3.40
   7   8   2   35.60    3.60
   7   8   2   30.50    3.30
   7  -8  -2   36.90    2.90
  -7  -8   2   33.80    4.00
   8   8  -2   -0.90    2.10
   8   8  -2    1.10    1.90
  -8  -8  -2    3.70    3.00
  -8   8   2   -2.80    5.20
   8  -8   2   -3.90    1.70
   8   8  -2   -1.30    2.70
  -8   8  -2   -2.90    2.80
   8   8   2   -0.20    2.10
   8   8   2    1.00    2.40
  -8  -8   2    2.70    2.90
   8   8   2    0.70    1.80
  -9  -8  -2    1.80    3.10
   9   8  -2    2.20    2.90
  -9   8   2    4.60    3.30
   9   8   2    5.40    2.50
  -9  -8   2    6.40    3.20
  -9   8  -2    6.90    3.30
   9  -8  -2    3.80    3.30
   9   8   2    2.70    3.00
 -10  -8  -2    0.30    2.90
  10   8  -2    7.60    3.00
 -10   8   2    2.30    3.60
  10  -8  -2   -3.10    2.80
 -10  -8   2    3.60    3.00
  10   8   2    0.60    2.80
 -10   8  -2    0.10    4.40
   0  -9   2    0.80    1.80
   0  -9   2   -0.10    1.40
   0   9  -2    1.00    1.80
   0  -9  -2   -0.30    1.80
   0   9   2    0.80    1.80
   0  -9  -2    2.50    1.30
   0   9   2    0.00    1.70
   0   9  -2    1.00    1.90
   1  -9   2   17.10    2.10
  -1   9   2   11.30    2.20
   1  -9   2   15.80    1.70
  -1  -9  -2   16.00    2.30
   1   9  -2   14.20    2.30
   1   9  -2   14.30    2.40
  -1  -9  -2   17.60    2.00
   1  -9   2   12.80    2.40
  -1   9   2   13.70    1.60
  -1   9   2   13.70    2.20
   1   9  -2   14.30    2.40
   1  -9  -2   14.30    1.30
   1   9   2   14.10    2.50
  -1   9  -2   15.20    2.50
   1   9   2   15.80    2.20
  -1   9  -2   13.80    2.30
   1  -9  -2   16.40    2.50
   1   9   2   10.40    2.10
   1  -9  -2   20.20    2.30
  -1  -9   2   14.10    2.20
   2  -9   2  102.39    4.40
  -2  -9  -2  102.49    4.50
   2  -9   2  111.89    3.60
   2   9  -2  100.99    5.10
  -2   9   2  109.19    5.20
  -2  -9  -2   94.59    4.50
   2  -9   2   99.19    4.90
   2   9  -2   99.99    4.90
   2   9  -2   98.89    4.80
  -2   9  -2   96.29    3.90
   2   9   2  107.79    4.60
   2   9   2   95.89    4.90
  -2  -9   2  101.79    4.70
   2  -9  -2  102.59    4.90
   2  -9  -2  102.29    4.50
   2   9   2  100.59    4.70
  -2   9  -2  100.09    5.20
  -2  -9   2   98.09    4.50
  -3  -9  -2   54.39    3.40
   3   9  -2   53.19    4.30
   3  -9   2   53.89    4.10
   3  -9   2   51.19    2.30
   3  -9   2   51.69    3.40
   3  -9   2   59.89    2.80
  -3   9   2   60.89    4.60
  -3   9   2   55.69    3.40
   3   9  -2   59.79    4.00
  -3  -9  -2   57.39    4.00
   3   9  -2   71.39    4.40
  -3  -9   2   56.29    4.10
   3   9   2   52.09    3.80
  -3   9  -2   61.69    4.60
   3  -9  -2   58.59    4.10
  -3   9  -2   45.80    2.30
   3   9   2   50.49    4.20
  -3  -9   2   53.49    3.50
   3   9   2   59.19    3.90
   3  -9  -2   60.19    3.60
   4   9  -2  353.86   10.40
  -4   9   2  366.56   11.20
   4  -9   2  345.47    9.00
   4   9  -2  351.36   10.20
   4  -9   2  345.67    9.80
   4  -9   2  353.46   10.10
  -4  -9  -2  361.86   10.70
   4   9  -2  364.86   10.70
   4  -9  -2  361.86   10.20
   4   9   2  368.86   10.50
   4   9   2  347.17   10.20
  -4  -9   2  350.66   10.70
  -4   9  -2  346.47   11.10
   4  -9  -2  353.36    9.90
   4   9   2  360.86   10.20
   5   9  -2    9.80    2.30
   5   9  -2    8.90    2.50
   5  -9   2   10.20    1.90
  -5  -9  -2    8.80    2.70
   5  -9   2   10.70    2.30
   5   9  -2    9.80    2.70
   5  -9   2    6.30    1.70
  -5   9   2   11.60    3.20
  -5  -9   2    9.30    2.70
   5   9   2    7.80    2.50
  -5   9  -2    6.90    2.90
   5  -9  -2   11.50    2.10
   5   9   2    7.80    2.20
   5   9   2    8.20    2.40
   5  -9  -2    9.30    2.30
  -6   9   2  213.58    8.70
  -6  -9  -2  206.18    8.10
   6   9  -2  201.88    7.00
   6  -9   2  196.58    7.10
   6   9  -2  211.78    7.30
   6  -9   2  204.28    6.30
   6  -9   2  208.38    6.90
   6   9  -2  215.68    8.00
   6   9   2  216.08    7.20
   6   9   2  201.28    7.30
  -6  -9   2  215.58    8.20
   6  -9  -2  203.48    6.90
   6   9   2  207.88    7.00
  -6   9  -2  210.98    8.60
   6  -9  -2  196.38    6.70
  -7  -9  -2   16.80    3.40
   7  -9   2   19.50    2.60
   7  -9   2   22.70    2.20
   7   9  -2   18.60    2.50
   7  -9   2   18.00    2.20
   7   9  -2   20.60    2.90
   7   9  -2   16.00    3.20
  -7   9   2   21.10    3.90
  -7   9  -2   12.90    3.60
   7   9   2   23.40    3.00
   7   9   2   19.00    2.70
  -7  -9   2   18.00    3.40
   7  -9  -2   16.20    2.50
   7  -9  -2   16.70    2.10
   7   9   2   14.60    2.50
  -8  -9  -2   27.20    4.00
  -8   9   2   23.60    4.10
   8   9  -2   19.40    3.00
   8   9  -2   23.90    2.80
   8   9  -2   23.20    3.70
  -8  -9   2   25.40    3.80
   8   9   2   20.70    2.70
   8  -9  -2   22.80    2.60
   8   9   2   22.20    2.90
  -8   9  -2   28.40    4.10
   8   9   2   21.10    3.10
   9   9  -2    8.00    3.00
   9   9  -2    5.70    2.30
  -9   9   2    8.10    3.50
  -9  -9  -2    6.80    3.30
   9  -9  -2    5.10    3.40
  -9  -9   2    6.60    3.20
  -9   9  -2    3.60    3.10
 -10   9   2    2.50    3.10
  10  -9   2   -2.50    2.80
 -10  -9  -2    6.80    3.20
 -10  -9   2   -3.50    2.90
  10  -9  -2    3.80    3.10
  10   9   2    3.30    2.90
 -10   9  -2   -0.90    2.90
   0  10   2 2017.40   45.10
   0 -10   2 1914.71   45.20
   0 -10   2 1975.90   44.30
   0 -10  -2 1928.61   44.00
   0 -10  -2 1987.10   45.30
   0  10   2 1973.80   45.20
   0  10  -2 1943.61   45.30
   0  10  -2 1918.01   45.20
   1 -10   2  774.72   19.20
   1 -10   2  767.12   17.90
  -1 -10  -2  753.22   19.00
   1  10  -2  779.22   19.30
  -1  10   2  796.82   19.30
   1 -10   2  723.23   18.80
  -1  10   2  753.22   19.00
  -1  10   2  730.63   17.70
   1  10  -2  764.12   19.20
  -1 -10  -2  763.22   19.00
   1 -10  -2  752.22   17.50
   1  10   2  748.23   19.20
  -1 -10   2  771.42   19.10
  -1 -10   2  761.52   18.50
   1 -10  -2  744.73   18.90
   1  10   2  755.72   19.70
  -1  10  -2  772.12   19.40
  -1  10  -2  738.83   19.00
   1 -10  -2  776.92   19.30
   2 -10   2  527.35   12.40
   2 -10   2  497.15   13.50
  -2 -10  -2  512.05   13.60
  -2 -10  -2  515.25   13.50
   2  10  -2  521.65   14.10
   2 -10   2  543.35   14.00
  -2  10   2  528.75   14.30
   2  10  -2  521.95   14.00
   2  10  -2  526.05   13.90
  -2 -10   2  546.55   13.80
   2  10   2  521.55   14.00
   2 -10  -2  535.25   13.90
  -2  10  -2  520.85   14.40
  -2  10  -2  440.46   12.90
   2  10   2  507.95   13.80
   2 -10  -2  501.15   13.60
   3 -10   2   18.20    1.70
   3  10  -2   15.50    2.90
   3  10  -2   16.80    2.80
  -3  10   2   17.30    2.30
  -3 -10  -2   19.10    2.40
  -3  10   2   16.80    2.90
   3 -10   2   16.10    1.40
   3  10  -2   17.00    2.60
  -3 -10  -2   16.30    2.70
   3 -10   2   20.50    2.80
   3 -10   2   15.60    2.30
  -3 -10   2   22.40    3.00
   3  10   2   21.20    3.00
  -3 -10   2   16.90    2.30
   3  10   2   16.60    2.50
  -3  10  -2   15.50    3.10
  -3  10  -2   18.90    2.20
   3 -10  -2   17.20    2.70
   3 -10  -2   21.10    2.50
   3  10   2   21.70    2.70
   4  10  -2    8.90    2.30
   4 -10   2    5.00    1.90
   4  10  -2    4.60    2.60
   4 -10   2    5.60    2.30
  -4 -10  -2    4.40    1.80
   4  10  -2    7.90    2.60
  -4  10   2    6.40    2.70
  -4 -10  -2    5.70    2.60
   4  10   2    5.50    2.10
   4 -10  -2    4.90    2.40
  -4 -10   2    5.50    1.80
  -4  10  -2    4.20    2.80
   4  10   2    7.10    2.30
   4  10   2    7.40    2.50
  -4 -10   2    3.70    2.50
   5 -10   2  441.06   12.20
  -5 -10  -2  471.35   13.40
  -5  10   2  465.65   13.90
   5  10  -2  446.06   12.60
   5  10  -2  462.55   13.10
   5  10  -2  475.55   13.00
   5 -10   2  464.55   12.60
   5  10   2  454.85   12.50
   5  10   2  452.25   12.60
   5  10   2  473.85   12.90
   5 -10  -2  483.45   12.60
   5 -10  -2  446.16   12.30
  -5 -10   2  449.66   13.30
  -5  10  -2  456.45   13.80
   6 -10   2  105.39    5.10
   6  10  -2  101.29    5.40
  -6 -10  -2  101.79    6.10
   6  10  -2   96.09    5.00
  -6  10   2  109.89    6.70
   6  10  -2  114.29    5.90
   6 -10   2  104.79    4.50
   6  10   2  104.29    5.20
   6  10   2  107.69    5.10
   6 -10  -2  102.49    4.60
  -6  10  -2  101.49    6.50
   6 -10  -2  100.79    5.00
   6  10   2   97.19    5.30
  -6 -10   2  105.59    6.00
  -7 -10  -2   62.39    5.50
   7 -10   2   64.09    4.30
   7  10  -2   54.69    4.10
   7 -10   2   64.89    3.60
   7  10  -2   66.29    4.70
   7  10  -2   69.29    5.20
  -7  10   2   64.69    6.00
   7  10   2   62.89    4.60
  -7  10  -2   66.99    6.00
   7 -10  -2   63.29    3.60
   7  10   2   62.19    4.10
   7 -10  -2   61.99    4.20
  -7 -10   2   69.49    5.60
   7  10   2   54.19    4.40
   8  10  -2   10.50    3.10
   8  10  -2   17.50    2.90
  -8  10   2   13.60    3.70
   8 -10   2   12.70    2.00
  -8 -10  -2   18.70    3.80
   8 -10  -2   18.30    2.60
  -8 -10   2   17.60    3.70
  -8  10  -2   14.40    3.80
   8  10   2   20.80    3.00
   8  10   2   18.00    2.90
   9  10  -2   27.50    4.00
  -9  10   2   23.70    4.10
   9  10  -2   29.40    3.00
  -9 -10  -2   28.50    4.10
   9  10   2   30.90    3.10
  -9  10  -2   29.30    4.20
  -9 -10   2   31.60    4.20
   0  11   2   -1.50    1.90
   0 -11   2   -2.40    1.50
   0  11  -2    0.90    2.10
   0  11  -2    0.10    2.20
   0  11   2    1.80    2.10
   0 -11   2   -1.90    2.00
   0 -11  -2   -0.60    2.00
   0 -11  -2   -0.90    1.40
   1  11  -2   90.79    5.10
   1  11  -2   82.79    5.60
  -1 -11  -2   77.29    3.90
   1 -11   2   78.69    3.50
  -1 -11  -2   80.79    4.60
  -1  11   2   71.99    4.60
  -1  11   2   83.19    4.90
   1 -11   2   76.39    4.80
  -1  11  -2   80.79    4.80
  -1  11  -2   78.59    5.00
   1  11   2   80.29    4.50
  -1 -11   2   77.89    4.60
   1 -11  -2   77.59    3.00
  -1 -11   2   78.09    4.10
   1 -11  -2   78.19    4.80
   1  11   2   81.29    5.10
  -2 -11  -2   16.70    2.50
   2  11  -2   12.90    2.90
  -2  11   2   10.90    2.80
   2 -11   2    8.80    2.60
   2  11  -2    6.00    2.50
   2  11  -2    5.30    2.20
  -2 -11  -2   11.10    2.30
   2 -11   2   10.00    1.60
  -2  11   2   15.60    2.40
  -2  11  -2   12.00    2.80
   2  11   2   12.40    2.50
  -2 -11   2    9.70    2.40
   2 -11  -2   10.70    2.70
  -2  11  -2   17.00    2.30
   2  11   2   11.80    2.40
   2  11   2   11.20    2.80
   2 -11  -2   10.20    2.10
  -2 -11   2   13.80    2.50
  -3  11   2  166.08    7.10
   3  11  -2  170.78    7.00
  -3 -11  -2  162.48    6.10
   3 -11   2  152.18    5.90
  -3  11   2  155.08    5.90
   3  11  -2  160.98    6.50
  -3 -11  -2  159.88    6.40
   3  11  -2  167.38    6.80
   3 -11   2  173.78    6.70
  -3  11  -2  157.68    5.80
   3 -11  -2  165.28    6.70
   3  11   2  167.58    6.90
   3  11   2  161.58    6.20
   3 -11  -2  159.08    6.10
  -3 -11   2  165.58    6.60
  -3  11  -2  163.18    7.20
   3  11   2  154.68    6.30
  -4  11   2   33.90    4.10
  -4 -11  -2   30.00    2.70
   4  11  -2   30.00    3.60
  -4 -11  -2   26.00    4.20
   4  11  -2   24.90    3.00
   4 -11   2   24.50    2.70
   4  11  -2   24.00    3.50
   4  11   2   26.30    2.90
  -4  11  -2   22.60    4.00
   4  11   2   28.40    3.10
   4 -11  -2   27.00    2.70
   4  11   2   36.60    3.70
  -4 -11   2   29.20    2.80
   5 -11   2   -2.80    1.70
   5  11  -2    1.30    2.70
  -5 -11  -2    1.50    2.50
   5 -11   2    1.40    2.40
  -5  11   2    2.90    2.90
   5  11  -2   -0.80    2.60
   5  11  -2    1.10    2.50
   5  11   2    1.30    2.20
   5 -11  -2   -1.10    2.30
   5  11   2   -2.40    2.30
   5 -11  -2    1.40    1.90
   5  11   2    0.50    2.60
  -5  11  -2    2.50    2.90
  -5 -11   2   -0.60    2.60
  -6 -11  -2    1.60    2.90
   6 -11   2    3.70    1.80
   6  11  -2    1.30    2.50
   6  11  -2    1.90    2.60
  -6  11   2    5.40    3.30
   6 -11   2    0.60    2.30
   6  11  -2    7.00    2.30
  -6  11  -2    1.40    3.00
   6 -11  -2    1.20    1.80
   6  11   2   -0.40    2.50
   6 -11  -2    2.80    2.40
  -6 -11   2    5.80    3.10
   6  11   2   -0.10    2.30
   6  11   2    3.50    2.20
   7  11  -2   65.19    5.20
   7 -11   2   63.59    3.70
  -7  11   2   69.99    6.30
   7 -11  -2   58.09    3.60
  -7 -11   2   85.09    8.40
   7  11   2   65.39    4.60
  -7  11  -2   70.39    6.40
   8  11  -2   10.20    2.80
  -8  11   2   12.10    3.70
  -8 -11  -2    1.30    3.30
   8  11  -2   10.80    3.20
   8 -11   2   11.00    2.40
   8  11   2    9.50    2.50
   8  11   2   14.80    3.00
  -8 -11   2    8.90    3.50
   8 -11  -2   13.10    2.60
  -8  11  -2   11.60    3.70
   9  11  -2    3.20    2.60
  -9  11   2    0.70    3.20
  -9 -11  -2    1.50    3.20
  -9  11  -2   -2.30    3.00
   9  11   2    0.70    2.40
  -9 -11   2   -3.20    2.90
   0 -12   2  949.71   23.80
   0 -12  -2  935.71   22.30
   0  12  -2  967.40   23.90
   0  12   2  966.60   23.60
   0 -12  -2  959.00   23.70
   0  12   2  966.60   23.80
   0 -12   2  924.71   22.50
   0  12  -2  956.40   23.80
  -1 -12  -2  424.46   11.30
  -1 -12  -2  421.16   12.10
   1  12  -2  442.46   12.40
   1 -12   2  411.76   10.70
  -1  12   2  418.66   12.10
   1 -12   2  419.86   12.30
  -1  12   2  414.46   12.30
   1  12  -2  418.16   12.40
   1  12   2  408.96   12.30
   1 -12  -2  419.76   10.40
   1 -12  -2  421.66   12.30
  -1  12  -2  422.36   12.10
  -1  12  -2  424.16   12.60
   1  12   2  435.16   12.00
  -1 -12   2  426.56   12.20
  -1 -12   2  439.46   11.60
   2  12  -2  262.77    8.80
   2  12  -2  261.67    8.90
   2 -12   2  261.17    8.80
   2 -12   2  252.57    6.80
  -2 -12  -2  248.68    8.10
   2 -12   2  247.38    8.20
  -2  12   2  265.97    9.00
  -2 -12  -2  245.48    8.30
  -2  12   2  239.48    8.30
  -2  12  -2  246.18    8.30
  -2 -12   2  247.68    8.20
  -2 -12   2  242.78    8.30
   2 -12  -2  255.27    8.80
   2 -12  -2  247.38    8.20
   2  12   2  256.87    8.20
   2  12   2  251.27    8.90
  -2  12  -2  258.17    9.10
   3  12  -2   24.90    3.30
   3 -12   2   26.60    2.80
   3  12  -2   23.10    3.00
  -3 -12  -2   28.30    3.30
  -3  12   2   30.00    3.00
   3 -12   2   27.70    3.30
  -3  12   2   26.60    3.60
   3  12  -2   28.70    3.70
   3  12   2   21.30    3.00
  -3 -12   2   27.50    3.30
   3  12   2   24.90    3.50
   3  12   2   26.30    3.10
  -3  12  -2   22.40    2.60
   3 -12  -2   33.30    3.10
   3 -12  -2   31.30    3.40
  -3  12  -2   24.50    3.60
   4  12  -2    7.40    2.70
  -4 -12  -2    9.00    2.80
  -4 -12  -2    9.50    2.20
   4 -12   2    6.10    2.10
   4  12  -2   11.60    3.10
   4 -12   2    9.90    2.70
   4  12  -2    7.50    2.50
  -4  12   2   11.50    3.30
   4  12   2    5.90    2.80
  -4  12  -2    7.00    3.10
   4  12   2    6.10    2.40
   4 -12  -2   10.40    2.30
   4  12   2    6.80    2.40
  -4 -12   2   12.50    2.90
  -4 -12   2    8.00    2.10
   4 -12  -2   10.00    2.80
   5  12  -2  115.29    5.70
   5  12  -2  127.99    6.30
   5 -12   2  128.79    6.00
  -5 -12  -2  134.59    6.50
  -5  12   2  126.09    7.10
   5  12  -2  134.49    6.50
   5 -12   2  120.29    5.30
   5 -12  -2  127.99    6.10
   5 -12  -2  123.49    5.40
   5  12   2  127.49    6.40
  -5  12  -2  118.79    6.90
   5  12   2  132.69    5.70
  -5 -12   2  128.09    6.50
   5  12   2  118.79    5.70
   6 -12   2   13.90    2.80
  -6 -12  -2    9.50    3.30
   6  12  -2   15.70    3.30
   6  12  -2    6.50    3.00
   6 -12   2   14.80    2.20
  -6  12   2   15.00    3.80
   6 -12  -2   10.20    2.10
   6 -12  -2   14.40    2.90
  -6  12  -2   16.50    3.90
   6  12   2   12.40    2.70
   6  12   2    8.60    3.00
  -6 -12   2   12.20    3.30
   7  12  -2   27.00    3.50
  -7 -12  -2   28.00    4.10
  -7  12   2   20.90    4.20
   7 -12   2   28.20    3.20
   7  12  -2   26.00    3.70
   7 -12  -2   25.90    3.20
  -7  12  -2   22.10    4.30
   7  12   2   25.20    3.60
  -7 -12   2   19.60    3.70
   8  12  -2    7.80    2.90
  -8 -12  -2    7.50    3.30
   8 -12   2    4.30    2.40
   8  12  -2    4.20    2.90
  -8  12   2    6.80    3.50
   8  12   2    6.80    2.80
  -8 -12   2    4.60    3.30
   8 -12  -2    7.50    2.60
  -8  12  -2    3.80    3.50
   9  12  -2    6.60    2.70
  -9 -12  -2    6.30    3.40
   9 -12  -2    3.30    2.40
  -9  12  -2    6.50    4.10
   9  12   2    9.70    2.80
  -9 -12   2    4.70    3.90
   0 -13  -2   -0.70    2.70
   0  13  -2    0.70    2.50
   0 -13  -2   -0.50    1.60
   0  13  -2    2.00    2.50
   0  13   2    0.10    2.40
   0  13   2   -1.00    2.30
   0 -13   2    4.20    2.50
   0 -13   2   -0.20    1.80
   1 -13   2   40.00    3.10
   1 -13   2   39.90    3.90
  -1 -13  -2   40.70    3.70
   1  13  -2   35.90    3.90
  -1  13   2   41.50    4.00
   1  13  -2   45.80    4.60
  -1 -13  -2   46.00    3.60
  -1  13   2   34.90    3.60
  -1 -13   2   40.40    3.70
  -1  13  -2   39.90    3.80
  -1  13  -2   52.19    5.00
   1 -13  -2   42.70    2.60
   1  13   2   42.40    4.00
   1  13   2   45.60    4.30
  -1 -13   2   34.70    3.20
   1 -13  -2   41.70    3.80
   2  13  -2  187.98    7.70
  -2 -13  -2  177.78    7.00
  -2  13   2  189.28    7.70
   2 -13   2  184.28    7.50
  -2 -13  -2  187.68    6.80
   2  13  -2  190.08    7.60
   2 -13   2  174.18    9.80
   2 -13   2  177.88    5.40
  -2 -13   2  182.08    7.00
   2  13   2  193.88    7.00
  -2  13  -2  179.48    7.20
   2  13   2  188.08    7.70
   2 -13  -2  178.08    7.40
  -2  13  -2  190.18    7.90
  -2 -13   2  182.18    6.80
   3  13  -2   15.70    3.30
   3  13  -2   15.60    2.90
   3  13  -2   18.60    3.10
  -3  13   2   22.80    2.80
  -3  13   2   18.50    3.50
   3 -13   2   18.30    2.70
  -3 -13  -2   18.40    2.90
   3 -13   2   16.80    3.10
  -3  13  -2   24.70    3.70
  -3 -13   2   15.50    2.20
  -3  13  -2   13.60    2.40
   3 -13  -2   17.20    2.60
  -3 -13   2   16.90    3.00
   3  13   2   21.00    3.50
   3  13   2   26.40    3.10
   3  13   2   12.60    2.70
   3 -13  -2   20.60    3.30
  -4 -13  -2  112.49    5.90
  -4  13   2  105.69    6.60
   4  13  -2  108.79    5.60
   4  13  -2   99.69    5.70
   4 -13   2  112.19    6.00
   4  13  -2  113.39    6.30
   4 -13   2  101.49    5.00
  -4 -13  -2  100.59    5.10
   4 -13  -2   97.69    5.10
   4  13   2  105.39    5.50
   4  13   2  113.39    5.30
   4 -13  -2  112.29    5.90
  -4  13  -2  101.89    6.50
   4  13   2  114.79    6.40
  -4 -13   2  100.49    5.90
   5  13  -2    7.70    2.90
  -5  13   2    9.80    3.40
   5 -13   2    9.40    2.90
  -5 -13  -2   11.40    3.10
   5  13  -2    2.90    3.00
   5 -13   2    9.70    2.30
   5  13   2    5.90    2.90
   5 -13  -2   19.20    3.20
  -5 -13   2    7.40    3.00
  -5  13  -2   10.60    3.30
   5  13   2    5.50    2.40
   5 -13  -2    8.30    2.40
  -6 -13  -2   36.50    4.30
   6  13  -2   40.40    4.10
  -6  13   2   39.10    4.50
   6 -13   2   37.30    3.60
   6  13  -2   42.20    4.10
  -6 -13   2   39.00    4.20
  -6  13  -2   37.20    4.60
   6 -13  -2   34.50    3.60
   6  13   2   33.50    4.00
   6  13   2   31.50    3.30
  -7  13   2   46.10    5.10
   7  13  -2   51.79    5.30
   7  13  -2   41.00    4.10
  -7 -13  -2   44.80    4.60
   7 -13   2   54.99    4.60
  -7 -13   2   50.79    4.80
   7  13   2   46.60    4.30
   7 -13  -2   47.90    4.50
   7  13   2   53.19    4.20
  -7  13  -2   46.00    5.10
   8  13  -2   10.20    3.00
  -8  13   2   12.70    3.80
   8 -13   2    8.40    2.60
   8  13  -2    5.10    2.90
  -8 -13  -2   16.10    3.70
  -8  13  -2    8.30    3.80
  -8 -13   2    5.70    3.40
   8 -13  -2   13.30    2.80
   8  13   2    9.70    3.00
  -9 -13  -2   -1.50    3.10
  -9  13   2   -3.20    3.10
   9  13  -2    1.90    2.70
   9 -13   2    0.20    2.10
  -9  13  -2    0.30    3.30
   9 -13  -2   -2.10    2.00
   9  13   2    2.30    2.60
  -9 -13   2    1.80    3.30
   0  14  -2  160.98    7.30
   0 -14   2  173.68    7.20
   0  14   2  170.68    7.30
   0 -14   2  167.68    5.90
   0 -14  -2  165.98    5.60
   0  14  -2  170.28    7.50
   0  14   2  173.28    7.10
   0 -14  -2  163.48    7.10
   1 -14   2  700.83   18.30
   1 -14   2  654.33   16.30
   1  14  -2  674.53   18.10
   1  14  -2  670.43   18.20
  -1 -14  -2  660.83   17.90
  -1 -14  -2  679.83   16.90
  -1  14   2  678.13   18.10
  -1  14   2  661.53   17.90
  -1 -14   2  674.03   18.00
   1 -14  -2  667.13   16.00
  -1  14  -2  672.03   18.00
  -1 -14   2  684.43   17.10
   1 -14  -2  684.23   18.20
   1  14   2  672.43   18.20
   1  14   2  687.13   17.80
  -1  14  -2  687.53   18.40
  -2  14   2   12.70    3.50
   2 -14   2   15.80    1.80
  -2  14   2   17.80    3.00
   2  14  -2   14.90    3.30
  -2 -14  -2   19.40    3.00
   2  14  -2   22.40    3.70
   2 -14   2   18.60    3.30
  -2 -14  -2   20.00    2.80
   2  14   2   21.00    3.10
  -2  14  -2   18.90    3.10
  -2 -14   2   23.10    3.10
  -2  14  -2   20.80    3.70
   2 -14  -2   17.40    3.30
  -2 -14   2   15.90    2.80
   2  14   2   14.10    3.40
  -3 -14  -2   42.00    4.80
   3  14  -2   38.80    4.20
   3 -14   2   39.20    4.00
  -3  14   2   37.80    3.50
   3  14  -2   28.30    3.80
  -3 -14  -2   44.60    3.70
   3 -14   2   34.60    3.60
  -3  14   2   38.20    4.30
   3  14   2   41.20    4.10
  -3 -14   2   40.70    3.80
  -3 -14   2   43.10    3.90
   3 -14  -2   34.50    3.30
   3 -14  -2   36.20    4.30
  -3  14  -2   34.20    3.30
  -3  14  -2   36.80    4.20
   3  14   2   45.20    4.30
   4  14  -2   44.90    4.50
  -4  14   2   45.90    4.60
  -4 -14  -2   50.09    4.80
   4  14  -2   54.89    4.80
   4 -14   2   50.09    4.90
   4  14   2   48.10    4.30
  -4  14  -2   50.69    4.90
   4  14   2   45.10    4.40
  -4 -14   2   53.09    4.90
   4 -14  -2   40.40    4.00
   5  14  -2  222.58    8.70
   5  14  -2  203.18    8.10
   5 -14   2  224.08    8.30
  -5  14   2  218.88    9.40
  -5 -14  -2  211.78    8.40
  -5 -14   2  212.88    8.50
  -5  14  -2  210.08    9.20
   5  14   2  221.28    8.70
   5 -14  -2  219.28    8.20
   5  14   2  210.08    7.50
   6  14  -2   40.90    4.60
  -6 -14  -2   39.30    5.40
   6  14  -2   35.90    3.80
   6  14   2   35.80    3.30
   6  14   2   35.40    4.30
   7  14  -2   23.40    3.80
   7  14  -2   31.70    3.80
  -7  14   2   24.60    4.30
   7 -14   2   25.50    3.40
  -7 -14  -2   22.80    3.90
  -7 -14   2   33.80    4.30
   7  14   2   24.00    2.90
   7  14   2   30.20    3.90
   7 -14  -2   30.30    3.50
  -7  14  -2   28.40    4.50
   8  14  -2    0.50    2.70
   8  14  -2    3.10    2.80
  -8  14   2    6.80    3.70
   8 -14   2    5.20    2.50
  -8 -14  -2    1.50    3.10
   8 -14  -2    5.20    2.60
  -8  14  -2    2.80    3.60
   8  14   2    4.50    2.90
  -8 -14   2    1.80    3.10
   0 -15  -2    2.80    2.60
   0  15   2   -3.40    2.40
   0 -15   2    1.20    1.90
   0 -15  -2   -0.50    1.70
   0 -15   2    3.80    2.70
   0  15  -2   -5.50    2.50
   0  15  -2   -1.40    2.60
   0  15   2   -3.90    2.40
   1  15  -2   10.30    3.10
   1 -15   2   14.90    3.30
  -1  15   2   16.20    3.20
  -1  15   2   12.50    3.30
  -1 -15  -2   18.30    2.50
   1 -15   2   15.70    2.10
   1  15  -2   11.70    3.30
  -1 -15  -2   12.00    3.00
   1  15   2   13.50    3.00
   1 -15  -2   10.70    3.10
   1  15   2   12.20    3.30
   1 -15  -2    7.60    1.70
  -1  15  -2   15.50    3.40
  -1 -15   2    9.60    2.90
  -1  15  -2   13.30    3.10
  -1 -15   2   17.30    2.70
  -2  15   2   96.99    5.60
   2 -15   2   94.29    3.70
   2 -15   2  104.19    6.20
   2  15  -2  108.49    6.50
  -2  15   2   88.39    6.30
  -2 -15  -2   95.09    5.50
  -2 -15  -2  102.19    5.20
   2  15  -2   97.99    6.10
  -2 -15   2   96.69    5.30
  -2  15  -2   95.69    6.50
  -2 -15   2  105.99    5.70
   2  15   2  119.69    6.60
   2 -15  -2  103.09    6.10
   2  15   2  102.89    5.60
  -2  15  -2   92.39    5.50
   3  15  -2    9.60    3.40
  -3 -15  -2    1.30    2.30
  -3 -15  -2    5.90    2.60
   3  15  -2    6.40    2.90
  -3  15   2    9.70    2.60
  -3  15   2    7.80    3.30
   3 -15   2    6.10    2.90
  -3 -15   2    5.30    2.50
   3  15   2    9.80    3.50
  -3  15  -2    5.70    3.30
  -3  15  -2    4.60    2.30
  -3 -15   2    6.80    2.80
   3 -15  -2    3.90    2.90
   3  15   2   12.80    2.70
  -4 -15  -2   79.39    5.50
   4 -15   2   89.49    5.80
  -4  15   2   87.39    6.60
   4  15  -2   86.19    6.30
   4  15   2   82.29    6.20
  -4  15  -2   76.59    6.40
  -4 -15   2   93.39    5.70
   4 -15  -2   86.49    5.80
   4  15   2   80.59    5.10
   5  15  -2    3.00    3.20
  -5 -15  -2    3.70    2.90
   5 -15   2    4.00    2.90
   5  15  -2    1.30    2.60
  -5  15   2    0.20    3.40
   5 -15  -2   -1.10    2.80
  -5  15  -2    0.50    3.20
   5  15   2    6.10    3.30
  -5 -15   2    1.40    2.90
   5  15   2    3.90    2.40
  -6  15   2   73.49    6.60
  -6 -15  -2   66.99    5.80
   6  15  -2   68.99    6.10
   6  15  -2   66.89    5.20
   6 -15   2   69.79    5.30
  -6 -15   2   72.49    5.90
   6  15   2   80.49    5.90
   6 -15  -2   71.69    5.40
  -6  15  -2   74.99    6.70
   6  15   2   71.29    5.10
   7  15  -2    3.30    2.80
  -7  15   2   -2.60    3.20
   7 -15   2    2.60    2.70
   7  15  -2    3.20    3.10
  -7 -15  -2    2.90    3.20
   7 -15  -2    0.90    2.70
  -7  15  -2    1.90    3.50
   7  15   2    2.00    3.10
  -7 -15   2   -2.70    2.90
  -8  15   2    5.30    5.60
  -8  15  -2    7.80    4.00
   0 -16  -2  513.35   13.10
   0 -16   2  519.75   14.90
   0 -16   2  505.85   13.30
   0  16  -2  534.15   15.10
   0 -16  -2  507.95   14.90
   0  16  -2  516.35   15.00
   0  16   2  515.55   15.00
   0  16   2  514.05   18.40
   1 -16   2  169.08    5.70
  -1  16   2  171.58    7.50
   1 -16   2  183.38    7.80
   1  16  -2  160.28    7.90
  -1 -16  -2  166.28    6.20
  -1  16   2  185.08    7.80
   1  16  -2  175.38    7.70
  -1  16  -2  164.58    7.40
  -1 -16   2  164.18    8.30
  -1  16  -2  167.48    7.90
  -1 -16   2  176.58    6.40
   1  16   2  169.48    7.80
   1 -16  -2  171.68    7.50
   1  16   2  173.08    7.30
  -2 -16  -2  220.98    7.70
   2 -16   2  215.08    9.90
  -2 -16  -2  211.48    8.30
  -2  16   2  211.98    8.20
   2  16  -2  235.08    9.30
   2 -16   2  217.98    6.20
  -2  16   2  225.38    9.10
   2  16  -2  228.68    9.60
  -2 -16   2  221.18    7.90
  -2  16  -2  217.58    8.20
  -2 -16   2  217.78    8.30
   2  16   2  220.58    8.10
   2  16   2  224.98    9.10
  -2  16  -2  230.18    9.20
   2 -16  -2  222.38    8.80
   3  16  -2    8.70    3.50
  -3  16   2    6.10    3.30
   3 -16   2   10.30    3.30
   3  16  -2    8.10    3.00
  -3 -16  -2    8.00    2.90
   3 -16  -2   16.30    3.40
  -3 -16   2   10.90    3.00
   3  16   2    6.20    2.60
   3  16   2    9.20    3.40
  -3  16  -2   12.20    3.70
  -3 -16   2    9.80    2.60
   4  16  -2    1.40    3.20
   4 -16   2   -2.20    2.80
  -4 -16  -2    2.00    2.70
   4  16  -2    3.10    2.70
  -4  16   2    0.20    3.30
   4 -16  -2   -0.10    2.80
   4  16   2    0.20    3.20
   4  16   2   -0.20    2.40
  -4  16  -2   -1.00    3.20
  -4 -16   2    0.00    2.70
   5  16  -2  103.79    6.80
   5  16  -2   97.79    6.00
   5 -16   2   93.89    6.10
  -5 -16  -2   89.39    6.20
   5 -16  -2  111.19    6.30
   5  16   2  101.49    6.60
  -5 -16   2  103.99    6.40
   6  16  -2   18.90    3.30
   6  16  -2   19.70    3.90
  -6  16   2   22.20    4.10
   6 -16   2   24.10    3.60
  -6 -16  -2   25.90    3.90
  -6 -16   2   25.20    3.90
   6  16   2   27.50    4.10
   6 -16  -2   24.80    3.70
  -6  16  -2   22.00    4.40
   6  16   2   21.20    3.00
   7 -16   2   11.70    3.20
  -7 -16  -2    6.50    3.50
   7  16  -2    8.50    2.90
  -7  16   2    7.20    3.70
   7  16  -2   -0.40    2.90
   7 -16  -2   12.60    3.20
   7  16   2    6.00    3.30
  -7  16  -2    7.10    3.70
  -7 -16   2   11.80    3.50
   8  16  -2    3.60    3.20
  -8 -16  -2    4.10    3.40
   8 -16   2   -0.40    2.60
  -8  16   2    0.30    3.40
  -8  16  -2    4.80    3.60
  -8 -16   2    6.00    3.50
   8 -16  -2    5.10    2.80
   8  16   2    4.20    3.10
   0  17  -2    3.50    3.10
   0 -17   2    1.90    2.80
   0 -17  -2   -1.20    2.70
   0  17  -2    1.00    2.90
   0 -17   2   -0.90    1.90
   0  17   2   -1.30    2.80
   0  17   2   -3.10    2.70
   0 -17  -2    0.00    1.90
  -1  17   2    6.30    2.90
  -1 -17  -2    7.20    3.00
   1  17  -2    8.10    3.30
   1 -17   2    3.10    2.90
   1 -17   2    7.20    2.00
  -1 -17  -2    6.10    2.40
  -1  17   2    5.80    3.20
   1  17  -2   10.80    3.40
   1  17   2    3.90    2.80
  -1 -17   2   10.80    3.10
   1 -17  -2    7.40    1.80
   1  17   2    0.40    2.90
  -1  17  -2    3.80    2.80
   1 -17  -2    6.80    3.10
  -1  17  -2    7.40    3.50
  -1 -17   2    4.90    2.40
   2  17  -2   33.00    4.40
  -2 -17  -2   32.50    3.80
   2  17  -2   31.70    4.00
  -2  17   2   32.10    3.80
  -2 -17  -2   31.70    3.40
  -2  17   2   20.30    4.00
   2 -17   2   30.50    4.10
   2 -17  -2   30.50    4.10
  -2 -17   2   28.30    3.60
  -2  17  -2   31.70    3.70
  -2 -17   2   36.50    3.50
   2  17   2   28.70    4.20
  -2  17  -2   27.20    4.20
   3  17  -2    7.40    3.60
   3  17  -2   10.80    3.40
  -3  17   2    9.80    3.60
  -3 -17  -2    8.90    2.90
   3 -17   2    9.70    3.40
  -3  17  -2    4.30    3.40
  -3 -17   2    6.50    2.90
   3 -17  -2    9.60    3.40
   3  17   2    5.80    3.40
   4  17  -2    4.60    3.60
   4 -17   2    4.10    3.20
   4  17  -2   12.50    3.40
  -4  17   2    8.00    3.70
  -4 -17  -2    7.70    3.10
   4 -17  -2   11.30    3.50
  -4  17  -2   11.90    3.90
   4  17   2    7.00    2.60
   4  17   2   10.00    3.60
  -4 -17   2   10.90    3.20
  -5  17   2   -1.80    3.50
   5  17  -2    3.80    2.90
   5 -17   2    1.00    3.10
   5  17  -2   10.90    6.60
  -5 -17  -2    4.00    3.20
   5 -17  -2    3.30    3.20
   5  17   2    6.10    2.60
  -5  17  -2    3.10    3.40
  -5 -17   2    6.60    3.30
   6 -17   2   -1.00    2.90
   6  17  -2   -0.10    2.80
  -6 -17  -2    3.60    3.20
  -6  17   2    1.70    3.60
   6  17  -2    1.00    3.20
   6  17   2    3.20    2.40
   6 -17  -2    2.80    3.00
  -6 -17   2   -0.80    3.10
   6  17   2    2.30    3.30
  -6  17  -2    1.70    3.60
  -7 -17  -2    4.50    3.40
   7 -17   2    2.60    2.90
  -7  17   2    2.70    3.50
   7  17  -2    2.70    3.30
   7  17  -2    2.60    3.40
  -7 -17   2    7.50    3.30
   7 -17  -2    0.90    2.80
  -7  17  -2    4.40    3.70
   7  17   2    0.00    3.10
   0  18   2    3.10    3.00
   0  18   2   -2.40    2.80
   0  18  -2   -0.80    3.00
   0 -18   2    2.60    2.00
   0 -18   2    2.40    2.90
   0  18  -2    4.70    2.90
   0 -18  -2    0.80    2.80
   0 -18  -2    0.70    1.90
  -1  18   2   82.69    6.20
   1  18  -2   76.29    6.00
  -1  18   2   84.49    5.90
  -1 -18  -2   88.89    4.70
   1 -18   2   61.19    5.80
   1 -18   2   79.49    4.00
   1  18  -2   83.09    6.50
  -1 -18  -2   78.79    5.70
  -1 -18   2   82.99    5.80
   1 -18  -2   83.89    3.60
   1 -18  -2   78.49    6.00
  -1  18  -2   90.69    6.50
  -1 -18   2   86.59    5.50
  -1  18  -2   82.49    5.80
   1  18   2   81.99    6.40
   1  18   2   86.29    5.70
   2 -18   2   12.30    2.00
  -2 -18  -2   12.10    2.90
   2 -18   2   13.70    3.60
   2  18  -2    7.90    3.80
  -2  18   2    8.90    3.50
   2  18  -2    4.00    3.10
  -2 -18  -2   16.70    3.30
  -2 -18   2   15.00    3.10
  -2 -18   2   13.50    3.20
   2  18   2    9.90    3.00
  -2  18  -2   10.40    3.80
   2 -18  -2   13.10    3.60
   2  18   2   16.30    3.80
   3  18  -2   11.00    3.70
   3  18  -2    3.60    2.90
  -3  18   2   -0.40    3.40
   3 -18   2    7.10    3.30
  -3 -18  -2    5.40    2.80
  -3 -18   2    4.10    2.80
  -3  18  -2    4.00    3.50
   3  18   2    5.30    3.40
   3  18   2    7.70    2.80
   3 -18  -2    5.40    3.20
  -4 -18  -2   54.79    4.50
   4  18  -2   39.00    4.80
  -4  18   2   41.30    4.90
   4  18  -2   41.20    4.40
   4 -18   2   47.90    4.70
  -4 -18   2   59.29    5.40
   4  18   2   47.70    4.50
   4 -18  -2   54.99    5.00
  -4  18  -2   48.30    5.30
   4  18   2   49.10    5.10
   5 -18   2   58.69    5.50
   5  18  -2   52.49    5.40
  -5 -18  -2   59.89    5.10
   5  18  -2   50.19    5.10
  -5  18   2   58.19    5.60
  -5  18  -2   48.30    5.20
   5  18   2   54.09    4.60
   5  18   2   48.60    5.10
   5 -18  -2   67.59    5.70
  -5 -18   2   55.29    4.90
   6  18  -2    4.50    3.40
   6  18  -2    2.20    2.90
  -6 -18  -2    1.40    3.10
  -6  18   2    3.40    3.70
   6 -18   2    0.90    3.10
   6 -18  -2    3.50    3.10
  -6 -18   2    8.60    3.40
  -6  18  -2    3.50    3.70
   6  18   2    5.20    3.50
  -7  18   2    6.30    3.60
  -7 -18  -2    3.90    3.70
   7 -18   2   11.00    3.30
   7  18  -2    7.20    5.50
  -7  18  -2    3.80    3.60
   7 -18  -2   10.20    3.20
  -7 -18   2    8.60    3.70
   7  18   2    2.30    5.20
   0  19   2   -2.90    2.70
   0  19  -2   -3.50    2.70
   0 -19   2    1.70    2.90
   0  19   2   -0.20    3.00
   0 -19  -2   -0.90    1.90
   0 -19   2    3.60    2.20
   0  19  -2    0.00    3.10
   0 -19  -2    1.20    2.90
   1 -19   2    8.00    2.00
   1 -19   2   12.20    3.50
  -1  19   2   18.20    3.70
  -1  19   2    7.80    3.40
  -1 -19  -2    9.80    2.50
  -1 -19  -2    5.60    3.00
   1  19  -2   12.60    3.90
   1  19  -2   12.70    3.60
  -1 -19   2   15.50    3.30
   1 -19  -2   17.30    3.70
   1  19   2   12.80    3.40
   1 -19  -2   14.90    1.90
   1  19   2   15.30    3.80
  -1 -19   2   13.10    2.80
  -1  19  -2   16.30    4.00
  -2  19   2   49.99    5.00
   2 -19   2   47.30    4.90
   2  19  -2   59.69    5.70
  -2 -19  -2   58.89    4.60
   2  19  -2   48.70    5.20
   2 -19  -2   51.79    4.90
  -2 -19   2   42.60    5.60
  -2  19  -2   51.09    5.20
   2  19   2   54.59    5.10
  -2 -19   2   50.99    4.70
   2  19   2   46.40    5.20
   3  19  -2   74.99    5.80
   3  19  -2   68.79    6.50
   3 -19   2   73.89    6.20
  -3 -19  -2   69.89    5.20
  -3  19   2   67.09    7.10
   3 -19  -2   70.79    6.20
  -3  19  -2   66.19    6.90
   3  19   2   71.29    6.40
   3  19   2   64.09    5.10
  -3 -19   2   60.39    5.20
   4  19  -2   66.59    5.50
  -4  19   2   50.59    5.30
   4  19  -2   45.90    5.20
   4 -19   2   57.69    5.80
  -4  19  -2   55.89    5.50
  -4 -19   2   70.79    5.60
   4 -19  -2   67.19    7.00
   4  19   2   64.29    6.40
   4  19   2   63.19    4.90
  -5 -19  -2   10.10    3.50
   5 -19   2   17.50    3.60
   5  19  -2   12.40    3.90
   5  19  -2    7.50    3.20
  -5  19   2   11.70    4.00
  -5 -19   2   24.30    3.90
   5  19   2   17.40    2.90
   5 -19  -2   15.40    3.80
   5  19   2   13.30    4.00
  -5  19  -2    4.40    3.80
   6 -19   2   16.50    3.70
  -6  19   2   20.90    4.30
  -6 -19  -2   20.60    3.80
   6  19  -2   15.90    3.40
   6  19  -2   18.40    4.10
   6 -19  -2   15.90    3.70
   6  19   2   10.10    3.70
  -6  19  -2   17.00    4.30
  -6 -19   2   13.60    3.70
  -7  19   2    6.50    3.70
   7  19  -2    2.90    3.40
   7 -19   2    6.40    3.10
  -7 -19  -2    9.10    3.60
   7 -19  -2    5.20    3.10
  -7 -19   2    9.50    3.50
  -7  19  -2    9.30    3.90
   7  19   2    3.80    3.40
   0 -20  -2   63.29    5.70
   0  20   2   60.79    5.70
   0  20  -2   61.49    6.10
   0  20   2   56.29    5.80
   0 -20   2   60.39    5.50
   0  20  -2   65.79    6.10
   0 -20  -2   57.59    3.90
  -1  20   2   63.89    6.10
   1  20  -2   59.59    5.90
   1  20  -2   68.59    5.90
  -1 -20  -2   74.59    4.50
   1 -20   2   65.49    5.90
  -1 -20  -2   65.09    5.80
   1 -20   2   79.19    3.80
  -1  20  -2   77.69    6.50
   1  20   2   70.49    5.70
   1 -20  -2   71.79    6.00
  -1 -20   2   63.59    4.60
  -1 -20   2   76.79    5.80
   2 -20   2   18.10    3.90
  -2 -20  -2   20.50    3.00
   2  20  -2   20.90    4.20
  -2  20   2   24.70    4.60
   2  20  -2   22.40    3.90
   2  20   2   11.90    3.90
  -2 -20   2   20.90    3.20
   2 -20  -2   17.00    3.90
  -2  20  -2    6.80    4.40
   2  20   2   20.30    3.50
   3  20  -2   -1.30    3.40
   3  20  -2    3.00    3.20
  -3  20   2   -2.20    3.40
  -3 -20  -2   -2.90    2.70
   3 -20   2   -0.20    3.30
   3  20   2   -0.80    3.50
   3 -20  -2    0.10    3.30
  -3  20  -2    4.10    3.60
  -3 -20   2    1.60    2.80
   3  20   2   -2.00    2.50
  -4 -20  -2   14.20    3.50
   4 -20   2   17.10    3.90
   4  20  -2   16.10    4.20
   4  20  -2   11.80    3.40
  -4  20   2    6.80    3.80
  -4 -20   2   11.90    3.30
   4  20   2   19.20    4.30
  -4  20  -2   20.00    4.40
   4  20   2   16.50    3.20
   4 -20  -2   20.60    4.10
  -5  20   2   34.40    4.90
  -5 -20  -2   32.70    4.10
   5  20  -2   34.00    4.20
   5  20  -2   37.00    4.70
   5 -20   2   35.80    4.40
   5 -20  -2   29.00    4.20
  -5 -20   2   45.20    4.50
   5  20   2   31.70    4.60
  -5  20  -2   27.00    4.80
   6  20  -2    3.60    3.50
  -6  20   2    2.40    3.50
  -6 -20  -2    0.50    4.90
  -6  20  -2    0.70    3.50
   6  20   2   -3.60    3.40
   0  21  -2   -0.80    3.20
   0 -21  -2   -2.00    1.90
   0 -21   2   -2.00    3.00
   0  21  -2    3.20    4.90
   0  21   2    2.40    3.20
   0  21   2   -3.30    3.10
   0 -21   2   -4.30    1.90
   1 -21   2    7.40    3.40
   1  21  -2    2.30    3.30
  -1 -21  -2    5.90    2.40
   1  21  -2    5.70    3.50
  -1 -21   2    3.40    3.90
   1  21   2    4.80    3.20
   1  21   2    9.20    3.70
  -1  21  -2    3.60    3.40
   1 -21  -2    9.90    3.60
  -1 -21   2    3.20    2.40
  -2 -21  -2   14.70    3.10
   2  21  -2    8.70    3.50
   2  21  -2   13.20    4.00
   2 -21   2   21.60    4.10
  -2  21   2   12.10    3.90
   2  21   2   20.40    4.20
  -2  21  -2    9.20    3.80
  -2 -21   2   20.80    3.20
   2  21   2    8.70    3.20
   2 -21  -2    9.50    3.80
  -3  21   2   12.70    4.00
   3 -21   2   24.60    4.30
   3  21  -2   17.40    3.60
   3  21  -2   27.10    4.60
   3  21   2   18.80    3.50
   3 -21  -2   17.90    4.50
   3  21   2   26.70    4.40
  -3  21  -2   14.20    4.10
  -3 -21   2   16.60    3.40
  -4 -21  -2   37.60    4.10
  -4  21   2   27.10    4.60
   4 -21   2   34.10    4.60
   4  21  -2   32.80    4.70
  -4 -21   2   28.50    3.80
  -4  21  -2   28.80    4.70
   4 -21  -2   34.00    4.50
   4  21   2   16.70    3.20
   4  21   2   26.60    4.50
  -5 -21  -2    0.30    3.00
   5 -21   2    2.80    3.30
  -5  21   2    1.70    3.80
   5  21  -2   -1.00    3.30
   5  21  -2   -1.70    2.70
   5  21   2    2.40    3.50
  -5  21  -2    2.40    5.20
   5 -21  -2    2.30    3.30
  -5 -21   2   -3.50    2.80
   6  21  -2   -1.20    3.40
   6 -21   2   -1.80    3.00
  -6  21   2    1.90    3.60
  -6 -21  -2    4.00    3.20
  -6  21  -2    2.70    3.80
   6 -21  -2    0.80    3.10
   6  21   2    5.30    3.50
  -6 -21   2    2.80    3.20
   0 -22   2   14.80    2.40
   0  22   2    9.20    3.40
   0 -22  -2   12.80    3.50
   0 -22   2    7.30    3.40
   0  22  -2    6.50    3.70
   1  22  -2    1.30    3.40
   1  22  -2    7.50    3.90
  -1  22   2   17.50    3.90
  -1 -22  -2   11.40    2.60
   1 -22   2    7.70    3.60
  -1  22  -2    8.80    3.80
   1 -22  -2   12.10    3.80
   1  22   2    6.10    3.50
  -1 -22   2   11.50    2.80
   2 -22   2   48.10    5.10
   2  22  -2   36.00    4.50
   2  22  -2   45.90    5.30
  -2  22   2   49.10    5.20
  -2 -22  -2   44.20    3.90
  -2 -22   2   37.40    3.80
  -2  22  -2   38.60    5.00
   2  22   2   44.30    5.10
   2 -22  -2   60.19    6.00
   2  22   2   43.10    4.30
  -3 -22  -2   -0.60    2.70
   3 -22   2   -1.30    3.40
  -3  22   2    0.80    3.40
   3  22  -2   -2.30    3.50
   3  22  -2    2.20    3.10
   3  22   2    3.10    2.80
   3 -22  -2    0.60    3.50
  -3 -22   2    3.90    2.90
   3  22   2   -0.80    3.50
  -3  22  -2   -1.00    3.50
  -4  22   2    2.60    3.70
  -4 -22  -2    5.20    3.10
   4 -22   2    8.10    3.60
   4  22  -2   10.50    4.10
   4  22  -2    5.70    3.00
  -4 -22   2    7.70    3.10
   4 -22  -2    2.80    3.40
   4  22   2    4.80    3.80
  -4  22  -2    2.90    3.50
   5  22  -2   20.20    4.40
  -5  22   2   28.90    4.70
   5 -22   2   25.90    5.50
   5  22   2   25.10    4.40
  -5  22  -2   24.80    4.50
   0  23   2    2.10    3.20
   0  23  -2   -2.00    3.10
  -1  23   2    6.20    3.60
   1 -23   2    9.20    3.80
   1  23  -2   13.30    3.80
  -1 -23   2   11.70    2.70
   1 -23  -2   14.70    4.00
  -1  23  -2   13.80    4.00
   1  23   2    9.60    3.50
   2 -23   2   61.69    5.70
  -2  23   2   65.89    6.40
   2  23  -2   54.89    5.60
   2  23  -2   59.79    5.80
  -2 -23   2   62.89    5.00
  -2  23  -2   52.69    5.40
   2 -23  -2   56.09    5.40
   2  23   2   52.59    5.40
   2  23   2   64.89    5.50
   3 -23   2  108.89    7.10
  -3 -23  -2   95.49    5.70
   3  23  -2   96.69    6.30
   3  23  -2  101.49    7.30
  -3  23  -2   86.89    7.20
   3 -23  -2   91.49    6.90
   3  23   2   99.49    5.90
   3  23   2   95.99    7.10
  -3 -23   2   93.39    5.80
  -4 -23  -2    1.50    2.90
   4  23  -2   10.10    4.00
  -4  23   2   -0.40    3.50
   4 -23   2    3.70    3.40
   4  23  -2    6.10    2.90
   4  23   2    9.20    3.90
   4 -23  -2    7.90    3.60
  -4 -23   2   10.20    3.30
  -4  23  -2    9.80    3.90
   0  24  -2   15.90    3.80
   0  24   2    7.70    3.50
  -1  24   2   -3.80    3.10
   1  24  -2    3.30    3.30
   1  24   2    4.90    3.10
  -1  24  -2    3.30    3.50
   1 -24  -2    4.20    4.00
   2  24  -2    8.80    3.40
  -2 -24  -2    5.00    2.80
   2 -24   2    9.00    3.90
  -2  24   2    2.60    3.50
  -2 -24   2    5.80    2.70
   2  24   2    2.90    2.80
  -2  24  -2    3.50    3.90
   2 -24  -2    5.60    3.50
   3  24  -2    0.10    2.90
  -3  24   2   -0.30    3.30
   3  24  -2    8.50    4.00
  -3 -24  -2    1.20    2.70
   3 -24   2    2.10    3.40
  -3  24  -2    1.30    3.60
   3  24   2   -0.70    3.60
   3 -24  -2   -0.90    3.30
  -3 -24   2    2.00    2.70
   0  25  -2    2.10    3.80
   0  25   2    2.90    3.10
   1  25  -2    6.10    3.40
   1  25   2    8.90    3.30
  -1  25  -2    1.40    3.30
   0   0  -3    0.30    0.30
   0   0   3    0.40    0.30
   0   0  -3    0.40    0.30
   1   0  -3    0.70    0.70
   1   0  -3    1.20    0.70
  -1   0   3   -0.40    0.80
  -1   0  -3    2.40    0.80
  -1   0   3    2.20    0.70
  -1   0  -3    0.00    0.50
  -1   0  -3    0.90    0.80
   1   0  -3    0.60    0.60
   1   0   3    1.50    0.80
   1   0   3    1.90    0.60
  -1   0   3    1.10    0.80
  -1   0   3   -0.90    0.60
  -1   0   3   -0.30    0.70
  -1   0  -3    1.30    0.60
  -1   0  -3    0.50    0.60
   1   0   3    0.40    0.80
   1   0   3    0.40    0.50
   1   0  -3    2.10    0.90
   1   0   3    2.20    0.60
   1   0  -3    1.80    0.90
   2   0   3    0.90    0.90
  -2   0  -3    0.00    1.00
  -2   0  -3    0.80    1.00
  -2   0   3   -1.20    1.10
  -2   0   3    0.90    1.00
   2   0  -3   -0.50    1.10
   2   0  -3    0.80    0.90
   2   0   3    0.80    1.10
   2   0   3    1.20    1.00
   2   0  -3   -0.10    0.80
  -3   0  -3    2.90    1.30
  -3   0   3    0.90    1.50
  -3   0   3    0.10    1.20
   3   0  -3   -0.50    1.40
  -3   0  -3    2.70    1.40
  -4   0  -3    0.50    1.50
  -4   0   3   -0.80    1.50
  -4   0   3    0.50    1.70
   4   0  -3   -0.30    1.80
  -4   0  -3    0.60    1.60
  -5   0  -3   -0.80    1.80
  -5   0   3    2.10    1.80
   5   0   3    0.50    1.80
   5   0   3   -2.40    1.80
  -5   0   3    1.40    2.10
  -5   0  -3    5.10    2.10
   5   0  -3    2.10    2.10
   6   0   3   -0.30    2.00
  -6   0   3    2.40    2.00
  -6   0   3   -0.40    2.20
  -6   0  -3    2.20    2.10
  -6   0  -3    1.10    2.10
   6   0  -3    1.00    2.20
   6   0   3    0.10    2.10
   7   0   3   -0.40    2.10
   7   0   3    0.20    2.30
  -7   0  -3    0.40    2.70
   7   0  -3    1.60    2.60
  -7   0   3    0.50    2.20
  -7   0   3    0.20    2.30
  -7   0  -3    3.00    2.30
   8   0   3    0.30    2.30
   8   0  -3   -1.10    2.10
  -8   0  -3   -1.30    2.40
   8   0   3    0.90    2.30
   8   0  -3   -3.20    2.50
  -8   0  -3   -2.90    2.20
  -8   0   3   -0.30    2.20
  -9   0  -3   -3.40    2.40
   9   0   3    1.40    2.50
  -9   0   3    0.00    2.40
   9   0  -3    4.20    2.50
   9   0  -3    4.00    2.90
   9   0   3    0.10    2.60
  10   0   3   -2.80    2.50
  10   0   3    2.10    2.50
 -10   0   3    0.70    2.40
  10   0  -3    0.00    2.80
  10   0  -3    1.00    2.30
   0   1   3    0.40    0.40
   0  -1  -3    0.40    0.40
   0   1  -3   -0.30    0.30
   1  -1   3  230.18    5.70
  -1   1   3  223.38    5.80
   1  -1   3  228.58    5.70
  -1  -1  -3  224.48    5.70
   1  -1   3  227.18    5.40
   1   1  -3  226.98    5.90
   1  -1   3  226.08    5.70
   1   1  -3  226.08    5.70
   1   1  -3  226.48    5.60
   1   1  -3  229.08    5.60
  -1  -1  -3  230.08    5.50
  -1   1   3  224.68    5.50
  -1   1   3  224.58    5.40
   1  -1   3  225.68    5.50
  -1  -1   3  223.58    5.70
   1   1   3  225.68    5.50
  -1   1  -3  222.58    5.70
   1   1   3  225.88    5.50
   1  -1  -3  221.68    5.50
   1   1   3  219.08    5.20
  -1  -1   3  227.08    5.60
   1  -1  -3  228.08    5.40
  -1  -1   3  227.38    6.20
  -1   1  -3  228.38    5.40
   1  -1  -3  223.48    5.60
  -1   1  -3  225.88    5.70
  -2   1   3 1179.38   26.90
   2   1  -3 1201.48   26.20
   2   1  -3 1162.28   26.20
   2   1  -3 1200.68   26.90
   2  -1   3 1162.88   26.50
  -2   1   3 1183.68   26.30
   2  -1   3 1144.09   26.50
   2   1  -3 1150.08   27.30
  -2  -1  -3 1154.58   26.30
   2  -1   3 1193.38   26.60
   2   1  -3 1130.59   26.60
  -2  -1  -3 1171.88   26.70
   2  -1  -3 1155.78   26.30
   2  -1  -3 1177.48   26.10
   2  -1  -3 1173.38   26.10
  -2   1  -3 1183.98   26.60
  -2  -1   3 1186.08   27.30
   2   1   3 1139.89   26.60
  -2   1  -3 1173.78   26.60
  -2  -1   3 1167.08   26.60
  -2  -1   3 1174.88   26.90
  -3  -1  -3 1736.33   38.90
   3  -1   3 1712.93   38.90
   3   1  -3 1713.43   39.40
   3   1  -3 1686.03   38.20
  -3  -1  -3 1697.33   39.10
  -3   1   3 1732.13   39.40
  -3   1   3 1738.63   38.70
   3   1  -3 1734.43   38.30
  -3  -1   3 1731.13   39.40
  -3   1  -3 1693.73   38.90
  -3  -1   3 1746.83   39.10
  -3   1  -3 1724.13   39.10
   4   1  -3   15.10    2.40
  -4  -1  -3   17.00    2.20
  -4   1   3   20.80    2.70
  -4  -1  -3   22.30    2.30
  -4   1   3   17.20    2.00
  -4   1  -3   20.80    2.40
   4   1   3   17.30    2.10
  -4  -1   3   17.70    2.20
  -4  -1   3   18.70    2.50
  -5  -1  -3  451.05   12.00
  -5  -1  -3  426.96   11.80
  -5   1   3  448.56   11.60
   5   1  -3  434.06   12.30
  -5   1   3  436.66   12.40
   5  -1   3  418.46   11.70
   5   1   3  436.26   11.80
  -5  -1   3  446.36   11.80
  -5  -1   3  427.76   12.30
  -5   1  -3  439.56   11.80
   5  -1  -3  433.16   12.40
  -5   1  -3  451.85   12.10
   6  -1   3   96.39    5.10
   6   1  -3   94.79    5.40
  -6  -1  -3   95.59    4.90
   6  -1   3   96.39    4.80
  -6   1   3   86.39    4.50
  -6  -1  -3   94.79    5.00
  -6   1   3   97.99    5.40
  -6  -1   3   95.09    5.40
   6   1   3   97.39    5.00
  -6   1  -3   91.39    4.80
   6  -1  -3   94.29    5.40
  -6   1  -3   94.19    5.10
   6   1   3   88.69    4.90
  -6  -1   3   92.69    4.90
  -7   1   3   11.90    2.50
   7   1  -3   13.80    3.10
  -7  -1  -3   11.00    2.60
  -7  -1  -3    8.80    2.70
  -7   1   3   17.90    3.10
   7  -1   3   10.40    2.90
   7  -1   3   15.60    2.90
   7   1   3   11.70    2.70
   7   1   3   13.20    2.80
   7  -1  -3   10.10    3.00
  -7   1  -3   13.40    2.60
  -7   1  -3   13.90    2.90
   8  -1   3   72.49    5.20
  -8   1   3   86.49    5.70
  -8  -1  -3   71.69    5.10
  -8   1   3   75.79    4.70
   8  -1   3   69.29    4.80
   8   1  -3   84.49    5.70
  -8   1  -3   65.49    4.90
  -8   1  -3   67.39    5.10
   8  -1  -3   77.39    4.50
   8   1   3   70.39    5.00
  -8  -1   3   75.29    4.90
   8   1   3   65.49    4.90
   8  -1  -3   66.09    5.50
   9  -1   3    5.10    2.80
  -9   1   3    0.70    2.30
   9  -1   3    0.80    2.60
  -9  -1  -3    1.20    2.60
   9   1  -3    3.20    2.90
   9   1  -3    0.70    2.40
   9  -1  -3    0.60    2.30
  -9  -1   3   -2.30    2.30
  -9   1  -3   -2.00    2.40
  -9   1  -3    0.10    2.50
   9   1   3    0.40    2.50
   9   1   3    3.40    2.60
  10  -1   3    4.50    2.80
  10   1  -3    0.50    2.40
  10   1  -3    9.50    3.10
 -10  -1  -3    3.60    2.70
 -10   1   3   -0.30    2.40
  10  -1   3    2.90    2.50
  10   1   3    4.90    2.80
  10  -1  -3    6.00    2.50
  10  -1  -3   -2.60    2.80
 -10  -1   3    4.00    2.60
  10   1   3    7.40    2.90
   0  -2  -3  662.63   14.90
   0  -2   3  643.94   15.30
   0   2  -3  656.93   15.20
   0  -2  -3  663.43   15.20
   0  -2   3  666.53   15.20
   0   2   3  663.53   15.20
   0   2   3  680.03   15.20
   0   2   3  664.93   14.90
   0  -2  -3  672.53   15.20
   0   2  -3  648.34   15.20
   0   2   3  671.33   14.90
   0   2  -3  653.33   15.30
   0   2  -3  665.93   15.20
   1  -2   3   77.19    2.50
  -1  -2  -3   72.09    2.70
  -1  -2  -3   73.79    2.50
   1   2  -3   73.89    2.70
  -1   2   3   74.49    2.90
   1   2  -3   80.79    3.20
   1   2  -3   74.89    2.70
   1  -2   3   71.09    2.90
   1   2  -3   71.19    2.80
  -1   2   3   74.59    2.80
   1  -2   3   78.39    2.80
   1  -2   3   75.59    2.60
  -1   2   3   74.19    2.50
  -1  -2  -3   79.49    2.60
   1  -2  -3   76.49    2.60
  -1  -2   3   76.49    3.00
   1  -2  -3   78.19    2.70
   1   2   3   75.29    2.60
  -1   2  -3   74.19    2.70
  -1   2  -3   76.59    2.80
   1   2   3   74.09    2.20
  -1  -2   3   76.09    2.60
   1  -2  -3   77.39    2.70
   1   2   3   76.79    2.60
   1   2   3   71.19    2.60
  -1   2  -3   77.89    2.50
  -2  -2  -3   74.89    3.10
   2  -2   3   73.29    2.90
  -2   2   3   76.89    2.40
   2  -2   3   72.99    2.40
   2  -2   3   70.79    2.70
   2   2  -3   73.89    2.70
  -2  -2  -3   75.29    2.60
   2  -2   3   72.19    2.40
   2   2  -3   73.09    3.20
  -2   2   3   75.49    3.20
   2  -2   3   68.89    2.80
  -2  -2   3   73.09    2.40
   2  -2  -3   73.29    2.60
   2  -2  -3   68.29    2.40
  -2   2  -3   75.69    3.10
   2   2   3   70.99    2.60
  -2  -2   3   72.79    3.10
   2   2   3   73.29    2.50
   2  -2  -3   70.29    2.60
   2   2   3   69.89    2.40
   2   2   3   70.69    2.50
   3   2  -3 1173.88   26.70
  -3  -2  -3 1170.18   27.50
   3  -2   3 1168.28   27.20
   3   2  -3 1188.08   26.70
  -3   2   3 1232.78   27.90
   3   2  -3 1199.48   27.70
  -3  -2  -3 1196.88   27.10
  -3   2   3 1179.68   26.90
  -3   2  -3 1186.88   27.20
   3   2   3 1193.08   27.10
   3  -2  -3 1184.88   26.60
   3   2   3 1191.98   26.50
  -3  -2   3 1183.28   27.50
   3  -2  -3 1201.58   26.60
   3  -2  -3 1131.09   26.80
   3   2   3 1177.78   27.40
  -3   2  -3 1180.18   27.60
  -4   2   3 1028.00   24.80
  -4  -2  -3 1020.50   24.50
  -4   2   3 1018.00   23.80
   4  -2   3 1012.60   24.10
   4   2  -3 1013.00   24.70
  -4  -2  -3 1038.20   24.10
   4   2  -3 1014.30   23.30
   4   2   3 1030.00   24.10
  -4   2  -3 1030.90   24.10
  -4   2  -3 1043.40   24.60
  -4  -2   3 1033.50   24.40
  -5   2   3  927.21   22.70
  -5   2   3  894.31   21.50
   5   2  -3  916.81   22.50
   5  -2   3  890.81   21.80
  -5  -2  -3  902.71   21.80
  -5  -2  -3  895.71   22.10
  -5   2  -3  897.01   21.80
  -5  -2   3  893.11   22.10
   5   2   3  906.01   21.90
  -5   2  -3  915.41   22.40
   6  -2   3  227.48    7.40
  -6   2   3  222.38    7.10
   6   2  -3  221.38    8.10
  -6   2   3  223.78    8.20
  -6  -2  -3  230.48    7.80
  -6  -2  -3  222.48    7.50
  -6   2  -3  223.58    7.30
   6   2   3  215.68    7.50
  -6   2  -3  224.88    7.90
  -6  -2   3  224.48    7.70
   6  -2  -3  218.28    8.20
   7  -2   3   13.50    2.60
   7  -2   3    5.50    2.60
  -7  -2  -3    5.80    2.60
   7   2  -3    5.30    2.70
  -7   2   3    8.20    2.90
  -7   2   3    4.70    2.10
   7   2   3   10.60    2.80
  -7   2  -3    4.60    2.40
   7  -2  -3    5.10    2.90
  -7  -2   3    8.20    2.60
   7  -2  -3    7.10    2.20
   7   2   3    7.40    2.50
  -7   2  -3    8.10    3.90
  -8   2   3    1.00    2.80
   8   2  -3    2.40    2.70
   8  -2   3   -2.30    2.10
  -8   2   3    0.10    2.10
  -8  -2  -3    3.00    2.50
   8  -2   3   -1.60    2.40
  -8  -2   3   -0.50    2.40
   8  -2  -3    0.70    2.10
   8   2   3    0.00    2.50
  -8   2  -3    1.30    2.60
   8   2   3   -0.30    2.30
  -8   2  -3   -2.70    2.10
   8  -2  -3   -3.70    2.60
   9   2  -3  185.18    7.50
  -9   2   3  208.48   12.90
   9   2  -3  193.58    8.20
   9  -2   3  187.58    7.90
   9  -2   3  179.88    7.20
  -9   2   3  188.48    7.00
  -9  -2  -3  203.38   11.40
  -9   2  -3  192.18    8.00
  -9  -2   3  187.28    7.60
   9  -2  -3  185.58    9.00
   9   2   3  190.28    7.60
   9  -2  -3  180.28    6.90
 -10  -2  -3   54.59    5.00
  10  -2   3   47.00    4.40
  10   2  -3   50.09    4.60
  10   2  -3   46.50    4.10
  10  -2   3   49.80    4.40
  10  -2  -3   45.30    4.50
  10  -2  -3   45.80    4.30
 -10  -2   3   47.20    4.20
  10   2   3   55.19    4.90
  10   2   3   49.50    4.80
   0  -3  -3    2.10    1.10
   0   3  -3    1.80    1.30
   0   3   3    0.40    0.70
   0  -3   3    0.70    1.00
   0   3  -3   -0.90    1.00
   0  -3   3    0.00    1.10
   0   3   3    0.50    0.80
   0  -3  -3    0.00    0.80
   0  -3  -3    1.80    1.10
   0  -3   3    0.00    1.00
   0   3  -3    0.60    1.20
   0   3   3   -1.60    0.90
   0  -3   3   -0.70    1.00
   0   3  -3    1.20    1.20
   0   3   3    1.40    1.10
   1   3  -3 1840.12   42.20
   1  -3   3 1875.81   42.10
   1  -3   3 1885.31   42.00
  -1   3   3 1876.61   42.00
  -1   3   3 1888.21   42.30
   1  -3   3 1848.32   42.30
  -1  -3  -3 1873.31   41.70
   1   3  -3 1909.61   42.20
  -1  -3  -3 1851.31   42.10
   1  -3   3 1915.81   42.10
   1   3  -3 1888.21   42.10
   1   3  -3 1931.51   42.50
  -1  -3  -3 1900.71   42.00
   1   3   3 1916.21   42.10
   1   3   3 1893.71   41.70
  -1  -3   3 1881.21   42.10
   1  -3  -3 1818.22   42.20
   1   3   3 1911.31   42.10
  -1   3  -3 1895.31   42.00
  -1   3  -3 1919.41   42.40
  -1  -3   3 1846.12   42.40
  -1  -3   3 1892.11   42.30
   1  -3  -3 1924.51   42.10
  -1   3  -3 1900.61   42.00
   1   3   3 1856.61   42.10
   1  -3  -3 1890.01   42.10
   2  -3   3  194.38    5.20
   2   3  -3  193.88    6.00
   2   3  -3  199.68    5.50
   2  -3   3  192.18    5.30
  -2   3   3  196.48    6.00
  -2  -3  -3  189.98    5.10
  -2   3   3  196.38    5.20
   2   3  -3  200.08    5.50
   2  -3   3  196.48    5.30
  -2  -3  -3  193.88    5.10
   2  -3   3  199.68    5.40
  -2  -3  -3  195.38    5.80
   2   3   3  199.38    5.40
   2   3   3  202.38    5.30
  -2  -3   3  200.58    5.90
   2  -3  -3  196.08    5.40
   2   3   3  183.08    5.70
   2   3   3  195.48    5.20
  -2  -3   3  194.28    5.20
  -2   3  -3  199.18    5.90
  -2   3  -3  191.58    5.30
   2  -3  -3  193.08    4.80
  -3  -3  -3  304.77    8.60
   3  -3   3  310.47    7.60
  -3   3   3  310.47    8.80
   3  -3   3  311.87    7.50
   3   3  -3  315.67    8.80
  -3   3   3  297.67    7.60
   3  -3   3  306.87    8.00
   3   3  -3  299.07    7.80
   3   3   3  308.57    8.20
   3  -3  -3  305.07    7.70
  -3   3  -3  310.27    8.70
   3  -3  -3  295.07    7.60
   3   3   3  312.07    7.70
   3   3   3  294.77    7.80
  -3  -3   3  306.57    8.50
   3  -3  -3  297.67    7.70
   3   3   3  306.37    8.00
   4   3  -3   48.30    2.70
  -4  -3  -3   49.50    3.50
   4   3  -3   49.10    2.70
   4  -3   3   51.79    3.10
  -4   3   3   49.70    2.80
   4   3  -3   45.60    3.70
  -4   3   3   44.50    3.90
  -4   3  -3   38.90    3.00
   4  -3  -3   48.70    2.50
   4   3   3   49.90    3.20
  -4  -3   3   56.69    3.70
  -4   3  -3   50.99    3.70
   4   3   3   48.90    2.50
   4  -3  -3   49.40    2.50
   4   3   3   57.29    2.50
   5   3  -3   17.90    1.80
  -5   3   3   13.80    2.90
  -5  -3  -3   15.60    2.60
  -5   3   3   22.70    3.00
   5   3  -3   20.00    1.90
   5  -3   3   23.40    2.50
   5   3  -3   15.20    2.70
   5   3   3   18.80    2.50
  -5  -3   3   18.80    2.60
  -5   3  -3   17.60    2.30
  -5   3  -3   22.80    3.00
   6  -3   3    0.30    2.00
  -6   3   3    2.20    2.60
  -6  -3  -3   -1.10    2.20
  -6   3   3    2.00    1.80
   6   3  -3   -0.10    2.30
   6   3   3    3.20    2.10
  -6   3  -3    0.20    2.00
  -6  -3   3    2.30    2.30
   6  -3  -3   -1.10    1.70
  -6   3  -3    0.30    2.40
   7   3  -3   31.60    3.70
  -7   3   3   40.60    4.10
   7  -3   3   41.30    3.50
  -7   3   3   35.70    3.00
  -7  -3  -3   37.40    3.70
  -7   3  -3   46.50    4.20
   7  -3  -3   35.70    4.00
   7  -3  -3   35.50    3.40
  -7   3  -3   40.20    3.90
  -7  -3   3   40.10    3.70
   7   3   3   33.00    3.40
   8  -3   3   -1.90    2.50
  -8   3   3    3.70    2.90
   8   3  -3    0.30    2.70
   8  -3   3   -2.90    2.10
  -8  -3  -3   -1.70    2.50
   8   3   3    3.90    2.50
   8   3   3    0.50    2.50
   8  -3  -3    2.80    2.90
   8  -3  -3   -3.60    2.00
  -8  -3   3    0.20    2.60
  -8   3  -3   -1.10    2.60
   9  -3   3   20.20    3.60
   9  -3   3   23.60    3.00
   9   3  -3   16.90    3.50
  -9  -3  -3   21.70    3.60
  -9   3   3   18.70    2.80
  -9   3   3   20.60    3.70
   9   3   3   19.20    3.10
   9  -3  -3   20.80    3.70
  -9   3  -3   19.40    3.50
   9  -3  -3   20.10    2.70
   9   3   3   17.00    3.30
  10   3  -3    3.80    2.60
  10   3  -3   -2.60    2.60
 -10  -3  -3   -2.20    2.70
  10  -3   3    1.40    2.20
  10  -3   3   -0.80    2.60
 -10  -3   3   -0.70    2.60
  10   3   3    0.30    2.60
 -10   3  -3    4.60    2.80
  10  -3  -3   -3.70    2.70
  10   3   3   -1.60    2.40
   0   4   3    9.80    1.00
   0  -4  -3    8.60    1.00
   0   4   3    8.90    1.30
   0   4   3    9.20    1.50
   0   4  -3    9.90    1.60
   0   4   3    6.10    1.30
   0   4  -3   10.60    1.50
   0  -4   3   10.70    1.40
   0  -4  -3    8.90    1.40
   0  -4   3   11.20    1.50
   0  -4  -3    8.60    1.50
   0   4  -3   10.60    1.50
   0  -4   3    9.80    1.50
   0   4  -3   11.20    1.60
   0  -4  -3   10.20    1.30
   0  -4   3    9.30    1.50
  -1   4   3 1694.33   38.60
   1  -4   3 1752.32   38.30
   1  -4   3 1714.43   38.50
   1   4  -3 1711.43   38.60
  -1  -4  -3 1726.03   38.30
   1   4  -3 1702.83   38.60
   1  -4   3 1713.73   38.50
  -1   4   3 1724.03   38.50
   1   4  -3 1731.43   38.90
  -1  -4  -3 1726.03   38.50
  -1  -4  -3 1687.33   38.40
   1  -4  -3 1715.23   38.50
  -1  -4   3 1557.44   38.40
  -1   4  -3 1712.73   38.50
  -1  -4   3 1747.23   38.60
   1   4   3 1747.23   38.10
  -1  -4   3 1739.73   38.50
   1   4   3 1745.53   38.60
  -1  -4   3 1663.43   38.80
   1  -4  -3 1741.03   38.50
   1   4   3 1742.73   38.50
   1   4   3 1678.13   38.40
  -1   4  -3 1770.32   38.90
   1  -4  -3 1651.03   38.60
  -2  -4  -3    7.00    1.50
  -2  -4  -3    7.60    1.20
  -2   4   3    9.80    1.20
   2  -4   3    8.20    1.40
  -2   4   3    5.90    1.50
   2  -4   3    6.50    1.30
   2   4  -3    7.50    1.70
   2  -4   3    8.00    1.20
   2   4  -3    8.90    1.40
   2   4  -3    5.60    1.40
   2  -4   3    7.00    1.20
   2  -4  -3    8.60    1.30
  -2   4  -3    5.30    1.60
   2   4   3    9.30    1.40
   2   4   3    8.10    1.40
  -2  -4   3   11.40    1.70
  -2   4  -3    9.30    1.20
  -2   4  -3    9.30    1.20
   2  -4  -3    7.80    1.40
   2   4   3    6.90    1.30
  -2  -4   3    9.90    1.40
   3  -4   3  120.99    4.20
   3  -4   3  128.59    4.00
   3   4  -3  125.99    4.90
  -3   4   3  129.09    5.10
   3   4  -3  127.29    4.30
  -3   4   3  118.59    3.60
   3  -4   3  126.49    4.00
  -3  -4  -3  123.69    4.80
   3   4  -3  129.89    4.40
   3   4   3  129.79    4.20
   3   4   3  126.49    4.20
  -3   4  -3  124.29    5.00
   3  -4  -3  118.19    4.10
   3  -4  -3  126.19    3.60
   3   4   3  123.19    4.40
  -3  -4   3  123.79    4.80
  -3  -4   3  123.49    3.80
   3   4   3  126.49    4.30
   3  -4  -3  129.49    4.10
   3  -4  -3  124.09    3.50
   4  -4   3  132.89    4.10
  -4   4   3  134.79    5.70
   4   4  -3  133.29    5.50
  -4   4   3  130.89    4.20
   4  -4   3  134.39    4.20
  -4  -4  -3  130.49    5.40
   4   4  -3  133.29    4.60
   4   4  -3  133.99    4.50
   4  -4   3  136.69    4.70
  -4  -4   3  133.59    5.40
   4  -4  -3  130.09    4.20
   4  -4  -3  129.09    4.30
   4   4   3  140.19    4.40
  -4   4  -3  129.69    5.50
   4  -4  -3  135.69    4.30
   4   4   3  133.69    4.40
   4   4   3  135.49    4.90
  -5  -4  -3    0.00    2.10
   5   4  -3    2.10    1.60
  -5   4   3   -0.30    2.20
  -5   4   3   -0.30    1.50
   5   4  -3    1.10    1.50
   5   4  -3    2.00    2.30
   5  -4   3    4.00    1.90
   5   4   3   -3.10    1.90
  -5  -4   3    0.90    2.10
   5  -4  -3   -0.40    1.40
  -5   4  -3    2.30    2.30
   5   4   3    1.00    1.40
   5  -4  -3    1.50    1.30
   5  -4  -3    0.90    1.50
   5   4   3   -0.40    1.40
   6   4  -3   65.19    5.00
   6   4  -3   72.69    3.40
  -6   4   3   72.79    5.70
   6  -4   3   68.79    4.00
  -6   4   3   63.39    3.60
   6   4  -3   75.79    3.50
  -6  -4  -3   70.49    5.50
  -6   4  -3   65.59    5.10
   6   4   3   69.89    4.40
  -6  -4   3   67.99    4.70
   6  -4  -3   66.69    3.60
  -7   4   3   59.69    5.30
   7  -4   3   54.59    3.90
   7   4  -3   59.19    5.10
  -7  -4  -3   60.39    4.80
  -7   4   3   55.39    3.70
  -7   4  -3   70.19    5.20
   7  -4  -3   53.19    3.60
  -7  -4   3   55.99    4.80
   7   4   3   52.29    4.40
   7  -4  -3   56.19    5.20
  -8  -4  -3    3.00    2.70
  -8   4   3    2.20    2.10
  -8   4   3   -0.50    2.80
   8   4  -3    4.00    2.80
   8  -4   3   -2.10    2.00
   8  -4   3    4.90    2.90
   8  -4  -3    0.30    2.80
   8   4   3    3.10    2.70
  -8   4  -3    1.70    2.70
  -8  -4   3    3.30    2.70
   8  -4  -3    0.60    1.90
   8   4   3   -3.70    2.30
   9   4  -3    3.40    2.90
   9  -4   3    9.00    2.50
  -9   4   3    5.10    3.20
  -9  -4  -3    4.50    3.00
  -9  -4   3    6.30    3.00
   9   4   3    5.90    2.70
  -9   4  -3    4.40    3.50
   9   4   3    5.70    2.90
   9  -4  -3    1.60    3.10
   9  -4  -3    6.90    2.10
  10   4  -3   17.30    3.50
  10  -4   3   16.40    3.90
 -10   4   3   24.80    3.80
 -10  -4  -3   19.50    3.40
  10  -4   3   12.90    3.20
  10   4  -3   22.40    3.30
 -10  -4   3   17.60    3.40
 -10   4  -3   16.60    3.50
  10   4   3   21.10    3.70
  10   4   3   25.60    3.60
  10  -4  -3   21.70    3.80
   0   5   3    0.00    1.30
   0  -5  -3   -0.60    0.90
   0   5  -3    0.80    1.30
   0  -5   3    1.50    1.20
   0  -5  -3   -0.30    0.80
   0   5  -3    2.50    1.40
   0   5  -3    2.00    1.20
   0   5   3   -1.70    1.10
   0   5  -3    0.70    1.30
   0  -5  -3   -0.70    1.10
   0  -5  -3    1.10    1.30
   0  -5   3    0.90    1.30
   0   5   3    1.00    1.10
   1   5  -3  150.98    4.80
  -1  -5  -3  145.39    4.60
   1   5  -3  136.49    4.70
  -1  -5  -3  146.59    4.40
  -1   5   3  135.59    4.50
   1  -5   3  146.99    4.40
  -1  -5  -3  145.79    4.40
   1  -5   3  145.09    4.70
  -1   5   3  138.99    4.70
   1  -5   3  135.99    4.50
   1   5  -3  142.69    4.90
   1  -5  -3  142.79    4.70
  -1  -5   3  146.29    4.70
  -1   5  -3  141.89    5.00
   1  -5  -3  145.89    4.60
   1   5   3  140.79    4.60
   1   5   3  141.09    4.20
  -1  -5   3  143.89    4.70
   1   5   3  138.09    4.70
  -1   5  -3  138.59    4.50
   2  -5   3  450.05   10.90
   2   5  -3  449.66   11.30
   2   5  -3  454.95   11.70
   2  -5   3  439.16   11.10
   2  -5   3  452.55   11.20
  -2  -5  -3  445.06   11.00
  -2   5   3  447.76   11.70
   2   5  -3  442.36   11.30
  -2  -5  -3  424.56   10.80
  -2   5   3  435.76   11.00
  -2  -5  -3  455.05   11.40
   2  -5  -3  449.76   11.10
   2  -5  -3  442.36   11.20
   2   5   3  446.26   11.30
  -2  -5   3  440.56   11.50
   2   5   3  445.16   11.20
  -2   5  -3  434.66   10.70
  -2   5  -3  446.06   10.90
   2   5   3  456.95   10.90
  -2  -5   3  441.26   11.10
  -3   5   3  567.04   13.70
   3   5  -3  606.74   14.40
   3  -5   3  574.84   14.00
  -3  -5  -3  573.34   13.80
   3  -5   3  587.04   14.00
  -3  -5  -3  564.64   14.70
   3   5  -3  600.54   15.00
   3  -5   3  594.64   14.10
   3  -5  -3  589.64   14.10
   3   5   3  585.94   14.30
  -3  -5   3  575.14   13.90
   3  -5  -3  583.44   14.20
  -3   5  -3  578.24   15.00
  -3  -5   3  575.44   14.80
   3   5   3  571.54   14.20
   3   5   3  593.64   14.20
  -4   5   3   69.39    4.50
   4  -5   3   66.69    3.20
   4   5  -3   63.09    4.30
   4   5  -3   68.89    3.40
   4  -5   3   72.09    3.40
   4  -5   3   64.19    3.00
  -4  -5  -3   70.69    4.20
  -4   5   3   68.59    2.80
   4   5  -3   73.69    3.60
   4  -5  -3   68.89    3.30
   4   5   3   64.69    3.40
   4   5   3   65.19    3.30
   4  -5  -3   60.49    2.50
   4   5   3   71.29    3.70
  -4  -5   3   66.69    4.10
   4  -5  -3   68.59    2.80
  -4   5  -3   75.09    4.50
   4  -5  -3   61.39    3.10
   5   5  -3  567.14   14.20
  -5  -5  -3  581.94   15.40
  -5   5   3  565.94   15.70
   5  -5   3  597.14   13.90
   5  -5   3  567.74   13.70
  -5   5   3  559.24   13.90
   5   5  -3  599.74   14.30
   5  -5   3  561.14   14.30
   5   5  -3  589.54   15.40
   5  -5  -3  562.54   13.80
   5  -5  -3  580.74   14.00
  -5  -5   3  568.34   15.30
   5  -5  -3  574.64   13.90
   5   5   3  565.34   14.70
  -5   5  -3  583.64   15.60
   5   5   3  579.54   14.10
   5   5   3  566.44   14.00
   6   5  -3   75.89    3.80
   6  -5   3   78.19    4.10
  -6   5   3   88.69    5.60
   6   5  -3   80.49    3.90
   6   5  -3   74.89    5.30
  -6   5   3   84.99    3.80
  -6  -5  -3   80.49    5.10
  -6  -5   3   90.89    6.00
   6   5   3   81.09    3.70
   6   5   3   81.49    3.60
  -6   5  -3   75.29    5.30
   6  -5  -3   76.49    3.70
   6   5   3   77.29    4.60
  -7   5   3   41.10    4.30
   7   5  -3   35.50    3.90
   7  -5   3   50.99    3.80
  -7  -5  -3   38.40    3.80
   7   5  -3   41.00    3.20
  -7   5   3   40.20    3.30
  -7  -5   3   42.70    4.10
  -7   5  -3   45.00    4.30
   7   5   3   44.30    4.20
   7  -5  -3   42.20    3.20
  -8   5   3   96.39    6.40
   8   5  -3   86.19    5.90
  -8  -5  -3   90.39    5.90
   8  -5   3   91.79    4.70
   8   5   3   91.09    5.30
   8  -5  -3   86.39    4.30
  -8   5  -3   87.39    6.00
   8   5   3   79.49    5.70
  -8  -5   3   85.19    5.60
   8  -5  -3   89.09    6.20
   9  -5   3   -1.80    2.70
   9   5  -3    2.00    2.80
   9  -5   3    1.70    2.10
  -9   5   3    3.90    3.10
  -9  -5  -3    1.70    2.90
   9  -5  -3    0.70    1.80
   9   5   3    1.00    2.40
   9   5   3    2.70    2.80
   9  -5  -3    4.30    3.20
  -9   5  -3    0.60    2.80
  -9  -5   3   -1.30    2.60
  10   5  -3   15.10    3.40
 -10  -5  -3   11.80    3.30
 -10   5   3   12.40    3.40
  10   5  -3    4.20    2.60
  10  -5   3   13.10    3.30
 -10   5  -3   11.90    3.30
 -10  -5   3   19.30    3.40
  10   5   3   16.40    3.40
  10  -5  -3   14.60    3.60
   0  -6   3 2116.59   47.30
   0   6   3 2149.08   47.30
   0  -6  -3 2094.39   47.30
   0   6   3 2083.89   46.50
   0   6  -3 2110.49   47.30
   0  -6   3 2141.39   46.90
   0   6  -3 2065.89   47.60
   0   6  -3 2095.89   47.30
   0   6  -3 1927.81   47.20
   0   6   3 2081.79   47.20
   0   6   3 2113.79   47.10
   0  -6  -3 2091.79   46.50
   0  -6   3 2112.69   47.30
   0  -6  -3 2110.89   47.30
  -1  -6  -3  549.85   13.50
   1   6  -3  552.14   13.90
  -1   6   3  567.54   13.80
   1  -6   3  559.74   13.90
  -1  -6  -3  547.25   13.80
   1  -6   3  562.14   13.30
   1   6  -3  566.14   14.00
  -1  -6  -3  542.25   13.70
   1  -6   3  547.15   13.80
   1   6  -3  552.94   14.10
  -1   6   3  584.14   14.00
   1  -6  -3  559.44   13.90
   1   6   3  552.24   13.80
   1   6   3  552.94   13.90
  -1  -6   3  563.14   13.80
   1  -6  -3  549.35   13.80
  -1   6  -3  562.64   13.80
   1   6   3  583.84   13.60
  -1   6  -3  553.24   14.20
  -1   6  -3  559.54   13.60
   2  -6   3    3.50    1.40
   2  -6   3    3.40    1.60
  -2   6   3    5.70    1.40
   2  -6   3    4.90    1.50
   2   6  -3    3.60    2.00
  -2  -6  -3    4.60    1.30
   2   6  -3    4.70    1.60
   2   6  -3    2.70    1.70
  -2  -6  -3    6.00    1.50
  -2   6   3    2.80    1.70
  -2  -6  -3    4.00    1.60
   2  -6  -3    4.30    1.50
   2   6   3    3.10    1.60
  -2   6  -3    4.60    1.50
  -2  -6   3    3.20    1.70
   2   6   3    0.10    1.50
  -2   6  -3    5.60    1.90
   2   6   3    2.60    1.40
  -2   6  -3    2.70    1.20
   2  -6  -3    4.10    1.60
  -3  -6  -3  286.97    8.40
  -3   6   3  274.87    7.50
   3   6  -3  271.17    8.00
  -3   6   3  284.67    8.80
   3  -6   3  279.67    7.70
   3   6  -3  281.77    8.20
   3  -6   3  287.27    7.90
   3  -6   3  279.17    7.60
   3   6  -3  301.17    9.30
  -3  -6  -3  289.37    7.60
   3  -6  -3  290.47    8.00
  -3   6  -3  286.67    8.80
   3   6   3  292.47    7.90
  -3  -6   3  286.97    8.50
   3   6   3  277.87    7.90
   3   6   3  285.17    8.10
   3  -6  -3  285.97    7.90
  -3   6  -3  274.97    7.30
  -4  -6  -3  204.98    7.00
   4  -6   3  204.38    6.20
   4   6  -3  198.38    6.50
   4  -6   3  203.98    6.00
  -4   6   3  189.58    7.30
   4  -6   3  198.68    6.10
   4   6  -3  203.28    6.40
   4   6  -3  198.28    7.20
   4  -6  -3  197.98    6.10
   4   6   3  203.78    6.40
   4   6   3  201.88    6.20
   4  -6  -3  200.28    6.20
   4   6   3  204.88    6.50
  -4  -6   3  199.28    7.00
  -4   6  -3  202.68    7.30
   4  -6  -3  194.98    5.20
   5  -6   3  352.66    9.20
   5  -6   3  355.36    9.40
   5   6  -3  355.36   10.80
   5   6  -3  358.06    9.80
  -5   6   3  350.16   11.10
   5   6  -3  364.26    9.70
  -5  -6  -3  353.86   10.70
   5  -6  -3  358.76    9.00
   5   6   3  360.66    9.60
  -5  -6   3  365.16   10.80
   5   6   3  359.16    9.70
   5   6   3  355.86   10.10
  -5   6  -3  353.06   11.00
   5  -6  -3  350.76    9.40
   5  -6  -3  359.36    9.50
  -6  -6  -3   73.09    5.00
   6  -6   3   77.69    4.00
   6   6  -3   79.59    5.20
  -6   6   3   78.59    5.60
   6   6  -3   66.79    4.00
   6  -6   3   80.09    3.60
   6   6  -3   67.49    4.40
   6   6   3   78.59    4.40
   6   6   3   78.69    3.80
   6   6   3   71.59    3.80
   6  -6  -3   71.49    5.00
  -6   6  -3   78.99    6.50
  -6  -6   3   77.69    5.10
   6  -6  -3   69.79    3.70
   6  -6  -3   73.19    3.40
   7   6  -3   41.10    3.30
   7   6  -3   35.40    3.30
  -7   6   3   37.40    4.20
   7  -6   3   31.30    2.90
   7   6  -3   33.50    3.70
  -7  -6  -3   30.50    3.70
   7   6   3   37.70    3.40
  -7   6  -3   27.20    3.80
  -7  -6   3   33.80    3.80
   7   6   3   23.70    2.50
   7  -6  -3   30.10    2.40
   7   6   3   29.60    3.20
   8   6  -3   -0.20    2.60
  -8   6   3   -0.50    2.90
   8  -6   3    0.50    2.00
  -8  -6  -3    2.70    2.90
   8  -6  -3   -0.80    1.60
  -8  -6   3   -0.50    2.70
   8   6   3   -1.20    2.30
   8  -6  -3    3.10    3.10
  -8   6  -3   -5.10    2.60
   9  -6   3   38.30    4.40
  -9   6   3   35.80    4.50
   9  -6   3   35.70    3.10
   9   6  -3   32.60    4.00
  -9  -6  -3   30.30    4.10
   9  -6  -3   34.60    4.40
  -9  -6   3   44.20    4.30
  -9   6  -3   29.30    4.10
   9   6   3   37.40    4.10
   9   6   3   34.90    3.40
 -10   6   3   20.10    3.80
  10   6  -3   23.30    3.50
  10  -6   3   17.10    3.60
 -10  -6  -3   17.50    3.50
  10   6  -3   14.30    3.30
 -10  -6   3   14.70    3.40
  10  -6  -3   15.60    3.70
  10   6   3   23.40    3.70
 -10   6  -3   16.60    3.50
   0   7  -3    1.60    1.60
   0   7   3   -1.90    1.30
   0  -7   3    0.50    1.30
   0  -7   3    0.80    1.40
   0  -7  -3   -0.90    1.30
   0   7   3   -2.90    1.50
   0  -7  -3   -1.30    1.50
   0   7   3   -2.30    1.00
   0   7  -3    0.10    1.60
   0  -7   3   -1.80    1.50
   0  -7  -3   -0.70    1.00
   1  -7   3  124.39    4.70
   1  -7   3  128.69    5.00
  -1  -7  -3  120.99    4.40
   1  -7   3  133.99    4.30
  -1  -7  -3  133.49    4.90
  -1   7   3  135.29    5.00
   1   7  -3  125.59    5.30
   1   7  -3  123.99    4.90
  -1   7   3  120.59    6.80
   1   7  -3  142.09    5.20
   1   7   3  131.99    4.50
  -1   7  -3  125.49    4.80
   1   7   3  132.59    5.00
   1  -7  -3  131.69    5.00
   1  -7  -3  132.19    4.80
  -1   7  -3  133.79    4.60
  -1   7  -3  136.29    5.30
  -1  -7   3  130.89    4.70
   1   7   3  121.09    5.30
  -1  -7   3  131.39    4.90
   2  -7   3  366.46    9.90
   2   7  -3  370.86   10.30
   2  -7   3  363.76    9.20
  -2   7   3  365.76    9.70
   2  -7   3  358.96    9.70
  -2   7   3  359.66   10.20
  -2  -7  -3  345.97   10.50
   2   7  -3  345.47    9.90
  -2   7  -3  358.86    9.20
   2   7   3  361.36    9.80
   2  -7  -3  375.36   10.00
   2   7   3  364.46    9.50
  -2  -7   3  354.76    9.90
  -2   7  -3  370.66   10.40
  -2   7  -3  360.96    9.60
   2  -7  -3  366.46    9.70
   3   7  -3  111.39    4.60
   3  -7   3  113.39    4.10
   3   7  -3  109.19    5.30
  -3   7   3  108.19    5.20
  -3   7   3  104.69    3.90
   3  -7   3  113.49    4.60
  -3  -7  -3  114.39    4.90
  -3  -7  -3  112.19    4.20
   3   7  -3  104.89    4.70
   3   7   3  114.89    4.40
  -3   7  -3  108.79    3.90
  -3  -7   3  107.59    4.20
   3  -7  -3  108.29    4.60
   3   7   3  112.99    4.80
   3  -7  -3  100.79    4.30
  -3   7  -3  102.19    3.80
  -3   7  -3  115.89    5.30
   3   7   3  105.09    4.50
  -3  -7   3  114.69    5.00
  -4  -7  -3   20.30    2.80
   4   7  -3   21.60    2.60
   4   7  -3   19.80    2.90
   4  -7   3   20.30    2.10
   4  -7   3   18.20    2.30
   4  -7   3   18.40    2.20
  -4   7   3   23.00    3.10
   4   7  -3   17.70    2.40
   4   7   3   23.10    2.40
  -4  -7   3   20.70    2.80
   4  -7  -3   18.80    2.30
   4   7   3   23.10    2.50
  -4   7  -3   22.80    3.20
   4  -7  -3   21.30    2.20
   4   7   3   24.50    2.60
   5   7  -3  120.49    5.10
   5  -7   3  115.89    4.40
   5   7  -3  114.79    5.80
   5  -7   3  115.69    4.60
  -5   7   3  114.69    6.20
   5  -7   3  115.99    4.70
   5   7  -3  118.79    4.90
  -5  -7  -3  112.69    5.80
  -5   7  -3  128.39    6.20
   5  -7  -3  118.49    4.70
   5   7   3  116.29    5.00
   5   7   3  114.99    4.80
   5   7   3  114.19    5.00
   5  -7  -3  111.59    4.40
  -5  -7   3  114.29    5.80
  -6  -7  -3  194.38    7.60
   6  -7   3  182.18    5.70
   6   7  -3  183.98    6.40
   6  -7   3  183.58    6.20
   6  -7   3  194.18    6.10
   6   7  -3  185.18    6.30
   6   7  -3  181.88    7.40
  -6   7   3  197.78    8.10
  -6  -7   3  184.48    7.50
   6   7   3  191.18    6.70
   6  -7  -3  184.98    5.50
   6  -7  -3  180.68    5.80
   6   7   3  188.68    6.30
   6  -7  -3  192.18    6.10
   6   7   3  189.98    6.20
  -6   7  -3  188.58    7.90
   7   7  -3  271.87    9.50
  -7  -7  -3  273.47    9.70
   7   7  -3  262.37    7.90
   7  -7   3  264.87    8.10
  -7   7   3  273.87   10.10
   7   7  -3  283.47    8.30
   7  -7  -3  271.27    7.80
   7   7   3  286.07    8.00
   7   7   3  269.37    8.70
  -7   7  -3  262.57    9.80
   7   7   3  282.87    8.10
   7  -7  -3  274.17    7.60
   7  -7  -3  257.97    7.50
  -7  -7   3  290.77    9.70
   8  -7   3   36.80    3.50
   8   7  -3   37.90    3.30
  -8  -7  -3   44.70    5.80
   8   7  -3   29.30    3.80
  -8   7   3   40.00    4.50
   8   7  -3   34.10    4.40
   8   7   3   32.30    3.40
   8  -7  -3   33.40    2.80
  -8   7  -3   33.40    4.30
  -8  -7   3   40.50    4.10
   9  -7   3   90.89    6.50
  -9  -7  -3   98.99    6.30
  -9   7   3   89.29    6.60
   9   7  -3   88.39    6.00
   9   7   3   89.19    5.20
   9   7   3   90.29    6.20
   9  -7  -3  114.29    6.90
  -9   7  -3  105.39    6.60
  -9  -7   3   94.69    6.10
  10  -7   3   -1.10    2.90
  10   7  -3   -1.50    2.70
 -10   7   3    3.40    3.70
 -10   7  -3   -0.40    2.80
 -10  -7   3    6.60    3.30
  10   7   3    2.00    3.70
   0  -8  -3  792.52   18.90
   0   8  -3  764.42   18.90
   0  -8   3  748.73   18.90
   0   8  -3  755.62   19.40
   0  -8  -3  756.02   17.80
   0  -8   3  771.52   18.30
   0   8   3  791.62   18.70
   0   8   3  761.02   18.90
   1  -8   3  946.11   21.20
  -1   8   3  913.91   22.10
   1  -8   3  914.11   22.10
   1   8  -3  933.71   22.30
  -1  -8  -3  910.71   21.50
   1   8  -3  912.61   22.00
   1  -8   3  880.41   22.50
  -1   8   3  864.81   20.60
  -1   8   3  910.31   21.90
   1   8  -3  912.01   22.10
  -1  -8  -3  910.71   22.00
  -1   8  -3  926.21   22.40
   1   8   3  912.61   22.00
   1  -8  -3  919.41   22.40
   1   8   3  931.71   22.10
  -1   8  -3  879.91   22.50
   1  -8  -3  901.51   22.00
   1  -8  -3  894.81   20.50
  -1  -8   3  922.11   22.00
   1   8   3  932.41   21.70
  -1  -8   3  925.41   21.70
   2   8  -3   58.89    4.00
   2  -8   3   64.69    3.00
   2  -8   3   61.59    3.90
  -2  -8  -3   59.59    3.50
   2   8  -3   54.49    3.70
   2  -8   3   62.99    3.40
  -2   8   3   64.29    4.00
  -2   8  -3   59.39    4.10
   2   8   3   65.69    3.40
   2  -8  -3   59.09    3.40
  -2   8  -3   64.99    3.70
  -2  -8   3   58.89    3.70
  -2  -8   3   63.49    3.40
   2  -8  -3   61.49    3.90
   2   8   3   67.59    3.70
   2   8   3   59.39    4.00
  -2   8  -3   59.59    3.10
  -3  -8  -3  451.75   11.70
   3   8  -3  450.95   12.50
   3   8  -3  447.76   12.00
   3  -8   3  468.85   12.10
   3  -8   3  437.96   11.70
  -3   8   3  456.55   12.80
   3   8  -3  456.65   12.20
  -3  -8  -3  456.25   12.30
   3  -8   3  453.55   11.20
  -3   8  -3  454.25   12.80
   3   8   3  460.35   11.80
  -3   8  -3  438.76   11.40
   3  -8  -3  443.96   11.90
   3   8   3  441.86   12.00
   3  -8  -3  452.05   12.00
  -3  -8   3  458.25   12.40
   3   8   3  464.05   12.20
  -3  -8   3  441.96   11.70
  -3   8  -3  422.76   11.20
   4   8  -3  365.26   10.20
   4   8  -3  336.17   11.00
  -4  -8  -3  345.27   10.40
   4  -8   3  363.56    9.90
   4  -8   3  351.56    9.60
  -4   8   3  358.26   11.00
   4   8  -3  355.96   10.70
   4  -8   3  346.17    9.20
   4   8   3  343.47    9.90
   4  -8  -3  346.07    9.70
  -4  -8   3  350.86   10.50
   4   8   3  357.46   10.10
  -4   8  -3  356.66   11.00
   4   8   3  349.57    9.80
   4  -8  -3  346.77    9.90
  -5   8   3   11.30    4.70
   5   8  -3   19.70    2.50
   5  -8   3   19.50    2.10
   5   8  -3   12.00    2.80
   5  -8   3   13.90    2.10
   5   8   3   19.60    2.50
  -5   8  -3   15.90    3.20
   5   8   3   11.40    2.20
   5  -8  -3   16.90    2.10
   6  -8   3   91.99    4.10
   6   8  -3  104.79    5.00
   6  -8   3  107.89    4.70
   6   8  -3  100.89    5.80
   6   8  -3  108.49    4.90
  -6  -8  -3  109.69    5.90
   6  -8   3   96.59    4.30
  -6   8   3   95.99    6.20
   6  -8  -3  101.19    4.70
  -6   8  -3  106.89    6.30
   6   8   3  100.09    4.90
   6  -8  -3  108.19    4.90
  -6  -8   3   94.89    5.80
   6   8   3  101.99    4.70
   6   8   3   96.99    5.00
   7   8  -3   40.80    4.00
  -7   8   3   46.50    4.60
   7  -8   3   41.90    2.90
   7   8  -3   38.00    3.60
   7   8  -3   38.20    3.30
   7  -8   3   38.60    3.40
   7  -8   3   42.10    3.40
  -7  -8  -3   37.90    4.20
  -7  -8   3   42.00    4.20
   7   8   3   36.30    3.40
   7   8   3   35.30    3.50
   7  -8  -3   46.50    3.10
   7   8   3   38.30    3.80
   7  -8  -3   37.00    3.50
  -7   8  -3   41.90    4.50
   8   8  -3    1.00    2.10
  -8  -8  -3   11.70    3.30
   8   8  -3    6.00    2.10
   8   8  -3    2.20    2.90
  -8   8   3    2.50    3.30
   8  -8   3    0.50    1.90
   8   8   3    5.40    2.50
   8   8   3    1.90    1.80
   8   8   3    1.50    2.20
  -8  -8   3    7.60    3.30
  -8   8  -3    3.80    3.30
  -9  -8  -3   20.10    3.90
   9   8  -3   15.30    3.50
  -9   8   3   14.90    3.70
   9  -8  -3   17.50    4.00
   9   8   3   27.70    3.90
  -9  -8   3   14.10    3.50
  -9   8  -3   13.60    3.60
 -10   8   3   28.60    4.30
 -10  -8  -3   34.40    4.10
  10   8  -3   34.90    3.90
 -10  -8   3   28.70    4.10
  10  -8  -3   36.60    4.50
 -10   8  -3   34.50    5.30
  10   8   3   34.40    4.10
   0   9  -3   -0.10    1.80
   0   9   3    0.40    1.70
   0  -9  -3   -0.40    1.20
   0   9  -3    0.50    1.80
   0   9   3   -1.90    1.80
   0  -9   3    0.70    1.50
   0  -9  -3   -0.90    1.70
   0  -9   3    1.70    1.90
  -1   9   3    3.00    1.90
  -1  -9  -3    4.30    1.60
   1  -9   3    1.60    1.90
  -1  -9  -3    4.60    1.90
   1  -9   3    2.50    1.50
  -1   9   3    1.70    1.80
   1   9  -3    4.10    1.90
   1   9  -3    3.60    2.00
   1  -9   3    1.20    1.50
   1   9  -3   -0.20    1.80
  -1   9   3    4.50    1.20
  -1   9  -3    3.60    2.10
  -1   9  -3    2.00    1.80
  -1  -9   3   -0.30    1.70
   1   9   3    1.80    1.60
   1  -9  -3    1.90    1.60
   1   9   3    3.20    1.80
   1   9   3    3.00    2.00
  -1  -9   3    2.40    1.70
   1  -9  -3    1.40    1.90
   1  -9  -3    1.30    1.00
   2  -9   3  509.45   13.50
   2   9  -3  511.85   13.80
   2  -9   3  524.75   12.60
   2   9  -3  521.75   14.00
  -2   9   3  527.25   14.10
  -2  -9  -3  497.75   13.30
  -2  -9  -3  517.85   13.50
   2  -9   3  528.35   13.80
   2   9  -3  491.85   14.40
  -2  -9   3  509.45   13.60
   2  -9  -3  529.65   13.80
   2   9   3  542.55   13.90
  -2   9  -3  522.85   14.30
   2   9   3  529.55   13.30
   2   9   3  502.15   13.70
   2  -9  -3  524.15   13.60
  -2  -9   3  527.75   13.60
   3   9  -3   20.70    3.00
   3  -9   3   18.00    2.70
  -3  -9  -3   22.80    2.40
  -3   9   3   23.90    3.00
   3   9  -3   24.90    3.00
   3   9  -3   23.40    2.70
   3  -9   3   25.20    2.50
   3  -9   3   21.00    2.10
  -3  -9  -3   22.70    2.80
  -3   9   3   19.90    2.30
  -3  -9   3   23.30    2.50
   3   9   3   22.60    2.90
  -3   9  -3   26.40    3.40
  -3  -9   3   22.50    2.90
   3  -9  -3   21.80    2.40
   3   9   3   24.00    2.60
  -3   9  -3   22.30    3.10
   3   9   3   25.40    2.70
   3  -9  -3   22.80    2.80
  -4   9   3   39.40    3.90
   4  -9   3   36.00    3.20
   4  -9   3   38.10    3.80
   4   9  -3   35.50    3.30
   4  -9   3   35.20    3.00
   4   9  -3   38.80    3.70
   4   9  -3   42.00    4.10
  -4  -9  -3   44.60    4.10
   4  -9  -3   40.00    3.30
  -4  -9   3   36.90    3.70
  -4  -9   3   40.00    3.10
   4  -9  -3   43.10    3.80
   4   9   3   42.30    4.10
   4   9   3   37.70    3.60
  -4   9  -3   39.20    3.90
   4   9   3   41.00    3.50
   5   9  -3   29.50    3.00
  -5   9   3   29.40    3.90
  -5  -9  -3   25.80    3.40
   5  -9   3   27.60    2.40
   5  -9   3   34.60    3.00
   5   9  -3   26.90    3.10
   5   9  -3   34.20    3.70
   5  -9   3   34.40    3.50
   5  -9  -3   36.50    3.10
   5   9   3   32.80    3.00
   5   9   3   29.30    3.10
   5   9   3   32.60    3.10
  -5   9  -3   32.30    3.90
  -5  -9   3   31.80    3.60
   5  -9  -3   31.30    3.10
   6  -9   3   28.40    2.80
  -6   9   3   32.80    4.10
   6   9  -3   31.40    3.70
   6  -9   3   29.00    2.90
   6   9  -3   29.50    3.00
   6   9  -3   30.80    3.20
  -6  -9  -3   35.10    3.90
   6  -9   3   25.00    2.60
   6  -9  -3   33.70    3.10
  -6  -9   3   35.50    3.90
   6   9   3   31.00    3.10
  -6   9  -3   42.10    4.30
   6   9   3   34.20    3.20
   6  -9  -3   33.70    3.00
   6   9   3   34.00    3.10
   7  -9   3   21.00    2.20
   7   9  -3   18.10    3.30
  -7   9   3   26.20    4.20
   7   9  -3   21.60    3.00
   7  -9   3   26.90    2.70
   7   9  -3   23.70    2.70
   7  -9   3   20.10    2.30
  -7  -9  -3   24.30    3.70
   7   9   3   22.00    2.90
  -7  -9   3   27.10    3.80
   7   9   3   14.90    2.80
   7   9   3   15.50    2.50
   7  -9  -3   18.60    2.20
  -7   9  -3   17.40    3.70
   7  -9  -3   22.40    2.70
  -8   9   3   87.69    6.60
   8   9  -3   88.89    4.90
   8   9  -3   81.99    5.80
  -8  -9  -3   86.69    6.20
   8   9   3   89.59    4.90
  -8   9  -3   96.49    6.60
   8   9   3   80.59    5.00
  -8  -9   3   86.59    6.00
   8   9   3   82.29    4.40
   9   9  -3    2.60    2.10
  -9   9   3    3.00    3.30
  -9  -9  -3   -0.50    3.00
   9   9  -3   -4.50    4.10
  -9  -9   3    6.30    3.20
   9  -9  -3   -1.00    3.00
   9   9   3    4.40    3.20
  -9   9  -3    0.20    3.00
  10  -9   3    3.30    3.00
 -10  -9  -3   -6.00    2.70
 -10   9   3   -0.10    3.00
 -10   9  -3   -3.20    2.80
 -10  -9   3    1.20    2.90
  10   9   3    3.20    3.00
  10  -9  -3    0.40    3.00
   0  10  -3  123.79    5.70
   0 -10   3  123.79    4.70
   0  10   3  124.09    5.50
   0 -10  -3  130.59    5.50
   0 -10  -3  123.59    4.30
   0 -10   3  127.39    5.60
   0  10  -3  125.29    5.60
   0  10   3  127.49    5.30
   1  10  -3 1122.39   27.40
   1 -10   3 1104.69   26.00
   1  10  -3 1126.69   27.30
   1 -10   3 1078.39   26.90
  -1  10   3 1146.19   27.20
  -1  10   3 1110.19   27.00
  -1 -10  -3 1139.79   27.10
  -1  10   3 1072.19   25.60
   1 -10   3 1154.08   27.30
   1 -10  -3 1146.19   27.30
   1  10   3 1160.78   27.30
  -1  10  -3 1150.78   27.10
  -1  10  -3 1124.79   27.50
   1  10   3 1150.28   27.30
  -1 -10   3 1152.98   26.70
   1 -10  -3 1107.39   27.00
  -1 -10   3 1123.09   27.10
   1 -10  -3 1125.99   25.40
   2  10  -3   67.29    4.20
   2  10  -3   69.39    4.50
  -2  10   3   68.19    4.60
   2 -10   3   63.39    3.10
  -2  10   3   50.69    3.40
   2 -10   3   63.09    3.80
   2 -10   3   65.69    4.40
   2  10  -3   61.39    4.60
  -2 -10  -3   58.29    3.90
  -2 -10  -3   64.29    3.90
   2  10   3   65.39    4.20
   2 -10  -3   59.79    3.80
   2  10   3   72.09    4.70
  -2  10  -3   70.39    4.80
  -2 -10   3   65.29    4.20
   2  10   3   59.29    4.00
   2 -10  -3   63.19    4.30
  -3  10   3    9.70    2.70
  -3  10   3    5.70    1.90
   3  10  -3    6.80    2.60
  -3 -10  -3    9.60    2.10
   3  10  -3    3.30    2.40
   3 -10   3    8.50    1.70
  -3 -10  -3    9.40    2.40
   3 -10   3    8.10    2.00
   3 -10   3    7.80    2.50
   3  10  -3    9.40    2.40
  -3 -10   3    6.30    2.00
  -3  10  -3    7.10    1.90
   3 -10  -3    5.40    2.40
   3  10   3    6.00    2.20
   3 -10  -3    7.10    2.00
   3  10   3    8.60    2.70
  -3  10  -3   10.30    2.70
  -3 -10   3    6.80    2.40
   4  10  -3   23.00    2.80
  -4 -10  -3   30.10    3.30
   4 -10   3   27.40    2.60
   4  10  -3   28.40    3.50
  -4 -10  -3   25.30    2.70
   4 -10   3   21.70    2.50
   4 -10   3   27.00    3.10
   4  10  -3   19.60    3.00
  -4  10   3   31.10    3.70
  -4 -10   3   21.80    3.10
   4  10   3   29.20    3.20
  -4  10  -3   28.30    3.70
  -4 -10   3   25.90    2.50
   4 -10  -3   26.30    2.90
   4  10   3   24.30    2.90
   4 -10  -3   23.20    3.00
   4  10   3   26.20    2.80
   5 -10   3  240.28    7.60
   5  10  -3  250.57    8.80
   5 -10   3  259.17    8.00
  -5  10   3  251.07    9.30
   5  10  -3  248.38    8.40
   5  10  -3  244.98    8.10
  -5 -10  -3  239.58    8.70
   5 -10   3  234.98    6.80
   5 -10  -3  237.48    7.70
  -5  10  -3  249.48    9.30
   5  10   3  248.98    7.90
   5  10   3  241.08    8.00
   5 -10  -3  247.78    8.00
  -5 -10   3  232.68    8.70
   5  10   3  257.17    8.40
   6 -10   3    7.60    1.90
   6  10  -3    2.20    2.10
   6 -10   3    5.60    2.40
  -6 -10  -3    6.70    2.80
   6  10  -3    9.30    2.90
  -6  10   3    6.00    3.20
   6 -10   3    5.50    1.90
   6  10  -3    7.60    2.70
   6  10   3    5.50    2.60
   6  10   3    5.90    2.30
   6 -10  -3    7.80    2.50
  -6 -10   3    7.00    3.00
   6  10   3    5.50    2.20
   6 -10  -3    7.00    2.00
  -6  10  -3   10.70    3.30
   7 -10   3   16.70    2.10
  -7 -10  -3   20.10    3.60
   7  10  -3   14.60    2.90
   7  10  -3   14.90    3.00
   7 -10   3   19.50    2.30
  -7  10   3   16.40    3.80
   7  10  -3   16.50    3.30
   7 -10   3   20.60    2.70
  -7  10  -3   20.40    3.90
   7  10   3   19.30    2.80
   7  10   3   18.00    2.60
   7 -10  -3   15.80    2.20
  -7 -10   3   14.80    3.50
   7 -10  -3   17.30    2.70
   7  10   3   16.70    3.00
   8 -10   3   -0.10    2.00
  -8 -10  -3   -4.50    2.70
   8  10  -3    5.30    3.10
  -8  10   3    1.20    3.30
   8  10  -3    0.50    2.50
   8 -10   3   -2.00    1.50
  -8  10  -3   -4.90    3.00
   8 -10  -3   -1.50    2.10
   8  10   3   -1.00    2.10
  -8 -10   3    4.90    3.10
   8  10   3   -1.10    2.40
  -9  10   3   -1.90    3.10
   9  10  -3    2.70    3.20
  -9 -10  -3    3.50    3.20
   9  10  -3    2.50    2.20
  -9 -10   3    4.20    3.10
   9  10   3   -1.40    2.20
   9  10   3    5.70    3.30
  -9  10  -3    7.40    3.40
   0  11   3   -1.40    2.10
   0 -11   3    2.20    2.00
   0 -11  -3   -1.00    1.40
   0  11  -3   -1.00    2.10
   0  11   3   -1.20    1.90
   0 -11  -3   -0.50    2.10
   0  11  -3   -1.30    2.10
   0 -11   3   -1.20    2.10
  -1  11   3   17.10    1.80
  -1  11   3   19.60    2.90
  -1 -11  -3   21.80    2.80
   1 -11   3   19.30    2.90
  -1 -11  -3   20.00    2.30
  -1  11   3   17.40    2.70
   1 -11   3   19.40    2.10
   1  11  -3   16.30    2.90
   1  11  -3   14.90    3.20
  -1 -11   3   24.80    2.70
   1  11   3   18.20    2.60
  -1 -11   3   15.80    2.70
   1  11   3   20.70    3.00
   1 -11  -3   19.60    2.80
  -1  11  -3   18.90    2.70
  -1  11  -3   18.60    3.00
   1 -11  -3   16.10    1.60
  -2  11   3  357.26   10.50
   2 -11   3  367.36   10.90
   2  11  -3  366.86   11.00
  -2 -11  -3  368.66   10.60
  -2 -11  -3  372.06   10.30
  -2  11   3  383.66   11.20
   2 -11   3  365.56    9.30
   2  11  -3  378.46   11.10
   2  11  -3  342.57   10.70
   2 -11  -3  367.06   10.90
  -2  11  -3  382.86   11.40
   2  11   3  361.46   10.30
  -2  11  -3  310.67   10.10
   2  11   3  350.36   10.60
  -2 -11   3  367.86   10.50
  -2 -11   3  368.76   10.60
   2 -11  -3  356.46   10.50
   2  11   3  369.06   11.00
   3 -11   3   50.19    3.70
   3  11  -3   51.89    4.70
   3 -11   3   56.79    3.00
  -3  11   3   59.49    5.00
   3  11  -3   60.39    4.40
   3  11  -3   43.40    4.10
  -3 -11  -3   53.99    3.80
   3 -11   3   49.30    4.50
  -3  11   3   52.59    3.70
  -3 -11  -3   55.89    4.30
   3  11   3   51.79    4.20
   3  11   3   50.09    3.90
  -3 -11   3   56.59    4.40
  -3  11  -3   52.19    4.60
  -3  11  -3   50.99    3.70
   3  11   3   45.70    4.60
   3 -11  -3   62.29    4.60
   3 -11  -3   47.30    3.80
   4  11  -3   14.10    2.60
   4  11  -3   10.70    2.90
  -4 -11  -3   11.30    2.10
   4  11  -3    4.40    2.70
   4 -11   3    9.20    2.10
  -4 -11  -3    4.70    4.10
  -4  11   3    8.90    2.90
   4  11   3   11.30    2.50
   4  11   3   10.60    2.90
   4  11   3    9.50    2.30
   4 -11  -3   10.50    2.20
  -4  11  -3    6.10    3.00
  -4 -11   3   13.90    4.70
  -4 -11   3    8.10    2.00
   5  11  -3   83.99    5.00
   5 -11   3   93.29    5.10
   5  11  -3   84.49    5.50
   5  11  -3   84.99    5.50
   5 -11   3   83.59    4.40
  -5  11   3   96.69    6.10
  -5 -11  -3   93.59    5.60
   5  11   3   75.69    4.80
  -5  11  -3   87.99    6.10
   5  11   3   94.79    5.40
   5 -11  -3   85.19    4.50
   5  11   3   88.79    4.70
   5 -11  -3   91.49    5.10
  -5 -11   3   95.79    5.80
  -6 -11  -3   20.30    3.60
   6 -11   3   26.30    3.10
   6  11  -3   23.00    3.30
   6  11  -3   25.10    4.00
   6 -11   3   22.70    2.50
   6  11  -3   25.10    2.90
  -6  11   3   28.80    4.10
  -6  11  -3   22.80    3.90
   6  11   3   24.60    2.90
   6  11   3   24.90    2.90
   6  11   3   21.70    3.20
  -6 -11   3   16.60    3.30
   6 -11  -3   22.00    3.00
   6 -11  -3   23.70    2.60
   7 -11   3  311.87    9.10
   7  11  -3  330.87   10.60
  -7  11   3  338.17   13.00
   7 -11  -3  306.27    9.20
   7  11   3  325.17    9.70
  -7  11  -3  319.97   11.60
   8 -11   3   98.19    4.80
  -8  11   3  102.79    6.90
   8  11  -3   89.09    6.00
  -8 -11  -3   99.19    6.50
   8  11  -3  108.69    5.70
  -8 -11   3  109.99    6.60
  -8  11  -3  108.09    7.00
   8 -11  -3  102.89    5.10
   8  11   3   90.69    5.30
   8  11   3  105.69    5.50
   9  11  -3   66.99    5.30
  -9 -11  -3   73.69    6.00
   9  11  -3   72.19    5.10
  -9  11   3   63.29    6.30
   9  11   3   53.39    5.40
  -9  11  -3   65.59    6.20
  -9 -11   3   72.49    5.90
   9  11   3   65.69    4.70
   0 -12   3  203.48    7.50
   0  12  -3  211.58    7.80
   0 -12  -3  194.18    6.10
   0  12   3  206.18    7.60
   0  12  -3  197.68    7.60
   0 -12   3  193.48    6.50
   0  12   3  205.38    7.30
   0 -12  -3  196.28    7.40
   1  12  -3  345.87   10.40
  -1  12   3  326.97   10.20
  -1 -12  -3  334.27    9.20
  -1  12   3  321.67   10.00
   1 -12   3  327.27   10.30
   1 -12   3  313.77    8.70
  -1 -12  -3  323.67   10.10
   1  12  -3  336.47   10.50
  -1 -12   3  315.17   10.10
   1 -12  -3  326.87   10.20
   1  12   3  321.17   10.30
   1 -12  -3  314.97    8.20
  -1 -12   3  323.27    9.50
   1  12   3  340.87    9.90
  -1  12  -3  318.87   10.10
  -1  12  -3  326.77   10.50
   2  12  -3   33.30    3.80
  -2  12   3   33.70    3.70
   2 -12   3   33.50    3.60
   2  12  -3   33.50    3.80
  -2  12   3   31.60    3.30
  -2 -12  -3   32.40    3.30
   2 -12   3   32.00    2.70
   2 -12   3   36.10    3.50
  -2 -12  -3   30.30    3.10
  -2 -12   3   32.40    3.30
  -2 -12   3   31.10    3.20
  -2  12  -3   33.60    3.20
  -2  12  -3   28.40    3.70
   2 -12  -3   35.70    3.60
   2 -12  -3   33.30    3.10
   2  12   3   38.60    3.30
   2  12   3   26.60    3.50
   3  12  -3   19.40    3.00
   3 -12   3   17.00    1.70
  -3  12   3   17.00    3.30
   3  12  -3   15.90    3.20
  -3  12   3   19.40    2.60
  -3 -12  -3   17.00    2.90
   3  12  -3   13.50    3.10
   3 -12   3   18.50    2.50
   3 -12   3   12.80    3.00
   3 -12  -3   16.50    3.00
   3  12   3   15.80    2.80
  -3  12  -3   20.00    3.40
  -3  12  -3   22.70    2.60
   3 -12  -3   14.80    2.50
   3  12   3   20.20    2.70
  -3 -12   3   16.10    3.00
   3  12   3   20.60    3.30
  -4 -12  -3  163.98    6.80
   4  12  -3  161.18    6.90
   4 -12   3  154.88    6.10
  -4 -12  -3  154.68    5.80
  -4  12   3  159.88    7.40
   4  12  -3  165.58    7.20
   4  12  -3  155.18    6.50
   4 -12   3  158.18    6.60
  -4 -12   3  149.49    6.80
   4  12   3  162.88    7.00
   4 -12  -3  154.58    6.10
   4 -12  -3  159.08    6.70
  -4 -12   3  149.09    5.90
  -4  12  -3  159.28    7.50
   4  12   3  142.89    6.30
   4  12   3  152.78    6.00
   5  12  -3   33.20    3.50
   5 -12   3   42.90    3.50
   5  12  -3   34.30    3.90
   5 -12   3   42.60    3.80
  -5 -12  -3   40.90    4.10
  -5  12   3   40.80    4.30
   5  12  -3   39.40    4.00
   5  12   3   40.30    3.80
   5  12   3   37.20    3.90
   5  12   3   34.30    3.50
   5 -12  -3   43.60    4.40
  -5  12  -3   36.30    4.30
   5 -12  -3   38.90    3.60
  -5 -12   3   40.10    4.10
   6 -12   3   37.20    3.30
  -6 -12  -3   40.20    4.30
  -6  12   3   35.90    4.40
   6  12  -3   40.90    4.00
   6 -12   3   35.70    3.50
   6  12  -3   30.70    3.80
   6  12   3   34.30    3.30
   6 -12  -3   37.10    3.50
  -6  12  -3   34.80    4.50
   6 -12  -3   34.50    3.10
   6  12   3   31.70    3.70
  -6 -12   3   36.40    4.20
  -7 -12  -3    3.70    3.10
   7 -12   3    5.60    2.60
   7  12  -3    5.50    3.00
   7  12  -3    9.00    3.00
  -7  12   3    9.10    3.70
   7  12   3    6.30    3.00
  -7  12  -3    6.70    3.40
  -7 -12   3    3.20    3.10
   7 -12  -3    2.90    2.50
   7  12   3    7.70    2.40
   8  12  -3    4.00    2.70
  -8  12   3    6.40    3.60
   8 -12   3   -1.50    2.10
   8  12  -3   -1.30    2.70
  -8 -12  -3    4.80    3.40
  -8 -12   3    9.00    3.40
   8  12   3    4.90    2.80
   8 -12  -3   -0.30    2.30
  -8  12  -3   -1.40    3.20
   9  12  -3    1.00    2.40
  -9 -12  -3    0.30    3.10
  -9  12   3   -6.90    3.90
  -9 -12   3    0.70    3.20
  -9  12  -3   -1.60    3.50
   9 -12  -3    0.20    2.10
   9  12   3    1.70    2.50
   9  12   3   -0.70    3.00
   0 -13   3   -2.70    2.20
   0  13  -3    1.80    2.60
   0 -13  -3    0.90    1.80
   0 -13  -3   -3.60    2.40
   0  13  -3   -2.20    2.30
   0  13   3    2.30    2.40
   0 -13   3   -1.10    1.80
   0  13   3   -0.50    2.40
  -1 -13  -3   15.50    2.40
  -1 -13  -3   13.60    2.90
  -1  13   3   12.00    2.90
   1  13  -3    6.00    2.80
  -1  13   3   13.30    2.80
   1  13  -3   14.50    3.20
   1 -13   3    8.50    2.80
   1  13   3   13.50    2.80
  -1  13  -3   14.50    3.10
   1  13   3    9.90    2.90
  -1 -13   3   16.30    2.90
   1 -13  -3   14.20    3.00
  -1  13  -3    7.40    2.70
  -1 -13   3   13.00    2.50
   1 -13  -3   13.70    1.70
   2  13  -3   75.79    5.60
  -2  13   3   71.19    5.40
   2  13  -3   74.09    5.30
  -2 -13  -3   78.29    4.80
   2 -13   3   80.19    5.40
  -2 -13  -3   81.39    4.60
   2 -13   3   71.19    3.40
   2 -13   3   64.99    6.40
  -2  13   3   67.39    5.30
  -2 -13   3   72.49    4.70
  -2 -13   3   72.09    4.80
  -2  13  -3   74.89    4.70
  -2  13  -3   71.89    5.60
   2  13   3   72.59    4.60
   2  13   3   83.39    5.60
   2 -13  -3   79.19    5.30
   3  13  -3  137.19    6.80
   3  13  -3  127.49    6.30
  -3  13   3  134.29    6.80
  -3 -13  -3  129.99    6.00
   3 -13   3  133.99    6.40
   3 -13   3  127.59    4.10
  -3  13   3  125.09    5.60
   3 -13   3  123.99    5.50
   3  13  -3  121.79    6.10
   3  13   3  140.09    5.80
  -3 -13   3  101.89    5.10
   3  13   3  132.69    6.70
  -3  13  -3  122.19    5.40
  -3 -13   3  129.79    6.00
   3 -13  -3  137.89    6.40
   3 -13  -3  131.19    6.50
   3  13   3  124.99    5.90
  -3  13  -3  127.59    6.80
  -4  13   3   47.00    4.50
   4  13  -3   43.00    4.20
  -4 -13  -3   52.99    4.70
   4  13  -3   45.10    4.30
   4 -13   3   38.00    3.60
   4  13  -3   40.20    4.00
  -4 -13  -3   40.30    3.40
   4 -13   3   38.50    3.80
   4 -13  -3   47.40    4.80
   4  13   3   33.30    3.30
  -4 -13   3   44.10    4.30
   4 -13  -3   33.60    3.20
   4  13   3   37.90    3.90
   4  13   3   39.90    4.10
  -4 -13   3   50.59    4.70
  -4  13  -3   33.50    4.20
   5 -13   3   45.60    3.80
  -5 -13  -3   54.69    5.10
   5  13  -3   40.30    4.30
   5 -13   3   46.80    4.70
  -5  13   3   50.49    4.80
   5  13   3   48.20    4.00
  -5  13  -3   60.79    5.90
   5  13   3   51.29    5.10
  -5 -13   3   54.79    4.70
   5 -13  -3   54.39    4.70
   6 -13   3    2.00    2.60
  -6 -13  -3   -1.40    2.70
   6  13  -3   -0.90    2.80
   6  13  -3    1.60    3.00
  -6  13   3   -2.60    2.90
   6  13   3    0.80    2.20
  -6 -13   3   -1.20    2.80
   6 -13  -3    0.40    2.60
   6  13   3    4.80    2.90
  -6  13  -3    0.90    3.30
   7  13  -3    5.70    3.10
   7  13  -3   11.90    3.30
  -7 -13  -3    9.40    3.40
  -7  13   3   20.30    4.10
   7 -13   3   11.20    2.90
  -7  13  -3    5.10    3.60
  -7 -13   3    7.20    3.30
   7  13   3   13.40    3.40
   7 -13  -3    6.80    2.80
   7  13   3    5.80    2.60
  -8 -13  -3   -1.10    3.10
  -8  13   3    3.40    3.50
   8  13  -3    4.50    3.00
   8  13  -3   -0.40    2.60
   8 -13   3    1.90    2.40
  -8 -13   3   -0.40    3.10
   8  13   3    3.40    2.90
   8 -13  -3    1.30    2.50
  -8  13  -3    4.00    3.70
   9 -13   3   -0.70    2.00
  -9  13   3   -2.90    3.10
  -9 -13  -3   -1.40    3.10
   9  13  -3   -1.90    2.60
   9  13   3    5.90    3.40
  -9 -13   3    3.10    3.30
   9  13   3    1.70    2.60
   9 -13  -3   -3.00    2.00
  -9  13  -3    4.60    3.60
   0 -14  -3   12.50    3.00
   0  14   3   16.60    3.80
   0 -14   3   15.00    2.40
   0  14  -3    7.90    3.10
   0 -14   3   11.60    2.90
   0  14   3   10.00    2.90
   0  14  -3   12.20    3.00
   0 -14  -3   14.40    2.10
   1  14  -3  765.52   20.10
  -1  14   3  782.02   19.90
  -1  14   3  761.82   19.80
   1  14  -3  768.62   20.00
  -1 -14  -3  746.03   19.70
   1 -14   3  758.62   19.90
  -1 -14  -3  754.72   18.60
   1 -14   3  757.32   18.20
   1  14   3  753.72   19.90
  -1 -14   3  759.52   18.90
   1  14   3  768.62   19.40
   1 -14  -3  723.03   17.70
  -1  14  -3  738.43   19.70
  -1  14  -3  775.42   20.30
  -1 -14   3  741.43   19.70
   1 -14  -3  754.72   19.80
  -2 -14  -3   19.80    2.90
   2 -14   3   15.10    3.20
  -2  14   3   18.20    3.50
   2  14  -3   16.40    3.50
  -2 -14  -3   15.60    2.80
  -2  14   3   18.50    3.00
   2  14  -3   16.80    3.40
   2 -14   3   14.10    1.90
   2 -14  -3   17.40    3.30
  -2  14  -3   19.60    3.60
   2  14   3   22.50    3.00
   2  14   3   20.70    3.60
  -2 -14   3   20.00    3.00
  -2 -14   3   19.60    3.00
  -2  14  -3   16.30    2.90
   3  14  -3   28.20    3.90
  -3 -14  -3   44.40    3.60
  -3 -14  -3   31.10    4.40
   3 -14   3   34.40    3.80
  -3  14   3   25.90    3.00
  -3  14   3   39.60    4.30
   3 -14   3   31.90    3.10
   3  14  -3   27.00    3.80
  -3 -14   3   31.40    3.60
   3 -14  -3   31.80    3.20
  -3  14  -3   29.60    4.10
   3  14   3   33.00    4.00
  -3  14  -3   29.10    3.10
   3  14   3   31.40    3.20
   3 -14  -3   37.60    4.10
  -3 -14   3   39.40    3.90
  -4 -14  -3   30.40    3.70
   4  14  -3   23.90    3.80
   4 -14   3   31.50    3.80
   4  14  -3   18.70    3.40
  -4  14   3   26.10    4.00
  -4  14  -3   22.80    4.00
  -4 -14   3   28.90    3.70
   4 -14  -3   23.00    3.50
   4  14   3   26.40    3.20
   4  14   3   24.30    3.80
   5  14  -3   37.90    4.20
   5 -14   3   36.80    3.80
  -5 -14  -3   32.50    4.00
   5  14  -3   37.80    4.00
  -5  14   3   37.00    4.60
   5 -14  -3   30.80    3.80
  -5 -14   3   37.90    4.10
   5  14   3   29.70    3.90
  -5  14  -3   27.70    4.30
   5  14   3   29.90    3.10
  -6 -14  -3    7.20    5.00
   6  14  -3    6.10    3.40
   6  14  -3    9.20    3.10
   6  14   3    6.10    4.20
   6  14   3    3.10    2.20
   7  14  -3    8.10    3.40
   7 -14   3   19.80    3.20
  -7  14   3   15.50    4.00
   7  14  -3   16.40    3.30
  -7 -14  -3   14.00    3.70
  -7 -14   3   10.80    3.50
   7 -14  -3   17.70    3.10
  -7  14  -3   14.50    4.00
   7  14   3   12.90    3.50
   7  14   3   15.40    3.40
   8  14  -3   -4.40    2.50
  -8 -14  -3    2.30    3.10
   8 -14   3    0.60    2.40
  -8  14   3   -2.40    3.20
   8  14  -3    0.40    2.70
  -8  14  -3    3.90    3.60
   8  14   3    0.30    2.70
   8 -14  -3    3.20    2.60
  -8 -14   3   -3.80    2.90
   0 -15  -3    0.20    2.60
   0  15  -3   -2.00    2.70
   0  15   3   -0.30    2.50
   0 -15   3    0.10    2.60
   0  15   3   -2.00    2.50
   0  15  -3    2.70    3.10
   0 -15   3   -0.50    1.90
   0 -15  -3    0.20    1.70
  -1  15   3   47.10    4.40
  -1 -15  -3   47.30    4.70
  -1  15   3   42.50    4.10
   1  15  -3   49.90    4.50
  -1 -15  -3   45.50    3.80
   1  15  -3   49.30    4.60
   1 -15   3   56.29    5.00
   1 -15   3   55.59    3.40
   1  15   3   44.70    4.40
   1 -15  -3   50.19    2.90
  -1 -15   3   48.10    4.80
  -1  15  -3   48.00    4.90
   1  15   3   61.59    4.80
  -1  15  -3   44.80    4.50
   1 -15  -3   57.69    5.20
  -1 -15   3   50.99    4.10
  -2  15   3  142.59    6.40
  -2  15   3  132.99    6.90
  -2 -15  -3  134.69    5.90
   2  15  -3  136.69    7.10
   2 -15   3  128.19    4.50
  -2 -15  -3  116.39    6.10
   2  15  -3  134.69    6.70
   2 -15   3  134.59    6.70
   2  15   3  122.79    6.00
  -2  15  -3  131.69    7.20
  -2  15  -3  120.69    6.10
   2  15   3  134.69    7.00
  -2 -15   3  128.39    6.20
  -2 -15   3  137.39    6.00
   2 -15  -3  133.69    6.70
  -3  15   3   98.39    5.50
  -3 -15  -3  101.19    5.50
   3  15  -3   95.19    6.60
  -3 -15  -3   91.49    5.20
   3 -15   3  104.09    6.30
  -3  15   3  100.99    6.50
   3  15  -3   99.59    6.50
   3 -15  -3   97.19    6.00
   3  15   3   94.39    6.40
  -3 -15   3   95.39    5.60
  -3 -15   3   95.29    6.30
  -3  15  -3   87.09    5.10
   3  15   3  102.79    5.30
  -3  15  -3   88.09    6.40
  -4 -15  -3   82.79    5.60
   4  15  -3  102.69    6.60
  -4  15   3   99.19    6.70
   4 -15   3   86.99    5.90
   4  15  -3   91.29    5.80
   4  15   3   91.09    5.00
   4 -15  -3   96.89    6.10
   4  15   3   98.19    6.30
  -4  15  -3   92.99    6.70
  -4 -15   3  103.79    6.00
   5  15  -3   18.80    3.50
  -5 -15  -3   22.80    3.70
  -5  15   3   13.80    3.90
   5 -15   3   28.00    3.70
   5  15  -3   19.90    3.80
   5  15   3   20.60    3.80
  -5 -15   3   26.60    4.00
   5 -15  -3   16.60    3.50
  -5  15  -3   20.10    4.20
   5  15   3   16.30    2.80
  -6  15   3   12.90    3.90
   6  15  -3   10.40    3.60
   6 -15   3   10.70    3.10
  -6 -15  -3    9.50    3.40
   6  15  -3    7.40    3.00
   6 -15  -3   13.10    3.20
  -6  15  -3    8.20    3.90
   6  15   3   10.90    2.60
   6  15   3    9.70    3.50
  -6 -15   3   13.10    3.60
  -7 -15  -3  140.09    7.40
   7 -15   3  126.39    6.40
  -7  15   3  129.69    7.90
   7  15  -3  135.39    7.00
   7  15  -3  128.19    6.60
  -7 -15   3  116.59    7.10
   7  15   3  145.69    7.00
   7 -15  -3  135.39    6.50
  -7  15  -3  140.09    8.10
  -8  15  -3   49.50    5.70
   0 -16   3   10.20    2.30
   0 -16  -3   12.90    2.20
   0  16  -3   15.80    3.60
   0  16   3    9.40    3.10
   0 -16   3   10.50    3.10
   0  16  -3   17.50    3.50
   0 -16  -3   17.00    3.30
   0  16   3    8.10    3.10
   1 -16   3   55.29    3.60
   1 -16   3   52.59    5.40
  -1  16   3   57.49    5.30
   1  16  -3   47.40    4.80
   1  16  -3   54.99    4.90
  -1 -16  -3   59.99    4.10
  -1  16   3   46.00    4.40
  -1 -16   3   54.29    4.90
   1 -16  -3   49.40    2.90
  -1  16  -3   55.49    5.60
   1  16   3   54.59    5.60
   1 -16  -3   54.89    5.40
   1  16   3   58.29    5.00
  -1 -16   3   61.69    4.30
  -1  16  -3   43.40    4.30
  -2  16   3   27.30    4.00
  -2 -16  -3   32.20    3.30
   2 -16   3   28.20    3.10
   2  16  -3   29.10    4.00
  -2  16   3   31.50    3.70
  -2 -16  -3   39.90    3.90
   2  16  -3   33.90    4.10
  -2  16  -3   23.50    3.40
   2  16   3   27.80    4.10
   2 -16  -3   28.50    3.90
  -2  16  -3   31.20    4.30
  -2 -16   3   25.30    3.30
   2  16   3   35.40    3.70
  -2 -16   3   27.60    3.50
  -3 -16  -3   44.50    3.90
   3  16  -3   46.60    4.80
   3 -16   3   43.20    4.40
   3  16  -3   55.89    5.40
  -3  16   3   50.99    4.80
  -3 -16   3   49.10    4.50
   3 -16  -3   55.59    5.30
  -3  16  -3   38.00    4.60
   3  16   3   46.10    3.90
   3  16   3   44.30    4.60
  -3 -16   3   38.00    3.90
   4 -16   3    2.60    2.90
  -4  16   3   -3.30    3.00
   4  16  -3    4.90    3.00
  -4 -16  -3    1.10    2.70
   4  16  -3   -2.90    3.10
  -4  16  -3    1.40    3.20
   4 -16  -3   -0.40    2.90
   4  16   3    1.60    3.10
   4  16   3   -0.60    2.10
  -4 -16   3   -0.90    2.90
   5 -16   3   60.19    5.50
  -5 -16  -3   60.39    5.50
   5  16  -3   54.69    5.20
   5  16  -3   68.99    6.10
   5  16   3   67.09    4.50
   5 -16  -3   61.99    5.50
  -5 -16   3   68.49    5.70
   5  16   3   64.99    6.00
   6  16  -3    7.10    3.50
   6  16  -3    1.10    2.70
  -6  16   3   -0.10    3.40
   6 -16   3    1.60    3.00
  -6 -16  -3   -0.70    3.00
   6  16   3    6.30    3.40
   6  16   3    2.50    2.30
  -6  16  -3    6.90    3.80
  -6 -16   3    4.70    3.20
   6 -16  -3    3.30    3.00
   7 -16   3    2.80    2.90
  -7  16   3    5.60    3.70
  -7 -16  -3   -1.00    3.10
   7  16  -3    2.60    2.80
   7  16  -3   -1.80    3.00
  -7 -16   3    2.60    3.20
  -7  16  -3    3.10    3.50
   7 -16  -3    1.50    2.80
   7  16   3    0.40    2.90
   8  16  -3   -1.20    2.90
   8 -16   3    0.40    2.60
  -8  16   3    7.00    3.70
  -8 -16  -3   -1.20    3.20
  -8 -16   3   -1.10    3.20
   8 -16  -3    2.40    2.60
   8  16   3    4.20    3.20
  -8  16  -3    0.60    3.50
   0 -17  -3   -0.10    2.80
   0 -17   3   -2.90    2.60
   0 -17   3    1.90    2.10
   0  17  -3    4.00    3.00
   0 -17  -3   -0.50    1.80
   0  17   3    2.00    2.80
   0  17  -3   -1.10    3.00
   0  17   3   -0.50    2.80
   1  17  -3   10.30    3.50
   1  17  -3   10.80    3.50
   1 -17   3   12.20    3.40
  -1  17   3    9.50    3.30
   1 -17   3    7.60    2.00
  -1 -17  -3    9.50    3.00
  -1 -17  -3    9.20    2.40
  -1  17   3    7.50    3.00
   1  17   3   10.30    3.50
   1 -17  -3    9.00    3.20
  -1 -17   3   11.90    3.10
   1  17   3    8.10    3.40
  -1  17  -3    7.00    3.40
   1 -17  -3    7.90    2.40
  -1  17  -3    9.10    3.00
  -1 -17   3    6.20    2.50
   2 -17   3    0.00    1.50
   2 -17   3   -1.10    2.90
   2  17  -3    8.50    3.20
  -2 -17  -3   -0.30    2.30
  -2  17   3    6.60    2.90
  -2 -17  -3    2.30    2.50
   2  17  -3    6.70    3.30
  -2  17   3    1.20    3.10
  -2  17  -3    1.10    2.50
   2  17   3   -0.70    2.60
   2  17   3    1.20    3.20
  -2  17  -3    2.10    3.20
  -2 -17   3    3.60    2.50
   2 -17  -3    4.20    3.10
  -2 -17   3    4.10    2.60
   3 -17   3  131.59    7.00
   3  17  -3  130.19    6.70
  -3 -17  -3  119.79    6.10
  -3  17   3  135.49    7.50
   3  17  -3  133.99    7.50
  -3  17  -3  130.99    7.60
   3 -17  -3  122.89    6.90
   3  17   3  123.99    6.10
   3  17   3  130.39    7.30
  -3 -17   3  125.29    6.40
   4 -17   3    1.60    3.10
   4  17  -3   -4.90    2.60
  -4 -17  -3    0.10    2.80
   4  17  -3    0.10    3.30
  -4  17   3    1.00    3.30
   4  17   3    2.10    3.40
  -4  17  -3   -5.80    3.00
   4 -17  -3   -1.70    3.00
  -4 -17   3   -2.40    2.80
  -5  17   3   56.49    5.40
   5  17  -3   62.19    8.40
   5 -17   3   68.99    5.60
  -5 -17  -3   62.79    5.80
   5  17  -3   66.29    5.50
  -5  17  -3   57.39    5.40
  -5 -17   3   66.09    5.80
   5  17   3   60.49    4.50
   5 -17  -3   58.29    5.60
   6  17  -3   21.30    3.70
   6 -17   3   24.40    3.80
  -6 -17  -3   20.40    3.80
  -6  17   3   29.30    4.60
   6  17  -3   27.70    4.20
  -6  17  -3   27.40    4.70
  -6 -17   3   24.30    4.10
   6 -17  -3   26.50    3.80
   6  17   3   25.60    4.20
  -7 -17  -3   10.70    3.60
   7  17  -3    9.30    3.40
   7 -17   3    4.00    2.90
  -7  17   3    4.60    3.80
   7  17   3    6.20    3.40
  -7  17  -3    5.50    3.80
  -7 -17   3   10.10    3.50
   7 -17  -3    4.70    3.10
   0  18   3   68.99    5.70
   0 -18   3   66.09    5.70
   0 -18  -3   65.99    5.60
   0  18  -3   69.59    5.90
   0 -18   3   67.29    4.20
   0  18  -3   62.39    5.90
   0  18   3   70.39    5.90
   0 -18  -3   66.69    3.80
   1 -18   3   81.29    6.10
   1  18  -3   92.49    6.60
  -1  18   3   82.89    6.10
   1 -18   3   87.69    4.10
  -1  18   3   85.99    5.80
  -1 -18  -3   85.69    5.80
   1  18  -3   73.59    6.20
  -1 -18  -3   76.39    4.60
   1  18   3   72.89    5.50
  -1 -18   3   71.39    5.70
  -1  18  -3   83.89    6.70
   1 -18  -3   80.29    3.60
   1 -18  -3   75.69    6.00
  -1 -18   3   85.69    4.90
   1  18   3   78.99    6.30
  -1  18  -3   85.99    5.90
   2 -18   3    0.90    1.50
  -2 -18  -3    0.70    2.40
   2 -18   3    2.00    3.20
   2  18  -3   -4.30    2.80
   2  18  -3   -6.40    3.10
  -2  18   3    6.00    3.40
  -2 -18  -3    3.30    2.70
   2 -18  -3    1.00    3.00
   2  18   3    0.70    2.50
  -2 -18   3    0.80    2.50
  -2 -18   3    0.00    2.50
   2  18   3    4.20    3.30
  -2  18  -3   -0.70    3.20
   3  18  -3    4.50    3.10
  -3 -18  -3   -1.40    2.50
   3  18  -3    0.00    3.40
  -3  18   3    0.60    3.30
   3 -18   3    4.10    3.30
   3  18   3    3.00    2.60
   3  18   3    5.30    3.50
  -3 -18   3    2.30    2.80
   3 -18  -3    2.10    3.10
  -3  18  -3   -0.10    3.40
   4  18  -3   28.20    4.60
   4  18  -3   30.70    3.90
  -4 -18  -3   40.10    4.20
   4 -18   3   32.30    4.20
  -4  18   3   36.50    4.80
   4  18   3   38.10    4.70
  -4 -18   3   36.80    4.20
   4 -18  -3   34.00    4.30
  -4  18  -3   29.60    4.60
   4  18   3   36.60    3.70
   5  18  -3   -4.90    3.20
  -5 -18  -3    1.50    3.00
   5  18  -3    1.30    3.10
  -5  18   3   -1.30    3.40
   5 -18   3    1.00    3.00
   5 -18  -3   -1.90    3.00
  -5  18  -3    2.20    3.50
   5  18   3    2.80    2.20
  -5 -18   3    3.80    3.30
   5  18   3    0.90    3.60
   6 -18   3   41.50    4.40
  -6 -18  -3   44.60    4.70
  -6  18   3   32.50    4.70
   6  18  -3   35.80    4.10
   6  18  -3   29.30    4.50
   6 -18  -3   40.30    4.20
  -6 -18   3   36.00    4.50
  -6  18  -3   40.60    5.10
   6  18   3   35.20    4.50
   7 -18   3    4.20    3.00
  -7  18   3    2.20    3.50
   7  18  -3    2.00    5.10
  -7 -18  -3   -1.10    3.40
   7 -18  -3   -1.00    2.80
  -7  18  -3    3.10    3.60
  -7 -18   3   -0.50    3.10
   7  18   3   -0.20    4.00
   0 -19   3   -0.50    2.90
   0 -19   3   -1.80    2.00
   0  19   3    3.10    2.90
   0  19  -3    3.50    3.10
   0  19  -3    1.10    3.30
   0  19   3    0.10    3.00
   0 -19  -3    1.40    2.00
   0 -19  -3   -0.30    2.90
   1 -19   3   80.99    4.00
   1 -19   3   78.09    6.20
   1  19  -3   72.29    6.20
  -1  19   3   80.79    6.00
  -1  19   3   80.09    6.20
   1  19  -3   82.29    6.60
  -1 -19  -3   66.19    5.60
   1  19   3   72.09    5.70
   1  19   3   77.09    6.30
  -1 -19   3   80.59    5.80
   1 -19  -3   73.09    3.30
   1 -19  -3   81.89    6.10
  -1 -19   3   75.89    4.80
  -1  19  -3   84.09    6.60
  -2  19   3   89.89    6.50
   2  19  -3   74.39    6.10
   2 -19   3   78.79    6.30
   2  19  -3   82.19    6.70
  -2 -19  -3   86.59    5.10
   2 -19   3   75.39    3.40
   2 -19  -3   83.29    6.20
   2  19   3   71.69    5.40
  -2 -19   3   81.39    5.20
  -2  19  -3   72.89    6.70
   2  19   3   93.79    6.70
   3  19  -3  151.38    7.40
  -3  19   3  170.58   10.10
  -3 -19  -3  167.88    7.10
   3 -19   3  162.38    8.00
   3  19  -3  162.58    8.30
   3  19   3  170.08    8.20
   3  19   3  150.18    6.70
  -3 -19   3  149.09    7.00
   3 -19  -3  154.18    7.80
  -3  19  -3  149.59    8.60
   4  19  -3   39.90    4.40
   4 -19   3   43.50    4.70
   4  19  -3   39.90    5.00
  -4  19   3   40.50    4.90
   4  19   3   44.80    5.10
   4 -19  -3   38.30    5.80
   4  19   3   46.30    4.50
  -4  19  -3   40.60    5.20
  -4 -19   3   42.40    4.50
   5  19  -3   18.30    3.50
  -5  19   3   23.10    4.40
   5  19  -3   29.10    4.50
  -5 -19  -3   25.80    4.00
   5 -19   3   26.10    4.00
  -5 -19   3   20.30    3.80
   5  19   3   23.20    3.10
   5 -19  -3   31.70    4.20
   5  19   3   21.30    4.30
  -5  19  -3   19.10    4.40
  -6 -19  -3    6.80    3.40
   6 -19   3    7.00    3.40
   6  19  -3    3.60    3.30
  -6  19   3    7.70    3.80
   6  19  -3   10.80    3.90
  -6  19  -3   -1.50    3.50
   6 -19  -3    8.20    3.50
  -6 -19   3   12.10    3.60
   6  19   3    4.80    3.60
   7  19  -3   15.20    3.70
   7 -19   3   15.40    3.40
  -7 -19  -3   15.00    3.70
  -7  19   3   15.30    4.20
   7 -19  -3   12.30    3.30
  -7 -19   3   12.90    3.60
  -7  19  -3   14.80    4.00
   7  19   3   20.30    3.90
   0  20   3   -2.10    2.90
   0 -20  -3    1.60    1.90
   0 -20   3    2.40    2.50
   0 -20   3    1.10    3.00
   0  20   3    1.60    3.10
   0  20  -3   -7.10    2.90
   0 -20  -3    2.20    3.10
   0  20  -3    2.90    3.20
   1 -20   3   -2.90    3.00
  -1  20   3    4.20    3.30
   1  20  -3    6.00    3.30
   1  20  -3   -1.90    3.20
  -1 -20  -3    0.90    2.30
  -1 -20  -3    4.70    3.10
   1 -20   3    5.50    2.00
  -1  20  -3    2.10    3.40
   1 -20  -3    0.80    3.20
  -1 -20   3    0.80    2.40
  -1 -20   3    3.20    2.90
   1  20   3    5.40    3.00
   2 -20   3   -0.70    3.20
   2  20  -3    3.10    3.50
  -2 -20  -3   -0.10    2.50
   2  20  -3    0.00    3.10
  -2  20   3   -0.20    3.40
   2  20   3   -1.10    2.60
  -2  20  -3   -0.40    3.40
   2 -20  -3    2.90    3.40
   2  20   3    3.50    3.40
  -2 -20   3    2.10    2.70
  -3 -20  -3   61.79    5.20
   3  20  -3   56.99    5.60
  -3  20   3   63.39    5.80
   3 -20   3   72.39    6.20
   3  20  -3   67.59    5.80
  -3  20  -3   73.99    6.60
   3  20   3   65.29    6.50
  -3 -20   3   69.19    5.40
   3  20   3   62.59    5.10
   3 -20  -3   54.59    5.20
   4  20  -3    1.50    3.50
   4 -20   3    1.90    3.40
   4  20  -3    5.50    3.00
  -4  20   3    2.30    3.50
  -4 -20  -3   -0.30    2.90
   4  20   3    3.10    3.60
  -4  20  -3    4.40    3.70
  -4 -20   3   -2.80    2.80
   4 -20  -3    6.80    3.60
   4  20   3    0.50    2.40
   5  20  -3   27.20    5.10
  -5 -20  -3   31.30    4.00
   5  20  -3   33.60    4.80
  -5  20   3   34.50    4.90
   5 -20   3   42.10    4.50
   5 -20  -3   35.80    4.30
   5  20   3   38.10    4.80
  -5 -20   3   37.60    4.30
  -5  20  -3   29.50    4.70
   6  20  -3    9.30    4.50
  -6  20   3    2.10    3.60
   6 -20   3    1.10    5.30
   6  20  -3    5.40    3.70
  -6  20  -3    2.20    3.60
   6  20   3    1.80    3.50
   0 -21  -3   -2.30    1.80
   0  21   3   -3.00    3.20
   0 -21   3   -4.60    2.70
   0  21  -3   -0.10    3.20
   0 -21   3   -0.10    2.00
   0  21   3   -2.40    2.90
   1  21  -3    7.90    3.60
  -1 -21  -3   13.70    2.70
   1 -21   3    7.30    2.60
   1  21  -3    4.50    3.60
   1 -21   3    7.70    3.50
  -1  21   3    1.10    4.90
   1  21   3    6.00    3.30
   1  21   3    1.70    3.30
  -1  21  -3    5.60    3.70
  -1 -21   3    7.50    2.60
   1 -21  -3    8.80    3.50
  -2 -21  -3   12.30    3.00
   2  21  -3    8.70    3.50
   2 -21   3    6.00    3.60
  -2  21   3    8.40    3.60
   2  21  -3   10.90    3.90
   2  21   3    3.40    3.50
  -2  21  -3    6.00    3.70
   2  21   3    5.90    2.90
   2 -21  -3    3.60    3.50
  -2 -21   3   10.30    2.90
   3  21  -3   87.49    7.20
  -3  21   3  102.09    7.40
   3 -21   3   95.59    6.70
  -3  21  -3   88.59    7.20
   3 -21  -3  105.29    7.70
  -3 -21   3  103.29    6.00
   3  21   3  111.19    7.40
   3  21   3   99.69    5.80
  -4  21   3   11.60    3.90
   4  21  -3   15.80    4.30
  -4 -21  -3   10.20    3.20
   4 -21   3   15.70    3.90
   4  21  -3   17.60    3.60
   4 -21  -3   13.20    3.90
  -4  21  -3    9.20    4.00
   4  21   3   12.00    2.80
   4  21   3   18.20    4.20
  -4 -21   3   11.00    3.30
  -5  21   3   29.10    5.10
   5  21  -3   29.70    4.70
  -5 -21  -3   18.70    3.70
   5  21  -3   23.90    3.70
   5 -21   3   26.10    4.20
   5 -21  -3   20.80    4.10
  -5 -21   3   24.80    3.90
   5  21   3   26.80    4.30
  -6 -21  -3    5.70    3.20
   6 -21   3    5.30    3.30
   6  21  -3    6.60    3.60
  -6  21   3    7.00    3.80
   6  21   3    7.60    3.60
  -6  21  -3    6.50    3.90
   6 -21  -3    5.80    3.20
  -6 -21   3    7.40    3.40
   0 -22   3   14.20    2.50
   0  22   3   18.80    3.80
   0  22  -3   20.50    4.20
   0 -22  -3   21.10    4.00
   0 -22   3   14.60    3.90
   1  22  -3    1.70    3.30
  -1  22   3    0.60    3.20
   1 -22   3    1.00    3.30
  -1 -22  -3    1.60    2.20
   1  22  -3   -4.30    3.40
  -1  22  -3   -4.50    3.30
   1  22   3   -3.50    3.30
   1  22   3   -0.60    3.00
  -1 -22   3    1.50    2.40
   1 -22  -3   -1.10    3.20
   2  22  -3   17.50    4.20
  -2  22   3   21.80    4.30
  -2 -22  -3   16.60    3.10
   2  22  -3   19.20    3.80
   2 -22   3   21.90    4.20
   2  22   3   16.80    3.40
  -2  22  -3   20.90    4.30
  -2 -22   3   15.60    3.30
   2  22   3   16.60    4.30
   2 -22  -3   21.30    4.20
   3  22  -3    8.90    3.90
  -3  22   3    4.10    3.50
  -3 -22  -3   -3.90    2.50
   3  22  -3   -0.50    3.10
   3 -22   3    1.90    3.40
   3  22   3    3.30    3.60
  -3  22  -3   -0.10    3.50
   3 -22  -3   -0.10    3.50
   3  22   3    2.10    2.80
  -3 -22   3    1.40    2.80
  -4  22   3   -0.60    3.30
   4  22  -3    3.50    3.60
   4  22  -3    2.00    2.90
  -4 -22  -3    1.10    2.80
   4 -22   3    4.30    3.40
   4  22   3    4.10    3.70
  -4  22  -3    2.70    3.60
   4 -22  -3    0.40    3.20
  -4 -22   3    1.70    3.00
   5 -22   3   -1.70    3.60
  -5  22   3   -4.30    3.40
   5  22  -3    2.40    3.70
   5  22  -3    3.40    2.90
   5  22   3    0.50    3.50
  -5  22  -3   -2.40    3.40
   5 -22  -3   -0.50    4.30
  -5 -22   3    0.80    3.70
   0  23  -3    3.70    3.40
   0  23   3   -4.50    2.90
  -1  23   3    6.50    3.40
   1 -23   3    6.10    3.60
   1  23  -3    7.10    3.60
  -1 -23   3    8.40    2.60
   1  23   3    1.90    3.10
   1 -23  -3    1.30    3.30
  -1  23  -3    3.00    3.60
   2 -23   3   19.10    4.20
   2  23  -3   13.70    3.60
   2  23  -3   22.10    4.50
  -2  23   3   17.80    4.00
   2  23   3   13.20    4.00
  -2 -23   3   13.50    3.00
   2  23   3   17.60    3.40
   2 -23  -3   12.80    3.80
  -2  23  -3   16.60    4.20
   3  23  -3   50.29    5.40
  -3  23   3   48.50    5.20
  -3 -23  -3   41.60    4.00
   3  23  -3   49.10    4.70
   3 -23   3   63.39    6.20
   3  23   3   38.70    4.10
  -3 -23   3   55.59    5.00
   3 -23  -3   39.30    4.80
  -3  23  -3   40.90    5.00
   3  23   3   40.50    5.30
   4 -23   3   16.30    4.00
  -4 -23  -3   12.00    3.20
   4  23  -3   10.00    4.20
   4  23  -3    9.40    3.30
  -4  23   3   13.50    4.00
  -4 -23   3   12.80    3.20
  -4  23  -3   12.20    4.00
   4  23   3    6.60    3.80
   4 -23  -3   13.40    3.80
   0  24   3    2.40    3.20
   0  24  -3    4.90    3.50
   1  24  -3    3.20    3.40
  -1  24   3   11.70    3.60
  -1  24  -3    2.50    3.50
   1  24   3    6.10    3.10
   2 -24   3    0.00    3.40
   2  24  -3   -1.80    2.90
  -2  24   3    2.80    3.40
   2  24   3    6.70    3.00
  -2 -24   3    1.30    2.60
   2 -24  -3    0.80    3.40
  -2  24  -3   -3.10    4.80
  -3  24   3   14.00    4.00
   3  24  -3    6.10    3.80
   3 -24   3   11.60    3.80
  -3 -24  -3    4.20    2.70
   3  24  -3   13.80    3.50
  -3 -24   3   11.80    3.00
   3 -24  -3   12.80    3.90
   3  24   3   10.70    4.10
  -3  24  -3    6.90    3.90
   0  25   3   -4.10    2.90
  -1  25   3   -0.20    4.80
   1  25  -3    7.50    3.50
  -1  25  -3   -0.20    3.10
   1  25   3    0.50    2.80
   0   0  -4   72.79    2.30
   0   0  -4   73.09    2.20
   0   0  -4   58.89    3.10
   0   0   4   75.79    2.30
  -1   0   4  957.70   21.60
  -1   0  -4  976.70   22.00
  -1   0   4  947.31   21.80
   1   0   4  948.81   22.00
   1   0  -4  954.10   21.60
   1   0  -4  954.90   21.60
  -1   0   4  954.50   21.80
  -1   0  -4  952.00   21.60
   1   0   4  948.61   21.40
   1   0  -4  957.60   21.60
   1   0  -4  940.91   21.80
   1   0  -4  949.80   21.80
   1   0   4  964.10   21.50
  -1   0  -4  977.00   21.40
   1   0   4  984.30   21.50
   1   0   4  959.40   21.70
  -1   0   4  949.01   22.20
  -1   0  -4  951.30   21.40
  -1   0   4  973.70   21.60
   2   0   4    1.80    0.70
   2   0  -4    3.60    1.00
   2   0  -4    0.70    1.00
   2   0   4    2.60    0.90
   2   0  -4    1.60    1.00
   2   0   4    4.20    1.30
   2   0  -4    0.70    1.30
  -2   0   4    1.90    1.10
  -2   0  -4    2.00    1.00
  -2   0   4    1.60    1.30
  -2   0  -4    3.40    1.30
  -3   0  -4  129.59    4.50
   3   0  -4  125.79    3.70
  -3   0  -4  125.69    4.30
  -3   0   4  130.09    4.90
   3   0  -4  128.59    3.80
   3   0   4  129.39    4.50
   3   0  -4  129.79    4.90
  -3   0   4  126.39    4.30
  -4   0   4 1201.68   27.80
  -4   0  -4 1179.08   27.80
   4   0   4 1198.38   28.00
  -4   0   4 1211.28   28.40
   4   0  -4 1185.68   28.40
  -4   0  -4 1174.18   27.90
  -5   0  -4 1335.67   30.70
  -5   0   4 1292.67   31.20
   5   0   4 1285.67   30.70
  -5   0   4 1294.77   30.50
  -5   0  -4 1294.47   30.70
   5   0  -4 1316.47   31.30
  -6   0  -4  273.97    8.50
  -6   0  -4  261.57    8.40
   6   0   4  258.87    8.40
  -6   0   4  264.97    9.00
   6   0   4  261.27    8.40
   6   0  -4  253.17    9.00
  -6   0   4  264.47    8.20
   7   0   4  127.89    5.80
   7   0   4  123.99    5.90
  -7   0  -4  125.19    5.90
  -7   0   4  125.19    6.40
   7   0  -4  120.49    6.40
  -7   0   4  129.49    5.70
  -7   0  -4  122.99    5.80
  -8   0   4   64.09    4.60
   8   0   4   64.99    4.80
   8   0   4   59.49    4.80
  -8   0  -4   64.29    4.80
  -8   0  -4   59.89    4.70
   8   0  -4   54.49    5.20
  -9   0   4   24.00    3.20
   9   0  -4   22.30    3.10
  -9   0  -4   25.20    3.40
   9   0   4   24.00    3.30
   9   0   4   26.70    3.60
  10   0  -4  105.79    6.60
  10   0  -4  107.59    5.70
  10   0   4  122.29    6.20
  10   0   4  109.49    5.90
 -10   0   4  107.99    5.60
   0  -1  -4   -0.90    0.60
   0  -1  -4    0.50    0.50
   0   1  -4    0.30    0.80
   0   1  -4    2.00    0.70
   0  -1  -4    0.30    0.60
   0   1  -4    1.40    0.70
   0   1   4   -1.00    0.30
   0  -1  -4    0.10    0.50
   0   1   4    0.00    0.70
   0  -1   4   -0.10    0.60
   0  -1   4    1.10    0.70
   0   1  -4   -1.40    0.60
  -1  -1  -4    1.50    0.80
   1  -1   4    0.90    0.90
   1   1  -4    0.10    0.90
  -1  -1  -4    0.80    0.80
  -1   1   4    0.00    0.80
   1  -1   4    0.50    0.70
   1  -1   4    0.40    1.00
   1   1  -4    0.20    1.00
   1   1  -4    0.10    1.10
   1   1  -4   -0.30    0.80
   1  -1   4    0.70    0.80
  -1   1   4    1.70    1.10
  -1   1   4    1.10    1.00
  -1  -1  -4    0.40    0.90
  -1  -1   4    0.40    1.00
  -1  -1   4    0.10    0.80
   1   1   4    1.10    0.80
   1   1   4   -0.60    0.90
   1  -1  -4    1.10    0.90
   1   1   4    0.50    0.80
  -1   1  -4    1.90    0.90
   1   1   4    0.40    0.80
  -1   1  -4    0.50    0.80
   1  -1  -4    1.40    0.90
  -1  -1   4   -0.90    0.90
   1  -1  -4    0.50    0.90
   1  -1  -4    1.10    0.90
  -1   1  -4   -0.10    0.80
   2  -1   4 1150.28   26.60
  -2  -1  -4 1185.38   26.80
   2   1  -4 1122.39   26.70
   2   1  -4 1202.98   26.40
  -2   1   4 1171.08   27.00
  -2   1   4 1181.28   26.40
   2   1  -4 1138.89   26.40
   2  -1   4 1154.48   26.60
   2  -1   4 1174.68   26.70
  -2  -1  -4 1170.88   26.30
   2  -1   4 1172.68   26.10
   2  -1   4 1197.78   26.10
   2   1  -4 1184.18   27.00
  -2  -1   4 1173.68   27.00
  -2   1  -4 1200.58   26.70
  -2   1  -4 1191.98   26.70
  -2  -1   4 1188.28   26.70
   2  -1  -4 1135.09   26.30
   2   1   4 1144.29   26.20
  -2  -1   4 1173.98   26.10
   2  -1  -4 1191.08   26.30
   2   1   4 1177.38   26.20
   2  -1  -4 1138.29   26.30
   2   1   4 1175.98   26.10
   3   1  -4  116.79    3.70
  -3   1   4  119.49    4.00
  -3   1   4  124.99    4.80
  -3  -1  -4  120.19    4.40
   3  -1   4  115.99    4.30
   3   1  -4  123.99    3.70
  -3  -1  -4  116.79    4.10
   3   1  -4  119.09    4.70
   3  -1  -4  126.99    3.60
  -3   1  -4  122.89    4.30
   3  -1  -4  115.59    3.60
  -3  -1   4  120.59    4.30
  -3  -1   4  110.79    4.60
   3   1   4  118.19    4.10
  -3   1  -4  121.29    4.40
  -4   1   4  189.58    5.90
   4   1  -4  196.48    5.30
  -4   1   4  188.98    6.70
  -4  -1  -4  191.98    6.00
   4   1  -4  196.78    6.70
   4  -1   4  191.98    6.20
  -4  -1  -4  196.58    6.40
   4  -1  -4  190.98    6.70
  -4  -1   4  194.38    6.20
   4   1   4  190.28    6.00
  -4  -1   4  186.78    6.60
  -4   1  -4  187.58    6.20
  -4   1  -4  190.98    6.30
   5  -1   4   -0.20    1.90
  -5   1   4    0.10    2.10
   5   1  -4    3.20    2.30
  -5   1   4    0.00    1.70
  -5  -1  -4    4.00    2.00
  -5  -1  -4    5.20    2.10
   5  -1  -4    1.10    2.10
   5   1   4    1.70    2.00
   5   1   4    0.80    1.80
  -5  -1   4    0.80    2.00
  -5   1  -4   -0.60    1.80
  -5  -1   4    1.30    1.90
  -5   1  -4    4.40    2.10
  -6   1   4   14.50    2.30
  -6   1   4   20.40    3.20
  -6  -1  -4   15.30    2.70
   6  -1   4   21.30    2.80
  -6  -1  -4   17.00    2.70
   6   1  -4   20.40    3.10
  -6  -1   4   15.80    2.60
  -6   1  -4   17.60    2.70
  -6   1  -4   19.00    2.80
   6  -1  -4   24.00    3.30
  -6  -1   4   16.90    2.90
   6   1   4   19.00    2.80
   6   1   4   18.20    2.70
   7  -1   4   10.40    2.70
   7   1  -4   10.00    2.90
  -7   1   4    8.30    2.40
  -7  -1  -4   12.50    2.60
  -7  -1  -4   11.00    2.80
  -7   1   4    8.70    2.90
   7   1   4   13.40    2.70
   7   1   4   14.90    2.80
  -7   1  -4   11.70    2.80
   7  -1  -4    5.50    2.80
  -8   1   4    9.50    2.60
   8  -1   4    8.00    2.60
  -8   1   4    8.10    3.20
   8   1  -4    8.20    3.00
  -8  -1  -4    4.20    2.60
   8  -1   4   12.30    2.90
   8   1   4    7.50    2.60
  -8   1  -4   11.00    2.90
   8  -1  -4   13.80    2.60
  -8   1  -4   14.60    3.00
   8  -1  -4    9.20    3.10
  -8  -1   4    7.30    2.60
   8   1   4    8.30    2.80
  -9   1   4    1.40    2.40
   9  -1   4   -1.40    2.40
   9   1  -4    0.60    2.30
   9   1  -4    4.80    3.30
  -9  -1  -4   -1.20    2.60
   9  -1   4   -0.70    2.50
   9   1   4   -1.30    2.40
  -9   1  -4    2.70    2.60
   9  -1  -4    2.60    3.40
   9   1   4   -1.60    2.50
  -9  -1   4    2.20    2.60
   9  -1  -4   -3.70    2.00
  10  -1   4    5.00    2.60
 -10   1   4   -2.60    2.30
  10   1  -4    1.50    2.50
  10   1  -4    4.40    3.00
  10  -1   4   -2.40    2.40
 -10  -1  -4   -1.70    2.60
  10  -1  -4    1.60    2.90
  10  -1  -4    2.50    2.30
 -10  -1   4   -0.50    2.50
  10   1   4    1.90    2.80
  10   1   4   -0.50    2.50
   0   2  -4 1512.15   33.40
   0  -2   4 1491.65   33.30
   0  -2   4 1444.96   33.40
   0  -2  -4 1512.15   33.00
   0  -2  -4 1472.95   33.40
   0   2  -4 1449.26   33.40
   0  -2  -4 1532.05   33.40
   0   2  -4 1449.55   33.50
   0   2   4 1508.15   33.20
   0   2  -4 1515.75   33.40
   0  -2   4 1512.15   33.70
   0   2   4 1506.35   33.00
   0  -2  -4 1471.05   33.00
   0   2   4 1447.86   33.00
   0  -2   4 1484.95   33.40
   0   2   4 1535.85   33.40
   1   2  -4  494.45   11.50
   1  -2   4  488.95   11.60
   1   2  -4  494.25   11.90
  -1   2   4  480.25   11.40
   1  -2   4  485.95   11.60
  -1   2   4  474.85   11.60
  -1  -2  -4  471.75   11.50
  -1   2   4  479.45   11.00
  -1  -2  -4  481.75   11.30
   1  -2   4  482.15   11.30
   1  -2   4  485.05   11.40
   1   2  -4  483.15   11.50
  -1  -2   4  493.95   11.70
   1   2   4  493.05   11.40
   1  -2  -4  483.35   11.40
   1  -2  -4  485.75   11.00
  -1  -2   4  486.75   11.50
  -1   2  -4  488.45   11.30
   1   2   4  485.85   11.40
   1  -2  -4  500.15   11.50
  -1  -2   4  472.25   11.80
  -1   2  -4  481.15   11.60
   1   2   4  470.25   11.50
   1  -2  -4  480.95   11.60
  -1   2  -4  476.05   11.30
  -2   2   4    3.90    0.90
   2  -2   4    2.20    1.00
   2   2  -4    2.40    1.40
  -2  -2  -4    3.40    0.90
   2   2  -4    2.90    1.10
   2  -2   4    3.30    0.90
   2   2  -4    1.80    1.10
  -2  -2  -4    1.30    1.20
   2  -2   4    4.30    1.20
  -2   2   4    1.90    1.30
   2  -2   4    2.10    1.00
  -2  -2  -4    1.80    1.30
   2  -2   4    3.30    1.10
  -2   2   4    1.40    0.90
   2   2   4    0.80    0.90
  -2  -2   4    2.10    1.30
  -2   2  -4    1.80    1.10
   2   2   4    0.20    1.00
   2  -2  -4    4.80    1.30
   2   2   4    3.10    1.00
  -2   2  -4    5.10    1.30
  -2  -2   4    2.50    1.00
   2   2   4    1.50    0.80
   2  -2  -4    4.00    0.90
   2  -2  -4    2.50    1.00
   3   2  -4  149.49    4.50
   3   2  -4  157.78    4.50
   3   2  -4  148.79    5.40
  -3   2   4  150.18    5.50
  -3  -2  -4  153.28    5.20
  -3  -2  -4  161.58    4.70
  -3   2   4  159.78    4.50
   3  -2   4  160.28    5.00
  -3  -2   4  152.18    5.20
   3   2   4  151.38    4.70
  -3   2  -4  155.88    5.20
   3  -2  -4  145.09    4.40
   3  -2  -4  150.08    4.40
   3  -2  -4  150.18    4.40
   3   2   4  155.08    4.30
  -3   2  -4  158.28    5.00
   3   2   4  145.49    4.50
   3   2   4  151.18    4.30
  -4  -2  -4   85.99    3.80
  -4   2   4   85.29    3.50
   4   2  -4   88.99    3.20
  -4  -2  -4   79.49    4.10
   4   2  -4   84.09    3.20
   4   2  -4   83.99    4.50
  -4   2   4   80.19    4.50
  -4  -2   4   80.39    4.10
   4  -2  -4   84.59    3.10
  -4   2  -4   87.49    4.30
   4   2   4   90.09    3.80
  -4   2  -4   77.49    4.30
   5   2  -4  126.79    4.20
   5  -2   4  124.99    5.20
  -5   2   4  121.79    4.70
  -5   2   4  125.59    5.80
   5   2  -4  127.99    5.80
  -5  -2  -4  124.29    5.10
  -5  -2  -4  128.89    5.50
  -5   2  -4  131.59    5.60
  -5   2  -4  128.79    5.20
   5   2   4  127.09    5.10
  -5  -2   4  133.49    5.40
   5  -2  -4  125.59    5.80
  -6  -2  -4    3.30    2.20
   6  -2   4    3.40    2.10
  -6   2   4    3.50    2.40
  -6  -2  -4    7.60    2.20
  -6   2   4    2.50    1.90
   6   2  -4    4.60    2.50
   6  -2  -4    1.70    2.40
   6   2   4    6.60    2.40
  -6  -2   4    2.60    2.20
   6   2   4    2.50    2.00
  -6   2  -4    0.30    2.20
  -6   2  -4    3.90    2.20
  -7  -2  -4    6.40    2.60
  -7   2   4    5.00    2.10
  -7   2   4    1.50    2.80
   7  -2   4    5.50    2.30
   7   2  -4    5.70    2.80
   7   2   4    8.30    2.70
  -7  -2   4    2.20    2.40
   7   2   4    4.10    2.30
  -7   2  -4    8.60    2.50
   7  -2  -4    1.70    2.60
   8  -2   4   28.40    3.50
  -8   2   4   29.40    3.10
   8  -2   4   25.80    3.10
   8   2  -4   30.00    3.80
  -8   2   4   28.90    3.90
  -8  -2  -4   24.60    3.50
   8   2   4   33.60    3.70
   8  -2  -4   29.40    3.00
  -8   2  -4   32.10    3.70
  -8  -2   4   26.60    3.50
   8  -2  -4   32.20    4.00
   8   2   4   23.40    3.20
   9  -2   4   -1.50    2.30
  -9   2   4   -1.00    2.20
  -9   2   4    3.30    3.00
   9   2  -4    3.40    3.00
   9  -2   4    1.10    2.70
  -9  -2   4   -5.10    2.30
   9  -2  -4   -1.90    2.10
   9   2   4    2.60    3.00
  -9   2  -4   -0.70    2.60
   9   2   4    4.00    2.50
   9  -2  -4    1.50    3.00
  10  -2   4    6.50    2.50
  10  -2   4    0.60    2.60
  10   2  -4   -0.40    2.40
 -10   2   4    5.80    3.90
  10   2  -4    6.60    3.00
 -10  -2  -4    0.80    2.70
  10   2   4    7.50    2.90
  10  -2  -4   -0.70    2.80
  10   2   4    6.30    2.70
 -10  -2   4    3.80    2.70
   0  -3  -4    0.80    0.80
   0   3  -4    3.40    1.30
   0  -3   4    2.20    1.20
   0  -3   4    1.60    1.10
   0  -3  -4    1.30    1.10
   0   3   4    1.80    0.80
   0   3   4    0.30    0.80
   0  -3  -4    0.90    1.10
   0   3  -4    1.50    1.40
   0   3   4    0.80    0.70
   0   3   4    2.80    1.10
   0  -3   4    4.10    1.40
   0  -3   4    0.20    1.10
   0  -3  -4    1.40    0.80
   0   3   4    2.00    1.10
   0   3  -4    0.80    1.10
   1  -3   4 1002.40   22.80
  -1   3   4  998.40   22.70
  -1  -3  -4 1002.60   22.50
  -1   3   4  988.60   22.50
   1  -3   4  999.10   22.50
   1   3  -4  960.50   22.70
   1   3  -4  991.70   23.00
  -1  -3  -4  975.40   22.00
   1  -3   4  987.50   22.60
   1   3  -4  997.50   22.60
  -1  -3  -4  973.30   22.50
   1  -3   4  988.10   22.50
   1   3  -4 1002.80   22.60
   1   3   4  953.30   22.50
   1   3   4  998.90   22.60
  -1   3  -4  974.00   22.80
   1  -3  -4 1010.30   22.60
   1  -3  -4  998.00   22.60
   1  -3  -4  958.30   22.60
  -1   3  -4  991.20   22.50
   1   3   4  996.20   22.50
  -1  -3   4  964.50   22.50
  -1   3  -4  981.70   22.60
  -1  -3   4  955.90   22.80
   2  -3   4  506.05   12.20
  -2  -3  -4  505.45   12.50
  -2   3   4  516.15   12.70
   2  -3   4  501.85   11.90
   2   3  -4  504.15   12.20
   2   3  -4  501.65   12.20
  -2  -3  -4  511.05   11.90
  -2   3   4  515.25   12.00
   2  -3   4  487.65   12.10
   2   3  -4  508.95   12.80
   2  -3   4  519.55   12.00
  -2   3  -4  510.15   12.60
  -2   3  -4  485.15   12.10
   2   3   4  501.45   12.10
  -2  -3   4  499.15   12.00
   2   3   4  507.05   11.70
   2  -3  -4  502.15   12.10
   2  -3  -4  501.95   12.10
  -2  -3   4  519.75   12.60
   2   3   4  515.75   11.80
   2   3   4  509.15   12.10
  -2   3  -4  493.25   12.00
   2  -3  -4  495.75   11.50
   3  -3   4  728.23   16.60
   3  -3   4  732.33   17.20
  -3   3   4  721.73   16.70
   3   3  -4  726.73   17.60
   3  -3   4  674.73   17.00
   3   3  -4  740.73   17.90
   3   3  -4  724.13   17.00
  -3  -3   4  710.83   16.50
  -3   3  -4  754.72   17.80
  -3  -3   4  742.43   17.70
   3   3   4  693.13   16.80
   3   3   4  737.63   16.80
   3  -3  -4  729.23   16.90
   3  -3  -4  711.63   16.70
   3   3   4  728.73   17.00
  -4   3   4  272.77    7.40
  -4   3   4  279.47    8.70
   4  -3   4  278.27    7.90
   4   3  -4  278.67    7.40
  -4  -3  -4  271.77    8.30
   4   3  -4  274.47    7.40
   4   3  -4  280.07    8.60
   4  -3  -4  277.27    7.20
   4   3   4  280.27    7.80
   4  -3  -4  280.47    7.20
  -4   3  -4  270.57    8.40
   4   3   4  277.17    7.20
  -4  -3   4  281.27    8.30
   4   3   4  270.77    7.10
   5   3  -4  167.38    5.20
  -5   3   4  172.18    5.60
  -5   3   4  171.48    6.90
   5   3  -4  160.18    6.70
  -5  -3  -4  168.98    6.40
   5  -3   4  165.98    5.90
   5   3  -4  173.18    5.20
  -5   3  -4  164.38    6.00
  -5   3  -4  178.28    6.70
   5   3   4  167.78    6.00
  -5  -3   4  170.58    6.40
   6   3  -4  345.87    8.90
  -6   3   4  341.37    9.50
  -6   3   4  342.27   11.00
  -6  -3  -4  330.67   10.40
   6   3  -4  348.27   10.80
   6  -3   4  338.47    9.90
  -6   3  -4  357.46   10.70
   6  -3  -4  354.16   11.00
  -6   3  -4  340.47    9.90
   6   3   4  357.76   10.10
  -6  -3   4  344.77   10.40
  -7   3   4    8.50    2.90
   7  -3   4    7.80    2.40
  -7  -3  -4    6.60    2.70
   7   3  -4    8.80    3.00
  -7   3   4    9.10    2.20
   7   3   4   10.70    2.90
   7   3   4    6.30    2.40
  -7  -3   4   11.40    2.90
   7  -3  -4   10.20    2.10
  -7   3  -4    5.00    2.70
   7  -3  -4    7.70    3.00
  -8   3   4   76.09    5.90
  -8   3   4   67.09    4.80
   8  -3   4   74.69    5.30
   8   3  -4   66.39    5.60
   8  -3   4   75.49    4.60
  -8  -3  -4   81.79    5.40
   8   3   4   74.89    5.30
   8  -3  -4   67.39    5.80
  -8   3  -4   67.29    5.40
   8   3   4   66.69    4.90
  -8  -3   4   75.09    5.20
   9  -3   4   11.90    3.10
  -9  -3  -4   13.20    3.20
  -9   3   4   10.70    2.50
   9   3  -4    7.10    3.20
  -9   3   4   12.60    3.40
   9  -3   4    9.00    2.70
   9   3   4   14.70    2.90
  -9  -3   4   11.60    4.90
  -9   3  -4    7.10    3.00
   9  -3  -4    9.80    2.40
   9  -3  -4    8.70    3.30
   9   3   4   14.20    3.30
  10   3  -4   -1.30    2.80
 -10  -3  -4   -1.40    2.70
  10  -3   4    0.40    2.30
  10  -3   4    1.60    2.70
  10   3  -4    1.00    2.40
  10   3   4   -3.70    2.50
 -10   3  -4    3.40    2.80
 -10  -3   4    2.30    2.70
  10  -3  -4    2.10    3.00
   0  -4  -4  362.46    9.30
   0  -4   4  356.46    9.40
   0   4   4  370.66    8.90
   0  -4   4  366.36    9.20
   0  -4   4  372.66    9.30
   0   4  -4  361.26    9.20
   0   4   4  364.36    9.30
   0   4  -4  356.36    9.30
   0   4  -4  375.86    9.60
   0   4   4  370.36    9.30
   0  -4  -4  365.76    8.70
   0   4   4  355.46    8.60
   0  -4  -4  373.56    9.30
  -1  -4  -4 3515.95   79.09
  -1  -4  -4 3740.23   79.99
   1  -4   4 3607.74   79.59
   1  -4   4 3586.54   79.49
   1  -4   4 3604.84   79.49
  -1   4   4 3532.55   79.59
   1   4  -4 3603.94   79.59
  -1   4   4 3608.44   79.99
   1   4  -4 3603.14   79.69
   1   4  -4 3667.23   79.99
  -1  -4  -4 3605.04   79.49
   1   4   4 3610.74   79.59
   1   4   4 3725.73   79.09
  -1  -4   4 3594.64   79.69
   1   4   4 3461.65   79.39
  -1  -4   4 3567.64   79.59
  -1   4  -4 3527.95   79.59
  -1  -4   4 3625.24   79.59
  -1   4  -4 3532.45   79.89
   1  -4  -4 3606.44   79.59
   1  -4  -4 3460.15   79.89
   1   4   4 3623.44   79.59
   1  -4  -4 3594.34   79.59
  -2  -4  -4   89.59    2.90
  -2  -4  -4   86.59    3.70
  -2  -4  -4   96.39    3.30
   2  -4   4   92.39    3.30
   2  -4   4   92.89    3.40
   2  -4   4   91.39    3.50
  -2   4   4   91.69    3.90
  -2   4   4   87.29    3.20
   2   4  -4   88.99    3.60
   2   4  -4   93.19    4.20
   2   4  -4   91.89    3.60
  -2   4  -4   88.79    3.20
  -2   4  -4   94.19    3.20
   2   4   4   89.59    3.40
  -2  -4   4   88.29    3.80
   2   4   4   92.69    3.50
   2  -4  -4   90.79    3.40
   2   4   4   91.19    3.10
   2  -4  -4   93.49    3.50
  -2  -4   4   88.89    3.30
  -2   4  -4   89.19    3.90
   2   4   4   89.09    2.90
  -3  -4  -4    7.30    1.80
   3   4  -4   14.20    2.20
  -3   4   4    7.40    2.00
   3  -4   4    9.50    1.50
  -3  -4  -4    9.20    1.20
   3   4  -4    6.50    1.50
   3  -4   4   10.60    1.70
   3   4  -4    7.00    1.50
  -3   4   4    6.50    1.00
   3  -4   4    9.60    1.30
  -3  -4   4    8.90    1.20
   3   4   4    8.00    1.50
  -3   4  -4   10.30    2.00
   3   4   4    9.20    1.50
  -3  -4   4    7.30    1.90
   3  -4  -4   10.60    1.50
   3   4   4   10.20    1.30
   3   4   4   13.00    1.60
   3  -4  -4    8.90    1.50
  -4   4   4  626.24   14.80
   4   4  -4  631.84   15.20
   4  -4   4  640.44   14.80
  -4  -4  -4  626.94   16.10
   4   4  -4  621.04   15.20
   4  -4   4  620.44   15.40
   4  -4   4  619.34   14.70
  -4   4   4  627.44   16.40
   4   4  -4  630.94   16.20
   4  -4  -4  630.34   15.00
  -4  -4   4  624.54   16.10
  -4   4  -4  638.74   16.30
   4  -4  -4  619.54   14.90
   4   4   4  616.14   15.00
   4   4   4  650.33   15.10
   4   4   4  628.24   15.40
   5   4  -4  795.22   18.90
  -5  -4  -4  777.62   20.10
  -5   4   4  799.02   20.60
   5  -4   4  800.72   19.40
   5   4  -4  821.42   20.40
   5   4  -4  802.62   19.00
  -5   4   4  783.82   18.90
   5  -4  -4  796.92   18.70
   5   4   4  814.72   19.60
   5   4   4  800.52   18.70
  -5   4  -4  814.92   20.40
   5   4   4  794.62   18.70
   5  -4  -4  801.12   18.80
  -5  -4   4  819.02   20.20
   6   4  -4  217.08    6.50
  -6   4   4  217.88    6.70
   6  -4   4  210.68    7.20
   6   4  -4  225.68    6.50
   6   4  -4  230.18    8.30
  -6   4  -4  223.68    8.10
   6   4   4  218.78    7.40
  -6  -4   4  222.48    7.90
   6  -4  -4  222.38    6.70
   7  -4   4  157.08    6.10
  -7  -4  -4  142.49    6.80
  -7   4   4  154.08    7.40
   7   4  -4  157.88    7.10
  -7   4   4  164.58    5.80
  -7   4  -4  161.18    7.10
   7  -4  -4  161.38    5.70
  -7  -4   4  163.58    6.90
   7   4   4  164.38    6.40
   7  -4  -4  155.68    7.30
  -8   4   4   38.70    4.40
   8  -4   4   44.70    4.00
   8  -4   4   48.80    4.40
  -8  -4  -4   43.80    4.20
   8   4  -4   34.90    4.10
  -8   4   4   38.20    3.60
   8  -4  -4   38.80    3.50
   8   4   4   42.20    4.30
   8   4   4   41.70    4.10
  -8  -4   4   41.90    4.00
  -8   4  -4   46.50    4.40
   8  -4  -4   38.20    4.30
   9  -4   4   34.50    6.20
  -9   4   4   28.30    4.10
   9   4  -4   31.40    4.10
   9  -4   4   28.10    3.20
  -9  -4  -4   29.50    4.00
  -9  -4   4   27.80    3.70
   9  -4  -4   33.90    3.00
   9   4   4   33.80    3.50
   9  -4  -4   33.30    4.40
  -9   4  -4   30.80    4.00
   9   4   4   28.40    3.70
 -10   4   4   67.89    5.80
  10  -4   4   78.19    5.60
 -10  -4  -4   75.79    5.70
  10   4  -4   67.79    5.70
  10  -4   4   77.49    4.70
  10   4  -4   71.29    5.20
  10   4   4   78.59    5.60
 -10  -4   4   78.89    5.40
  10  -4  -4   66.09    6.00
 -10   4  -4   79.09    5.80
   0   5  -4    0.20    1.30
   0  -5  -4   -0.30    0.90
   0  -5  -4    0.10    1.20
   0   5  -4    1.00    1.20
   0   5   4    0.00    1.20
   0  -5   4   -0.80    1.30
   0  -5   4    0.10    1.20
   0   5   4   -0.50    1.30
   0   5  -4   -1.10    1.20
   0   5   4   -0.20    1.00
   0   5  -4    2.00    1.30
   0  -5  -4    0.10    1.30
   0  -5  -4    0.50    0.90
   1   5  -4  438.96   11.20
   1  -5   4  431.06   11.00
  -1  -5  -4  441.66   11.00
   1   5  -4  438.26   11.10
   1  -5   4  437.76   10.90
  -1   5   4  426.56   11.00
  -1  -5  -4  422.06   10.80
   1  -5   4  448.96   11.20
   1   5  -4  433.46   11.50
  -1   5   4  444.46   11.10
  -1  -5   4  449.86   11.20
  -1   5  -4  435.86   11.40
   1   5   4  451.05   10.60
  -1  -5   4  427.46   11.10
   1  -5  -4  443.66   11.10
   1  -5  -4  443.76   11.10
   1   5   4  443.86   11.20
  -1   5  -4  455.95   11.10
   1   5   4  450.55   11.20
   2  -5   4    1.30    1.40
   2   5  -4    2.20    1.40
   2   5  -4    1.90    1.80
  -2  -5  -4    3.20    1.30
  -2   5   4    4.90    1.30
  -2  -5  -4    0.30    1.40
   2   5  -4    4.40    1.60
   2  -5   4    1.10    1.20
  -2  -5  -4    3.00    1.00
   2  -5   4    2.10    1.40
  -2   5   4    3.70    1.70
   2  -5  -4    4.20    1.40
   2   5   4    2.60    1.10
  -2   5  -4    4.70    1.70
   2   5   4    2.20    1.40
   2   5   4    3.10    1.40
   2  -5  -4    0.60    1.40
  -2  -5   4    3.00    1.30
  -2  -5   4    2.70    1.60
  -2   5  -4    1.80    1.20
  -2   5  -4    5.10    1.30
   3   5  -4  217.88    7.40
   3   5  -4  224.98    6.60
   3  -5   4  224.98    6.40
   3  -5   4  221.28    6.40
  -3  -5  -4  216.48    6.00
  -3  -5  -4  219.68    6.90
  -3   5   4  217.78    6.00
   3   5  -4  206.68    7.20
  -3   5   4  217.88    7.20
  -3  -5  -4  225.48    6.00
   3  -5   4  226.48    6.20
   3   5   4  214.58    6.00
   3  -5  -4  222.48    6.40
  -3  -5   4  220.48    6.10
   3   5   4  221.98    6.40
  -3  -5   4  220.98    7.10
   3  -5  -4  227.78    6.50
   3   5   4  222.48    6.50
   3   5   4  220.18    6.30
  -3   5  -4  225.08    7.30
   4  -5   4   95.19    3.50
   4   5  -4   95.49    4.10
  -4   5   4   95.29    3.30
  -4  -5  -4   89.89    4.70
   4  -5   4   94.59    3.80
  -4   5   4   90.79    5.00
   4   5  -4  101.39    5.00
   4  -5   4   97.39    4.10
   4   5  -4   92.69    4.00
   4  -5  -4   93.79    3.90
  -4   5  -4   96.09    4.90
   4   5   4   97.39    4.00
   4  -5  -4   97.79    3.70
  -4  -5   4  100.69    4.80
   4  -5  -4   89.99    3.10
   4   5   4   89.89    3.90
   4  -5  -4   93.29    3.20
   4   5   4   96.99    4.00
  -5   5   4    5.30    1.50
   5  -5   4    5.10    1.40
  -5  -5  -4    5.40    2.40
   5  -5   4    9.20    2.00
  -5   5   4    8.50    2.80
   5   5  -4    8.40    2.60
   5  -5   4   10.20    1.70
   5   5  -4    6.30    1.90
   5   5  -4    7.20    1.80
   5   5   4    6.70    1.80
   5  -5  -4   10.50    1.70
   5   5   4   10.30    1.90
  -5   5  -4    8.40    2.60
   5  -5  -4    6.30    1.60
  -5  -5   4    7.90    2.50
   5   5   4    6.00    2.20
   5  -5  -4    6.40    1.80
   6   5  -4   25.90    3.50
  -6   5   4   20.20    2.20
   6  -5   4   20.10    2.50
  -6  -5  -4   24.00    3.30
   6   5  -4   24.20    2.40
   6   5  -4   24.20    2.40
  -6   5   4   25.30    3.50
   6   5   4   22.70    2.30
   6   5   4   23.70    2.20
  -6  -5   4   20.10    3.50
   6  -5  -4   22.80    2.20
   6  -5  -4   24.40    2.40
  -6   5  -4   19.00    3.10
   6  -5  -4   23.50    2.20
   6   5   4   25.30    2.80
  -7  -5  -4   47.50    4.20
   7  -5   4   42.70    3.60
  -7   5   4   38.10    4.20
  -7   5   4   35.60    3.20
   7   5  -4   41.70    4.10
   7   5  -4   36.30    3.30
   7   5  -4   36.40    3.10
  -7  -5   4   52.09    4.70
  -7   5  -4   42.10    4.20
   7  -5  -4   40.60    3.10
   7   5   4   42.20    4.10
  -8  -5  -4   53.29    5.20
  -8   5   4   70.09    5.90
   8   5  -4   58.29    5.50
   8  -5   4   55.79    4.20
   8   5   4   61.69    5.20
   8  -5  -4   60.39    3.70
   8  -5  -4   56.79    5.70
  -8   5  -4   56.59    5.40
   8   5   4   61.89    5.30
  -8  -5   4   60.99    5.20
  -9  -5  -4   10.50    3.30
   9  -5   4    4.60    2.40
  -9   5   4    4.10    3.20
   9  -5   4    2.10    2.80
   9   5  -4    6.60    3.10
   9  -5  -4   -1.00    2.20
   9   5   4   -0.30    2.30
  -9  -5   4    2.50    2.90
   9  -5  -4    1.90    3.20
  -9   5  -4    4.70    3.00
   9   5   4    2.70    2.90
 -10   5   4    5.90    3.20
  10   5  -4    0.10    2.50
  10  -5   4    2.50    2.80
 -10  -5  -4    2.90    2.90
  10   5  -4   11.10    3.10
  10  -5  -4    2.80    3.00
 -10  -5   4    4.20    2.90
  10   5   4    1.10    2.70
 -10   5  -4    1.50    2.90
   0   6   4 1408.96   32.80
   0   6   4 1463.35   32.50
   0  -6  -4 1429.86   32.80
   0  -6  -4 1391.16   32.00
   0  -6   4 1437.96   32.90
   0   6  -4 1447.56   32.80
   0  -6  -4 1441.36   32.80
   0  -6   4 1412.26   32.70
   0  -6   4 1463.75   32.50
   0  -6  -4 1440.46   33.00
   0   6   4 1408.06   32.80
   0   6   4 1384.96   31.90
   0   6  -4 1426.56   32.80
   0   6  -4 1410.06   33.10
   1   6  -4  338.97    9.30
   1   6  -4  338.47    9.40
   1  -6   4  348.27    8.90
  -1  -6  -4  333.07    8.80
   1  -6   4  335.47    9.10
   1   6  -4  355.86    9.70
  -1  -6  -4  324.67    8.90
   1  -6   4  332.37    9.20
  -1   6   4  344.77    9.30
  -1   6   4  346.67    9.20
  -1  -6  -4  344.77    9.20
   1   6   4  339.17    9.20
  -1  -6   4  350.46    9.30
  -1  -6   4  351.56    9.30
   1   6   4  342.27    8.70
   1  -6  -4  344.57    9.20
  -1   6  -4  350.96    9.10
   1   6   4  352.26    9.30
  -1   6  -4  344.77    9.60
   1  -6  -4  352.16    9.30
  -1   6  -4  346.87    9.20
   2   6  -4  184.88    6.00
  -2   6   4  182.18    6.20
   2  -6   4  185.58    5.50
  -2   6   4  185.48    5.60
  -2  -6  -4  167.28    5.20
  -2  -6  -4  181.18    5.60
   2  -6   4  180.88    5.90
   2  -6   4  181.08    5.60
  -2  -6  -4  184.58    5.90
   2   6  -4  181.88    5.90
   2   6  -4  189.68    6.40
  -2   6  -4  176.28    5.30
   2   6   4  189.48    5.40
   2   6   4  179.78    5.90
   2   6   4  187.68    5.80
  -2   6  -4  182.98    5.60
   2  -6  -4  181.08    5.70
   2  -6  -4  184.08    5.90
  -2   6  -4  182.78    6.90
  -2  -6   4  180.98    6.50
  -3   6   4   -2.50    1.70
   3  -6   4    3.80    1.40
   3  -6   4   -0.90    1.50
   3   6  -4   -0.70    1.70
  -3  -6  -4    1.80    1.20
  -3  -6  -4   -0.50    1.60
   3   6  -4    1.10    1.50
  -3   6   4    1.20    1.10
   3  -6   4   -0.40    1.50
   3   6  -4   -1.40    1.80
  -3   6  -4    2.50    2.00
   3   6   4   -1.00    1.30
  -3  -6   4    0.00    1.70
   3  -6  -4    1.30    1.60
   3   6   4    1.20    1.50
   3  -6  -4   -0.10    1.50
   3   6   4    1.30    1.70
  -3  -6   4   -0.60    1.20
  -3   6  -4   -3.50    1.00
   4  -6   4   33.10    3.00
   4   6  -4   36.90    3.40
   4   6  -4   35.10    3.20
   4  -6   4   34.60    3.00
  -4  -6  -4   28.30    2.90
   4  -6   4   38.50    2.70
   4   6  -4   35.40    3.40
  -4   6   4   32.40    3.30
   4   6   4   33.70    3.10
  -4  -6   4   36.40    3.30
   4   6   4   31.60    2.90
   4  -6  -4   38.70    2.80
  -4   6  -4   39.00    3.90
   4   6   4   37.90    3.10
   4  -6  -4   37.50    3.00
  -5   6   4   85.39    5.40
   5   6  -4   81.29    5.20
   5  -6   4   76.99    4.00
   5  -6   4   82.09    3.50
   5  -6   4   77.79    3.80
  -5  -6  -4   76.79    4.90
   5   6  -4   77.89    4.20
   5   6  -4   84.19    4.10
   5   6   4   85.79    4.10
   5  -6  -4   84.89    3.30
   5   6   4   80.39    3.90
   5   6   4   73.99    4.20
   5  -6  -4   84.69    3.70
  -5   6  -4   84.09    5.30
   5  -6  -4   81.99    3.90
  -5  -6   4   84.69    5.00
   6   6  -4    3.20    2.00
   6  -6   4    2.30    2.00
  -6   6   4    0.50    2.70
  -6  -6  -4   -0.30    2.50
   6   6  -4    1.70    1.70
   6  -6   4   -1.50    1.60
   6   6  -4    0.30    2.50
   6   6   4    0.80    1.60
   6  -6  -4   -1.30    1.40
   6   6   4    1.40    2.00
  -6  -6   4   -1.70    2.40
   6  -6  -4   -0.10    1.40
   6  -6  -4   -0.20    1.70
   6   6   4    0.40    1.90
   7   6  -4   17.10    2.40
   7  -6   4   16.80    2.50
   7   6  -4   11.90    3.10
   7   6  -4   16.60    2.30
  -7   6   4   13.30    3.40
  -7  -6  -4   14.40    3.10
  -7   6  -4   19.40    3.50
   7   6   4   16.50    2.20
   7   6   4   19.30    2.40
   7   6   4    9.70    2.40
   7  -6  -4   20.50    2.10
  -7  -6   4   15.70    3.10
  -8   6   4   59.39    5.70
  -8  -6  -4   50.59    4.60
   8   6  -4   50.59    5.20
   8  -6  -4   53.69    3.30
  -8  -6   4   52.79    4.60
   8  -6  -4   55.49    5.10
  -8   6  -4   61.09    5.50
   8   6   4   49.20    4.50
   9  -6   4    4.40    3.10
  -9   6   4    6.60    3.50
   9   6  -4    2.80    3.00
   9  -6   4    4.10    2.20
  -9  -6  -4    4.20    3.00
  -9  -6   4    7.90    3.20
   9   6   4    3.20    2.30
   9   6   4    4.10    3.10
   9  -6  -4    7.30    3.40
  -9   6  -4   10.70    3.30
 -10   6   4    9.60    3.40
 -10  -6  -4    5.40    3.10
  10  -6   4    6.30    3.10
  10   6  -4   10.90    3.30
 -10   6  -4   10.50    3.20
 -10  -6   4    6.50    3.20
  10   6   4    6.10    3.20
  10  -6  -4   11.00    3.50
   0   7   4   -0.50    1.00
   0   7  -4   -1.30    1.50
   0  -7  -4    0.00    1.00
   0  -7  -4   -0.90    1.40
   0  -7   4    1.20    1.60
   0  -7   4   -0.20    1.30
   0  -7  -4    0.40    1.60
   0   7   4    2.90    1.40
   0   7   4   -1.30    1.50
   0   7  -4   -1.90    1.50
   0  -7   4    1.90    1.50
   1  -7   4   11.50    2.00
   1   7  -4   13.30    2.00
  -1  -7  -4   14.70    1.70
   1  -7   4   13.50    1.80
  -1   7   4   14.70    2.00
   1   7  -4   13.40    2.10
   1   7  -4   10.40    2.20
  -1  -7  -4    9.20    1.80
   1  -7   4   11.30    1.80
   1  -7  -4   13.70    2.00
  -1  -7   4   13.50    2.00
  -1  -7   4   16.60    2.10
  -1   7  -4   12.90    2.00
  -1   7  -4   10.10    2.10
   1  -7  -4   12.10    1.80
   1   7   4   15.40    1.70
   1   7   4   13.20    2.10
   2   7  -4  225.38    7.00
   2  -7   4  227.68    6.70
  -2   7   4  229.48    7.30
   2  -7   4  232.18    7.00
  -2  -7  -4  207.18    6.40
  -2   7   4  217.28    7.30
  -2  -7  -4  223.58    7.50
   2   7  -4  215.98    7.40
   2  -7   4  225.98    6.50
  -2   7  -4  207.58    6.70
   2  -7  -4  234.18    7.00
   2   7   4  224.38    6.40
  -2   7  -4  219.68    6.60
   2   7   4  225.98    7.10
  -2  -7   4  224.18    7.10
   2  -7  -4  227.08    6.80
   2   7   4  228.98    6.90
  -2   7  -4  207.28    7.30
   3   7  -4  281.37    8.30
   3  -7   4  265.57    7.60
  -3  -7  -4  280.07    8.30
   3  -7   4  268.27    8.00
  -3  -7  -4  274.57    7.70
  -3   7   4  275.87    8.70
   3   7  -4  290.77    8.80
   3   7  -4  270.97    8.10
  -3   7   4  263.37    7.50
   3   7   4  275.37    8.10
  -3   7  -4  272.77    8.80
   3   7   4  275.47    7.60
  -3   7  -4  267.17    7.40
  -3  -7   4  266.07    7.70
   3   7   4  270.17    8.00
   3  -7  -4  279.47    8.10
  -3  -7   4  275.57    8.50
   3  -7  -4  267.37    7.80
   4  -7   4  198.28    6.20
   4   7  -4  186.58    6.60
  -4  -7  -4  190.58    7.00
   4   7  -4  193.78    6.50
   4  -7   4  190.18    6.10
  -4   7   4  201.28    7.50
   4  -7   4  197.78    6.40
   4   7  -4  190.88    7.30
   4  -7  -4  198.68    6.40
   4   7   4  190.98    6.50
  -4  -7   4  198.88    7.20
   4  -7  -4  190.58    6.20
  -4   7  -4  199.38    7.50
   4   7   4  199.58    6.40
   4   7   4  204.28    6.30
  -5   7   4   94.49    5.70
   5  -7   4   90.59    4.70
  -5  -7  -4   85.39    5.10
   5  -7   4   83.69    3.80
   5   7  -4   87.19    4.40
   5  -7   4   86.49    4.20
   5   7  -4   89.19    5.30
   5   7  -4   85.79    4.60
  -5  -7   4   92.69    5.20
   5  -7  -4   87.39    3.90
   5   7   4   80.49    4.30
   5  -7  -4   84.59    4.20
   5   7   4   85.19    4.20
   5   7   4   85.79    4.30
  -5   7  -4   85.59    5.60
   6   7  -4    7.20    2.80
  -6  -7  -4    9.80    2.90
   6   7  -4    7.50    2.30
   6  -7   4    3.90    1.90
  -6   7   4   12.10    3.20
   6  -7   4    7.10    1.60
   6   7  -4    4.80    1.90
   6  -7   4    8.80    2.10
  -6   7  -4    4.00    2.80
   6  -7  -4    7.60    2.00
   6   7   4    4.10    1.90
  -6  -7   4    4.50    2.60
   6  -7  -4    4.90    1.70
   6  -7  -4    7.30    1.50
   6   7   4    6.50    2.30
   6   7   4    8.40    2.30
   7   7  -4   17.20    2.40
   7  -7   4   17.60    2.50
  -7  -7  -4   19.30    3.30
   7   7  -4   18.30    3.30
   7   7  -4   17.60    2.50
  -7   7   4   22.10    3.60
   7   7   4   15.20    2.70
   7   7   4   22.80    2.60
   7   7   4   17.10    2.30
   7  -7  -4   17.40    2.30
  -7  -7   4   17.80    3.40
  -7   7  -4   18.80    3.60
   7  -7  -4   18.10    2.00
   7  -7  -4   18.30    2.00
  -8   7   4   41.30    5.20
   8   7  -4   35.50    4.10
   8  -7   4   40.20    3.70
   8   7  -4   38.50    4.00
   8   7  -4   35.20    3.30
   8  -7  -4   39.00    6.80
  -8  -7   4   39.70    4.30
  -8   7  -4   35.00    4.20
  -9  -7  -4   12.20    3.40
  -9   7   4   12.70    3.60
   9   7  -4    9.40    3.70
   9   7   4   12.50    2.70
   9   7   4   11.90    3.30
   9  -7  -4   11.40    3.70
  -9   7  -4   15.50    3.50
  -9  -7   4    5.30    3.20
 -10  -7  -4   -0.10    3.80
  10   7  -4    3.30    3.00
  10  -7   4    6.30    3.10
 -10  -7   4   -1.20    3.50
  10   7   4   -1.30    3.10
 -10   7  -4   -0.80    2.80
   0   8   4  536.45   14.10
   0  -8   4  555.14   13.60
   0   8   4  561.44   13.80
   0   8  -4  540.25   14.10
   0  -8  -4  549.45   14.10
   0  -8  -4  534.45   13.00
   0  -8   4  552.24   14.20
   1  -8   4  577.04   13.70
   1   8  -4  570.14   14.50
   1   8  -4  567.74   14.40
  -1   8   4  558.14   14.30
  -1  -8  -4  559.44   13.80
  -1  -8  -4  553.64   14.30
   1  -8   4  551.44   14.40
  -1   8   4  567.64   14.40
  -1  -8   4  557.84   14.40
   1   8   4  553.74   14.30
   1   8   4  545.15   14.40
   1  -8  -4  546.65   14.40
   1  -8  -4  557.14   14.30
  -1  -8   4  577.14   14.20
  -1   8  -4  560.04   14.80
   1   8   4  575.04   13.90
  -1   8  -4  545.05   14.80
  -2  -8  -4  310.87    8.80
   2   8  -4  315.17    9.50
   2  -8   4  308.97    9.00
   2  -8   4  301.07    8.70
   2   8  -4  315.57    9.20
   2  -8   4  308.47    8.20
  -2   8   4  305.57    9.30
   2   8  -4  299.37    9.00
   2  -8  -4  300.57    8.80
  -2  -8   4  313.97    8.80
  -2   8  -4  313.27    9.50
  -2  -8   4  315.37    9.10
   2  -8  -4  315.47    9.10
   2   8   4  307.37    8.90
   2   8   4  305.07    9.10
   2   8   4  314.27    8.40
  -2   8  -4  299.27    9.20
   3   8  -4   77.39    4.20
   3  -8   4   75.79    3.70
  -3  -8  -4   72.09    3.60
   3   8  -4   75.09    4.80
   3   8  -4   77.09    4.50
  -3  -8  -4   76.79    4.30
   3  -8   4   77.69    4.30
   3  -8   4   74.49    3.80
  -3   8   4   81.59    4.80
   3   8   4   78.09    4.10
   3   8   4   85.29    3.80
   3   8   4   79.09    4.40
   3  -8  -4   74.99    4.20
  -3  -8   4   75.19    3.80
  -3   8  -4   81.29    4.90
  -3   8  -4   66.99    3.40
  -3  -8   4   79.79    4.60
   3  -8  -4   74.09    3.80
   4  -8   4  207.28    6.50
  -4   8   4  223.08    8.10
   4   8  -4  212.68    7.30
   4   8  -4  213.58    7.80
  -4  -8  -4  219.68    7.60
   4  -8   4  212.78    6.70
   4  -8   4  211.28    7.00
   4   8  -4  201.28    7.00
   4   8   4  213.18    6.70
   4   8   4  212.98    7.20
   4  -8  -4  210.98    6.70
   4  -8  -4  221.58    7.10
  -4   8  -4  214.08    8.00
   4   8   4  207.38    6.90
  -4  -8   4  211.08    7.60
   5   8  -4  294.57    9.70
   5  -8   4  286.27    8.30
   5  -8   4  296.87    9.50
   5   8  -4  295.77    9.90
   5  -8   4  286.97    8.30
   5   8  -4  278.97    8.70
   5   8   4  288.07    8.60
   5  -8  -4  286.37    8.40
   5   8   4  289.87    8.60
  -5   8  -4  303.67   10.10
   5   8   4  304.37    9.70
   5  -8  -4  307.57    9.50
   6  -8   4  127.99    5.00
   6  -8   4  121.49    4.90
  -6  -8  -4  129.29    6.40
   6   8  -4  124.49    6.40
   6   8  -4  119.09    5.20
   6   8  -4  130.29    5.50
   6  -8   4  112.69    4.50
  -6   8   4  132.19    6.90
  -6   8  -4  127.59    6.80
   6  -8  -4  119.69    5.10
   6   8   4  128.89    5.40
  -6  -8   4  131.59    6.40
   6   8   4  123.49    5.30
   6   8   4  118.49    5.00
  -7  -8  -4   -0.80    2.70
  -7   8   4    2.10    3.00
   7   8  -4    2.70    2.90
   7  -8   4    1.80    1.90
   7   8  -4    1.60    2.20
   7  -8   4    5.20    2.00
   7   8  -4    1.70    2.00
   7  -8   4    2.40    1.60
   7   8   4    1.10    2.20
   7   8   4    1.10    1.90
  -7   8  -4    1.50    2.90
   7  -8  -4    0.70    2.00
   7   8   4    0.40    2.20
   7  -8  -4    0.00    1.60
  -7  -8   4    0.70    2.70
  -8  -8  -4   -1.00    2.90
  -8   8   4    1.20    3.20
   8   8  -4   -0.40    2.10
   8   8  -4    4.30    2.00
   8   8  -4    6.00    3.20
   8  -8   4    2.70    2.00
  -8  -8   4    0.80    2.90
   8   8   4   -3.60    2.10
  -8   8  -4    4.90    3.20
   8   8   4    5.00    2.00
  -9  -8  -4   10.90    3.40
  -9   8   4    8.90    3.50
  -9   8  -4    8.90    3.40
  -9  -8   4   10.00    3.30
   9   8   4    7.40    3.20
   9  -8  -4   12.50    3.70
 -10  -8  -4    6.30    3.10
  10  -8   4    8.10    5.00
  10   8  -4    0.20    2.90
 -10   8   4    4.90    3.20
  10   8   4    3.90    3.00
  10  -8  -4    5.60    3.30
 -10   8  -4    4.00    3.40
 -10  -8   4    3.10    3.00
   0  -9  -4   -2.40    1.20
   0  -9  -4    1.80    1.90
   0  -9   4   -0.20    1.60
   0  -9   4   -0.10    1.90
   0   9  -4   -0.30    1.90
   0   9  -4   -0.60    1.80
   0   9   4   -1.40    1.80
   0   9   4   -0.40    1.60
  -1   9   4  356.76    9.20
   1  -9   4  373.76   10.40
  -1  -9  -4  378.96   10.50
   1   9  -4  390.76   11.00
  -1  -9  -4  374.66    9.90
   1   9  -4  381.16   10.70
   1  -9   4  369.86   10.70
  -1   9   4  370.36   10.50
  -1   9   4  356.46   10.40
   1  -9   4  378.46    9.70
  -1   9  -4  377.26   10.50
  -1   9  -4  390.26   11.10
  -1  -9   4  376.86   10.20
   1  -9  -4  370.96   10.40
  -1  -9   4  366.36   10.50
   1  -9  -4  367.56    8.90
   1  -9  -4  371.06   10.60
   1   9   4  362.26   10.50
   1   9   4  385.06   10.10
   1   9   4  379.26   10.70
  -2  -9  -4  187.08    6.30
   2   9  -4  179.08    6.80
   2  -9   4  185.08    6.30
   2  -9   4  183.48    6.70
  -2  -9  -4  184.48    6.30
  -2   9   4  192.28    6.90
   2  -9   4  190.48    5.70
   2   9  -4  194.38    7.10
   2   9   4  193.28    6.10
   2  -9  -4  190.68    6.40
   2  -9  -4  195.58    6.80
  -2  -9   4  183.98    6.50
   2   9   4  184.58    6.60
  -2  -9   4  192.68    6.60
  -2   9  -4  197.08    7.20
   2   9   4  184.78    6.70
   3   9  -4 1489.75   34.80
  -3   9   4 1493.55   34.90
   3  -9   4 1473.95   34.20
   3   9  -4 1444.96   34.30
   3   9  -4 1491.65   34.50
  -3  -9  -4 1473.15   34.40
   3  -9   4 1467.55   33.20
  -3  -9  -4 1434.36   33.80
   3  -9   4 1412.46   34.00
   3  -9  -4 1483.65   34.30
   3   9   4 1420.66   34.20
   3   9   4 1475.35   33.70
  -3  -9   4 1446.46   34.00
  -3   9  -4 1469.65   35.00
  -3  -9   4 1507.95   34.60
   3  -9  -4 1428.66   34.00
   3   9   4 1485.55   34.40
  -3   9  -4 1405.66   34.90
   4   9  -4    0.70    1.90
   4  -9   4    0.30    1.70
  -4   9   4   -0.60    2.30
  -4  -9  -4    2.50    2.20
   4   9  -4    0.10    2.20
   4  -9   4    0.50    1.80
   4   9  -4   -0.60    2.50
   4  -9   4   -1.90    2.00
   4  -9  -4    3.20    1.70
  -4  -9   4    0.20    2.20
  -4  -9   4   -0.90    1.40
   4   9   4   -1.20    1.80
   4   9   4    1.50    2.00
   4   9   4    2.30    2.20
   4  -9  -4    1.60    2.20
  -4   9  -4    1.60    2.50
   5   9  -4   17.60    2.90
   5  -9   4   21.30    2.70
  -5   9   4   18.80    3.40
   5   9  -4   13.30    2.50
  -5  -9  -4   16.90    3.00
   5  -9   4   17.60    2.30
   5  -9   4   14.70    2.10
   5   9  -4    9.60    2.90
  -5  -9   4   13.60    2.90
   5   9   4   15.00    2.50
   5   9   4   13.40    2.30
   5  -9  -4   18.30    2.30
   5   9   4   14.30    2.60
  -5   9  -4   13.90    3.20
   5  -9  -4   17.10    2.60
   6   9  -4  345.47   10.30
   6  -9   4  358.46   10.00
   6   9  -4  356.06   10.60
   6   9  -4  358.16   11.40
  -6  -9  -4  359.66   11.40
  -6   9   4  377.06   12.10
   6  -9   4  376.36   10.20
   6  -9   4  357.56    9.80
  -6  -9   4  357.36   11.40
   6   9   4  367.16   10.50
  -6   9  -4  363.46   11.80
   6   9   4  357.26   10.30
   6   9   4  349.27   10.20
   6  -9  -4  348.47    9.90
   6  -9  -4  379.76   10.30
   7   9  -4  141.09    6.80
   7  -9   4  134.59    5.00
   7   9  -4  150.98    6.10
  -7   9   4  147.29    7.60
   7  -9   4  131.09    5.20
   7  -9   4  147.89    5.50
   7   9  -4  128.59    5.50
  -7  -9  -4  154.28    7.10
   7   9   4  131.99    5.50
  -7  -9   4  133.09    6.90
   7   9   4  135.69    5.70
   7   9   4  136.49    5.80
   7  -9  -4  132.89    5.10
   7  -9  -4  145.29    5.60
  -7   9  -4  139.89    7.40
   8   9  -4  196.58    7.00
   8   9  -4  169.58    7.90
  -8   9   4  180.28    8.70
  -8  -9  -4  195.88    8.40
   8   9   4  200.98    6.90
  -8   9  -4  191.88    8.90
   8  -9  -4  191.98    6.40
  -8  -9   4  188.58    8.30
   8   9   4  190.28    6.60
   9   9  -4   11.10    3.40
   9   9  -4    6.40    2.20
  -9   9   4    7.50    3.50
  -9  -9  -4    6.80    3.30
  -9   9  -4    8.20    3.40
   9   9   4    7.10    3.30
   9  -9  -4   10.70    3.60
  -9  -9   4    6.20    3.30
  10  -9   4    2.70    3.00
 -10  -9  -4    4.90    3.30
  10  -9  -4    4.70    3.40
  10   9   4    6.90    3.20
 -10  -9   4    3.00    3.00
   0  10   4 1073.89   25.30
   0 -10  -4 1042.40   25.50
   0  10  -4 1037.00   25.90
   0 -10   4 1053.39   24.80
   0  10   4 1055.19   25.60
   0 -10   4 1073.59   25.60
   0  10  -4 1052.19   25.60
   0 -10  -4 1040.20   24.30
  -1  10   4  309.27    9.10
   1 -10   4  294.67    8.20
  -1 -10  -4  309.47    9.10
   1  10  -4  308.67    9.60
  -1  10   4  276.77    7.50
   1  10  -4  289.77    9.20
  -1  10   4  304.47    9.20
   1 -10   4  296.57    9.30
   1 -10   4  285.37    8.80
   1 -10  -4  301.77    9.20
   1  10   4  309.17    8.70
   1 -10  -4  292.87    7.40
   1  10   4  291.37    9.30
  -1  10  -4  308.17    9.70
  -1 -10   4  300.17    8.70
  -1  10  -4  294.97    9.10
   1 -10  -4  291.87   11.70
  -1 -10   4  307.57    9.20
   2 -10   4  260.07    8.40
  -2  10   4  216.08    7.60
   2 -10   4  243.78    7.90
   2  10  -4  247.48    8.20
   2  10  -4  258.07    8.70
  -2 -10  -4  260.87    7.90
   2  10  -4  272.07    8.60
   2 -10   4  260.17    7.20
  -2 -10  -4  249.97    8.00
  -2  10   4  268.17    8.60
   2 -10  -4  247.98    8.00
  -2  10  -4  264.77    8.90
   2  10   4  265.17    8.50
  -2 -10   4  263.87    8.20
   2  10   4  247.68    8.20
   2 -10  -4  258.17    8.40
  -2 -10   4  250.37    8.50
   2  10   4  269.17    7.70
  -3 -10  -4   -2.20    1.90
   3  10  -4    0.30    2.00
   3  10  -4    1.70    2.50
   3 -10   4    1.80    2.20
   3 -10   4    0.90    1.70
  -3  10   4   -0.60    1.60
  -3  10   4    1.90    2.40
   3 -10   4    1.00    1.70
   3  10  -4    1.10    2.40
  -3 -10  -4    2.00    1.70
   3 -10  -4   -1.10    1.70
  -3 -10   4   -0.80    2.30
  -3  10  -4    1.50    2.50
   3 -10  -4    1.30    2.20
   3  10   4    4.90    2.10
   3  10   4    2.50    2.30
   3  10   4    1.00    1.70
  -3 -10   4   -2.60    1.60
  -3  10  -4    2.00    1.70
   4 -10   4    2.90    2.30
   4 -10   4    3.00    1.70
   4  10  -4    0.10    2.50
   4 -10   4    3.40    1.80
  -4 -10  -4    0.20    2.20
   4  10  -4    4.90    2.50
   4  10  -4   -0.50    2.00
  -4 -10  -4    1.20    2.10
  -4  10   4    5.60    2.80
  -4 -10   4    0.30    1.60
   4  10   4    1.40    2.00
   4  10   4    5.00    2.00
   4 -10  -4    2.00    2.30
   4 -10  -4    2.60    1.80
  -4  10  -4    4.00    2.70
  -4 -10   4    0.00    2.20
   4  10   4    3.00    2.40
   5 -10   4   56.29    3.40
  -5 -10  -4   63.29    4.90
   5 -10   4   63.79    4.30
   5 -10   4   55.29    3.70
   5  10  -4   51.69    4.30
   5  10  -4   54.99    5.10
  -5  10   4   54.69    5.30
   5  10  -4   59.89    4.70
   5  10   4   56.59    4.60
   5 -10  -4   61.29    4.40
   5 -10  -4   55.19    3.70
  -5  10  -4   54.79    5.20
   5  10   4   65.99    4.30
  -5 -10   4   67.39    5.00
   5  10   4   60.69    3.90
   6 -10   4   -1.50    1.60
   6  10  -4    1.20    2.00
  -6  10   4    2.80    3.00
   6 -10   4    3.20    2.40
  -6 -10  -4    5.80    2.90
   6 -10   4    5.60    2.00
   6  10  -4    2.50    2.50
   6  10   4    1.10    2.10
  -6  10  -4    0.10    3.00
   6 -10  -4    0.50    1.80
   6 -10  -4    7.50    2.40
   6  10   4    1.80    2.60
  -6 -10   4    1.50    2.70
   6  10   4    4.30    2.10
  -7  10   4   10.10    3.50
   7 -10   4    1.10    2.20
  -7 -10  -4    3.30    3.00
   7 -10   4    7.00    2.00
   7  10  -4    3.40    3.00
   7 -10   4    2.60    1.80
   7  10  -4    3.40    2.60
   7  10   4    4.40    2.60
   7  10   4    3.60    2.20
   7 -10  -4    3.00    1.80
   7  10   4   -3.50    1.90
  -7  10  -4    3.70    3.20
  -7 -10   4    0.70    2.90
   7 -10  -4    1.10    2.30
   8  10  -4   -0.40    2.40
   8 -10   4    0.80    1.60
  -8 -10  -4    3.00    3.10
   8 -10   4    1.50    2.10
  -8  10   4    7.20    3.40
   8  10  -4    0.40    2.90
   8 -10  -4    2.80    2.20
  -8 -10   4    3.00    3.10
  -8  10  -4    2.60    3.20
   8 -10  -4    2.80    1.90
   8  10   4    1.10    2.50
  -9 -10  -4   -0.30    3.00
  -9  10   4   -0.40    3.20
   9  10  -4   -0.10    2.10
   9  10  -4    2.20    2.80
   9  10   4   -2.90    2.10
  -9  10  -4   -4.20    2.90
   9  10   4    1.70    3.10
  -9 -10   4   -0.90    2.90
   9 -10  -4   -3.10    3.10
   0  11   4   -0.90    2.20
   0 -11  -4    0.10    1.40
   0  11  -4   -0.80    2.20
   0 -11   4    3.70    2.30
   0  11  -4   -1.20    2.10
   0  11   4   -0.10    1.90
   0 -11   4    0.10    1.70
   0 -11  -4   -1.00    2.10
  -1 -11  -4  129.09    5.10
   1  11  -4  142.59    6.30
   1  11  -4  129.59    6.90
   1 -11   4  144.49    4.90
  -1  11   4  128.19    5.90
  -1  11   4  139.09    5.90
  -1 -11  -4  129.49    5.70
   1 -11   4  136.59    6.10
  -1  11   4  129.39    4.30
  -1 -11   4  136.39    5.50
  -1  11  -4  140.99    6.40
   1  11   4  141.99    5.60
   1 -11  -4  144.19    6.00
   1 -11  -4  132.39    4.10
   1  11   4  138.69    6.20
  -1  11  -4  136.59    5.90
  -1 -11   4  146.09    6.00
   2  11  -4    7.50    2.70
   2 -11   4   14.00    1.90
  -2  11   4    8.60    2.30
  -2 -11  -4    9.40    2.30
   2 -11   4   12.40    2.80
   2  11  -4   10.90    2.80
   2  11  -4   14.70    2.90
  -2  11   4    9.90    2.70
  -2 -11  -4   15.60    2.50
   2  11   4   13.00    2.40
   2 -11  -4   11.40    2.70
   2  11   4   12.20    2.80
  -2 -11   4    9.70    2.50
  -2  11  -4   17.90    2.40
  -2  11  -4   10.20    2.90
  -2 -11   4   11.90    2.50
   2 -11  -4   11.70    2.30
   2  11   4    6.60    2.40
  -3  11   4   66.89    5.10
   3  11  -4   56.89    4.90
   3 -11   4   63.39    4.80
   3  11  -4   65.89    4.60
   3 -11   4   59.59    3.90
  -3 -11  -4   71.39    4.50
  -3 -11  -4   58.69    4.00
  -3  11   4   67.79    4.00
   3  11  -4   53.99    5.00
   3 -11   4   71.49    3.40
   3 -11  -4   67.79    4.10
  -3  11  -4   66.19    5.20
  -3  11  -4   65.29    3.90
  -3 -11   4   66.29    4.70
   3  11   4   68.29    4.50
   3  11   4   62.59    4.90
   3  11   4   66.59    4.10
   3 -11  -4   64.59    4.70
   4 -11   4   24.10    2.10
  -4  11   4   27.70    3.80
   4 -11   4   23.80    3.50
   4  11  -4   21.50    2.90
  -4 -11  -4   26.20    2.60
   4  11  -4   21.60    3.20
   4  11  -4   23.80    3.40
   4 -11   4   26.30    2.70
   4 -11  -4   27.00    2.80
  -4 -11   4   28.00    3.60
   4  11   4   28.20    2.70
   4  11   4   23.20    2.90
   4  11   4   20.90    3.80
  -4  11  -4   19.60    3.50
  -4 -11   4   25.20    2.70
  -5  11   4    0.10    2.90
   5  11  -4    2.50    2.70
   5  11  -4   -2.90    2.10
   5  11  -4    1.20    2.60
   5 -11   4    1.30    1.60
   5 -11   4    2.40    2.40
  -5 -11  -4    4.50    2.80
   5 -11   4    3.10    1.90
   5  11   4    2.40    2.20
   5  11   4    1.60    2.70
  -5 -11   4    0.50    2.70
  -5  11  -4    1.00    3.00
   5 -11  -4    6.90    2.50
   5  11   4    2.50    2.10
   5 -11  -4    0.70    1.90
   6  11  -4   -1.90    2.60
  -6  11   4    1.60    3.10
   6  11  -4    2.20    2.70
   6 -11   4    0.30    1.60
  -6 -11  -4    0.20    2.80
   6  11  -4   -3.50    1.90
   6 -11   4    2.80    2.40
   6 -11   4    1.80    1.80
  -6 -11   4   -1.50    2.60
   6 -11  -4   -0.80    2.20
   6  11   4   -1.90    2.00
   6  11   4    0.30    2.00
   6  11   4   -1.10    2.60
   6 -11  -4    0.60    1.70
  -6  11  -4    4.20    3.30
   7  11  -4   18.90    3.50
   7  11  -4   14.10    4.80
   7 -11   4   12.50    2.20
  -7  11  -4   17.30    4.00
   7  11   4   18.30    2.70
   7 -11  -4   19.10    4.90
   7  11   4   20.60    4.00
   7 -11  -4   12.20    2.60
   8  11  -4    6.70    3.30
  -8 -11  -4   19.70    3.80
  -8  11   4   25.50    4.20
   8 -11   4   16.40    2.70
   8  11  -4   15.80    3.10
  -8  11  -4   20.30    3.90
   8 -11  -4   18.50    2.80
   8  11   4   19.10    3.10
  -8 -11   4   19.30    3.80
  -9  11   4   11.80    3.80
   9  11  -4    8.00    3.20
   9  11  -4    2.10    2.80
  -9 -11  -4   10.10    3.70
   9  11   4   10.60    4.40
  -9 -11   4    5.70    3.40
  -9  11  -4    3.90    3.30
   9  11   4    1.30    3.00
   0 -12   4  238.48    7.30
   0  12  -4  236.08    8.50
   0  12   4  229.38    7.90
   0 -12  -4  232.88    6.80
   0  12   4  235.28    8.30
   0  12  -4  232.58    8.30
   0 -12   4  230.38    8.30
   0 -12  -4  239.98    8.30
   1  12  -4    7.70    2.80
   1 -12   4   12.30    2.20
   1  12  -4    9.30    2.80
  -1  12   4   13.60    2.80
  -1 -12  -4   13.90    2.70
   1 -12   4    7.80    2.70
  -1 -12  -4    9.60    2.10
  -1  12   4   12.00    2.70
  -1 -12   4   12.90    2.60
  -1  12  -4   10.70    2.60
   1 -12  -4    9.00    2.80
   1 -12  -4   10.50    1.50
   1  12   4   13.10    3.00
  -1  12  -4   10.10    3.10
  -1 -12   4   13.80    2.50
   1  12   4    8.90    2.40
  -2 -12  -4  317.27    9.40
   2  12  -4  323.97   10.30
   2 -12   4  318.57   10.20
   2 -12   4  307.67    8.40
  -2 -12  -4  314.77    9.70
  -2  12   4  319.77   10.00
  -2  12   4  325.17   10.30
   2 -12   4  297.97    9.50
   2  12  -4  318.57   10.30
   2 -12  -4  327.67   10.10
  -2 -12   4  310.67    9.80
  -2  12  -4  303.77    9.60
   2  12   4  307.67   10.10
  -2  12  -4  310.97   10.50
   2  12   4  320.37    9.30
  -2 -12   4  322.27    9.70
   2 -12  -4  300.07    9.60
   3 -12   4    7.30    2.10
   3  12  -4    5.60    2.40
   3  12  -4    8.60    3.00
   3 -12   4   18.10    3.00
   3  12  -4    9.00    2.90
  -3  12   4    9.90    3.00
  -3  12   4    9.80    2.20
   3 -12   4    7.50    1.70
  -3 -12  -4   10.60    2.60
  -3  12  -4   10.20    2.20
   3 -12  -4   10.70    2.90
   3  12   4    6.00    2.40
   3  12   4    6.20    2.90
  -3 -12   4    9.20    2.70
  -3  12  -4   11.70    3.20
   3 -12  -4    9.10    2.30
   3  12   4    9.60    2.30
   4  12  -4    6.40    2.40
   4  12  -4    1.80    2.70
   4 -12   4    2.10    2.50
   4 -12   4    2.60    1.50
   4  12  -4    7.20    2.90
  -4 -12  -4    2.60    1.90
   4 -12   4    2.40    1.90
  -4 -12  -4   -0.60    2.40
  -4  12   4    6.50    2.90
   4  12   4    4.20    2.30
  -4  12  -4   -0.50    2.70
   4 -12  -4    2.20    2.00
   4 -12  -4    0.80    2.50
  -4 -12   4    6.80    2.70
  -4 -12   4    4.50    2.20
   4  12   4   -0.20    2.60
   4  12   4   -1.10    1.90
  -5 -12  -4   10.90    3.10
   5 -12   4   10.90    2.80
   5  12  -4   10.70    3.10
   5  12  -4    7.20    2.50
  -5  12   4    9.00    3.30
   5  12  -4   12.60    3.20
   5 -12   4   13.30    2.30
   5 -12  -4    8.60    2.20
   5  12   4   15.20    2.40
  -5  12  -4   12.30    3.50
  -5 -12   4    7.30    3.10
   5  12   4    7.40    2.90
   5  12   4    7.10    2.30
   5 -12  -4   15.50    3.00
   6  12  -4   68.69    5.30
  -6 -12  -4   56.39    5.40
   6 -12   4   59.79    3.80
   6  12  -4   61.39    5.20
  -6  12   4   74.99    6.20
   6 -12   4   62.99    4.70
   6 -12  -4   69.99    4.80
  -6 -12   4   59.19    5.50
   6 -12  -4   53.59    5.50
   6  12   4   67.09    5.40
   6  12   4   56.69    4.10
  -6  12  -4   61.29    6.10
   7  12  -4   -3.10    2.60
  -7 -12  -4   -2.50    2.90
  -7  12   4   -8.00    2.80
   7 -12   4    0.10    2.40
   7  12  -4   -3.50    2.60
   7  12   4   -3.90    2.50
  -7  12  -4   -0.50    3.30
   7  12   4    1.70    2.10
  -7 -12   4    0.20    2.90
   7 -12  -4    0.50    2.40
   8  12  -4   11.30    3.00
   8  12  -4   11.20    3.30
   8 -12   4    6.30    2.40
  -8  12   4   11.80    3.80
  -8 -12  -4   10.30    3.60
   8 -12  -4    9.70    2.60
  -8  12  -4   10.00    3.80
   8  12   4   10.00    3.00
  -8 -12   4    7.10    3.60
   9  12  -4    1.10    2.70
  -9 -12  -4    4.40    3.40
  -9  12   4    4.10    3.90
   9  12  -4    6.80    2.60
   9  12   4    0.20    2.40
  -9  12  -4    2.80    3.40
   9  12   4   -3.00    3.00
  -9 -12   4   -4.20    2.80
   9 -12  -4    0.20    2.10
   0 -13   4   -1.70    2.30
   0  13  -4   -0.90    2.50
   0  13   4   -4.70    2.30
   0  13   4    0.90    2.30
   0 -13   4   -0.90    1.90
   0  13  -4    1.00    2.50
   0 -13  -4   -4.50    2.60
  -1 -13  -4  256.17    7.80
   1  13  -4  265.87    9.10
   1 -13   4  251.57    7.50
  -1 -13  -4  249.78    8.70
   1 -13   4  262.67    9.00
  -1  13   4  248.48    8.80
  -1  13   4  253.47    8.80
   1  13  -4  261.27    9.20
  -1  13  -4  252.47    9.20
  -1  13  -4  264.37    8.90
  -1 -13   4  243.58    8.00
   1 -13  -4  259.57    9.00
   1 -13  -4  257.17    6.80
  -1 -13   4  255.87    8.90
   1  13   4  255.27    9.10
   1  13   4  263.57    8.40
  -2  13   4  124.79    6.50
   2  13  -4  142.79    6.80
  -2 -13  -4  130.39    6.00
   2 -13   4  127.59    4.60
  -2  13   4  123.89    6.00
   2 -13   4  142.79    6.50
  -2 -13  -4  125.79    5.50
   2  13  -4  133.39    6.60
   2 -13  -4  135.79    6.40
  -2 -13   4  139.69    6.00
  -2 -13   4  132.89    6.00
   2  13   4  134.69    5.70
  -2  13  -4  125.99    6.90
   2  13   4  141.39    6.70
  -2  13  -4  137.79    6.10
  -3 -13  -4  775.52   19.30
   3 -13   4  719.03   19.10
  -3  13   4  746.53   20.00
   3 -13   4  741.13   17.50
   3  13  -4  708.03   20.50
   3 -13   4  790.12   19.70
  -3  13   4  712.03   18.90
   3  13  -4  765.22   19.80
   3  13  -4  779.52   20.00
  -3  13  -4  724.53   18.90
   3 -13  -4  781.62   19.70
   3  13   4  798.92   19.90
  -3  13  -4  752.82   20.20
  -3 -13   4  734.93   19.10
  -3 -13   4  750.92   20.90
   3  13   4  716.53   19.30
   3  13   4  757.72   18.70
   4  13  -4    4.20    3.10
  -4  13   4    4.00    3.00
   4  13  -4    2.60    2.80
  -4 -13  -4   -1.90    1.80
   4 -13   4   -1.50    1.80
  -4 -13  -4   -0.60    2.50
   4  13  -4    1.90    2.20
   4 -13   4   -0.20    2.60
   4 -13  -4   -2.20    2.60
   4  13   4    3.30    2.10
  -4 -13   4   -0.10    2.60
  -4  13  -4   -1.90    2.70
  -4 -13   4    2.50    2.00
   4  13   4   -1.50    2.00
   4 -13  -4   -0.10    1.90
   4  13   4    1.60    2.80
   5  13  -4   66.49    5.50
  -5  13   4   76.49    6.20
   5  13  -4   74.09    5.80
   5 -13   4   67.89    4.50
   5 -13   4   76.79    5.30
  -5 -13  -4   80.39    5.60
   5  13   4   63.89    4.20
   5  13   4   67.09    5.40
  -5  13  -4   69.99    6.10
  -5 -13   4   82.89    5.70
   5 -13  -4   78.09    5.20
   6 -13   4  163.28    6.80
   6  13  -4  151.28    7.20
  -6 -13  -4  166.88    7.60
   6  13  -4  148.29    7.10
  -6  13   4  167.28    8.20
   6 -13  -4  158.18    6.70
   6  13   4  158.98    7.20
  -6  13  -4  153.98    8.20
   6  13   4  144.49    5.90
  -6 -13   4  158.18    7.60
   7 -13   4   93.29    5.20
   7  13  -4   81.89    5.80
  -7  13   4   72.69    6.60
  -7 -13  -4   83.39    6.30
   7  13  -4   97.29    5.90
   7  13   4   78.39    4.50
  -7  13  -4   74.29    6.60
  -7 -13   4   82.89    6.10
   7  13   4   89.69    5.70
   7 -13  -4   85.39    5.30
  -8  13   4   70.09    6.60
   8 -13   4   83.29    4.80
   8  13  -4   86.59    5.50
   8  13  -4   72.39    5.60
  -8 -13  -4   81.89    6.10
  -8  13  -4   78.59    6.80
  -8 -13   4   76.19    6.10
   8 -13  -4   75.19    4.80
   8  13   4   84.99    5.40
  -9  13   4   25.50    4.20
  -9 -13  -4   15.40    3.90
   9 -13   4   14.80    2.50
   9  13  -4   19.80    3.10
   9 -13  -4   30.20    3.00
  -9  13  -4   21.40    4.20
   9  13   4   15.80    3.90
  -9 -13   4   20.70    3.90
   9  13   4   20.80    3.20
   0 -14   4   27.90    2.80
   0 -14  -4   23.10    3.30
   0  14   4   23.30    3.30
   0 -14  -4   23.60    2.30
   0 -14   4   22.00    3.30
   0  14  -4   27.00    3.70
   0  14  -4   29.20    3.70
  -1 -14  -4   54.89    3.80
  -1  14   4   46.20    4.20
   1  14  -4   42.80    4.30
   1 -14   4   46.40    3.40
  -1 -14  -4   42.20    4.00
   1 -14   4   47.50    4.80
   1  14  -4   51.69    5.20
  -1  14   4   46.10    4.70
   1 -14  -4   42.10    4.10
   1  14   4   49.60    4.50
  -1 -14   4   47.40    4.10
   1  14   4   47.30    4.40
  -1  14  -4   50.19    4.90
   1 -14  -4   48.90    2.70
  -1 -14   4   47.00    4.60
  -1  14  -4   37.40    4.20
   2  14  -4   29.70    3.80
  -2 -14  -4   26.40    3.00
   2 -14   4   37.40    3.90
  -2 -14  -4   31.40    3.40
  -2  14   4   29.50    3.80
  -2  14   4   28.90    3.40
   2  14  -4   31.80    3.90
   2 -14   4   28.90    2.80
  -2  14  -4   25.40    3.50
   2  14   4   32.10    4.00
   2 -14  -4   36.00    3.90
  -2 -14   4   27.00    3.30
   2  14   4   27.50    3.20
  -2  14  -4   30.00    4.00
  -2 -14   4   37.10    3.60
   3 -14   4    3.40    2.80
  -3  14   4   -0.20    2.00
  -3 -14  -4   -4.50    3.80
   3  14  -4   -0.40    2.60
   3 -14   4    0.40    1.40
   3 -14   4   -3.60    1.70
   3  14  -4    1.00    2.90
  -3  14   4    2.00    2.80
   3  14   4   -2.40    2.00
  -3  14  -4   -2.30    2.70
  -3  14  -4   -3.40    2.00
  -3 -14   4   -1.00    2.40
   3 -14  -4   -0.80    2.70
   3  14   4   -0.30    2.80
   3 -14  -4   -4.90    1.80
  -3 -14   4    1.00    2.10
   4 -14   4    8.20    3.00
   4  14  -4    0.20    3.00
  -4  14   4    9.80    3.40
  -4 -14  -4    6.00    2.80
   4  14   4    6.50    3.10
  -4  14  -4    5.70    3.20
  -4 -14   4    3.80    2.80
   4  14   4    6.70    2.30
   4 -14  -4    1.80    2.80
  -5 -14  -4    6.50    3.10
  -5  14   4   -0.20    3.20
   5  14  -4    5.60    3.10
   5 -14   4    5.70    3.00
   5  14  -4    4.10    3.20
   5 -14  -4    4.20    2.90
   5  14   4    8.00    2.30
  -5 -14   4    4.40    3.00
   5  14   4    4.40    3.10
  -5  14  -4    3.90    3.30
   6  14  -4   13.60    3.40
  -6  14   4    4.20    4.50
   6  14  -4   10.90    3.90
   6  14   4    6.80    2.30
   6  14   4   12.60    5.80
   7 -14   4    3.40    2.70
   7  14  -4    0.90    2.90
  -7 -14  -4   -2.40    3.00
  -7  14   4   -1.00    3.40
   7  14  -4   -1.70    2.90
   7  14   4    5.00    3.10
  -7 -14   4   -1.60    3.00
   7 -14  -4    1.90    2.70
  -7  14  -4   -3.40    3.20
  -8  14   4    1.90    3.50
   8 -14   4    4.80    2.60
   8  14  -4   -0.50    2.70
  -8 -14  -4    4.60    3.20
   8 -14  -4    3.50    2.50
  -8  14  -4   -4.40    3.20
   8  14   4   -0.20    2.70
  -8 -14   4    5.90    3.30
   0  15   4   -5.00    2.30
   0 -15  -4    3.30    2.70
   0 -15   4    3.70    2.70
   0  15  -4    2.40    2.80
   0 -15  -4   -0.30    1.70
   0  15   4   -1.00    2.50
   0 -15   4    1.50    2.10
  -1  15   4   12.70    3.00
   1 -15   4   20.50    3.40
   1 -15   4   17.20    2.30
   1  15  -4   13.70    3.40
  -1 -15  -4   17.30    2.50
  -1  15   4   19.00    3.30
  -1 -15  -4   20.00    3.30
   1  15  -4   15.20    3.40
  -1 -15   4   16.30    2.80
   1  15   4   17.80    3.50
  -1  15  -4   18.00    3.30
   1 -15  -4   20.90    3.50
  -1  15  -4   16.20    3.60
   1  15   4   14.00    3.00
  -1 -15   4   17.80    3.20
   1 -15  -4   16.80    1.80
   2  15  -4   11.10    3.40
   2 -15   4   10.20    1.90
  -2  15   4    9.30    3.20
   2 -15   4   11.40    3.10
  -2  15   4   14.80    3.00
   2  15  -4   15.00    3.50
  -2 -15  -4   15.30    3.10
  -2 -15  -4   13.00    2.70
   2  15   4   17.70    3.50
   2 -15  -4    7.70    3.10
  -2 -15   4   12.70    2.90
  -2 -15   4   13.40    2.80
  -2  15  -4   13.80    3.60
  -2  15  -4   10.00    2.70
   2  15   4   14.60    2.80
  -3  15   4    2.90    3.00
   3 -15   4    1.90    1.40
   3  15  -4   -2.70    3.00
  -3 -15  -4    2.50    2.20
  -3  15   4    2.70    3.10
   3 -15   4    3.50    3.00
   3  15  -4    4.00    3.10
  -3 -15  -4    5.00    2.60
   3  15   4   -2.40    2.10
   3 -15  -4    1.30    2.90
  -3  15  -4    0.70    3.00
   3  15   4   -0.60    2.90
  -3 -15   4    1.00    2.50
  -3  15  -4    0.30    2.10
   4 -15   4  102.39    6.30
   4  15  -4  107.89    6.70
  -4 -15  -4  109.59    6.10
  -4  15   4  117.49    7.00
   4  15  -4  107.09    6.30
   4  15   4  115.29    5.40
   4 -15  -4  114.99    6.40
   4  15   4  107.39    6.60
  -4 -15   4  106.79    6.10
  -4  15  -4  108.59    7.10
  -5  15   4   -1.00    3.20
   5  15  -4   -1.50    3.00
  -5 -15  -4    4.10    3.00
   5 -15   4    2.90    2.90
   5  15  -4   -2.30    2.70
  -5 -15   4    0.80    2.90
   5  15   4    4.80    3.20
   5 -15  -4    2.10    2.80
   5  15   4    2.00    2.20
  -5  15  -4    0.10    3.20
  -6 -15  -4   27.80    4.00
   6  15  -4   26.60    3.70
   6 -15   4   22.50    3.50
   6  15  -4   27.50    4.00
  -6  15   4   29.60    4.50
   6  15   4   26.70    2.90
  -6  15  -4   25.40    4.50
   6  15   4   17.20    3.90
   6 -15  -4   23.10    3.50
  -6 -15   4   24.80    4.00
   7  15  -4    2.50    3.10
   7  15  -4    0.50    2.90
   7 -15   4   -1.20    2.70
  -7  15   4   -2.20    3.30
  -7 -15  -4    2.20    3.20
   7 -15  -4    3.70    2.80
  -7 -15   4   -1.30    3.10
  -7  15  -4    3.20    3.60
   7  15   4    3.90    3.10
   8  15  -4   10.30    3.10
   8 -15   4   13.00    4.00
  -8  15  -4   11.30    4.60
   8 -15  -4    9.30    3.80
   0 -16   4  173.28    7.70
   0 -16  -4  177.38    5.90
   0  16   4  179.78    7.50
   0 -16   4  174.38    6.30
   0  16  -4  186.98    8.10
   0  16  -4  172.88    8.00
   0  16   4  167.38    7.70
   0 -16  -4  165.48    7.50
  -1  16   4   52.09    5.30
   1 -16   4   52.69    5.40
  -1  16   4   48.40    4.90
   1 -16   4   54.59    3.60
   1  16  -4   44.40    4.60
  -1 -16  -4   48.60    3.90
   1  16  -4   49.40    4.80
  -1 -16   4   47.50    4.90
  -1  16  -4   50.29    5.10
   1 -16  -4   54.39    5.30
   1  16   4   51.19    4.80
  -1 -16   4   48.60    4.30
   1  16   4   46.50    4.70
  -1  16  -4   46.10    4.80
   1 -16  -4   48.80    2.90
  -2  16   4   82.69    5.50
  -2  16   4   94.69    6.30
   2  16  -4   82.99    6.10
   2  16  -4  102.09    6.60
   2 -16   4   88.39    3.90
  -2 -16  -4   94.79    5.60
  -2 -16  -4   86.19    5.00
  -2  16  -4   77.19    5.30
  -2 -16   4   84.39    5.10
   2  16   4   83.19    5.20
   2 -16  -4   97.69    6.80
   2  16   4   91.09    6.40
  -2 -16   4   87.99    5.40
   3 -16   4    0.30    2.90
  -3 -16  -4   -2.90    2.40
  -3  16   4    1.20    3.10
   3  16  -4   -0.10    2.90
   3  16  -4    2.90    3.20
  -3  16  -4   -4.70    3.00
  -3 -16   4   -0.90    2.60
   3 -16  -4    2.90    3.00
   3  16   4   -3.90    2.20
  -3 -16   4    1.20    2.40
   3  16   4    2.90    3.20
  -4 -16  -4    3.10    2.90
   4  16  -4    6.30    3.10
   4  16  -4    3.60    3.50
   4 -16   4    5.10    3.10
  -4  16   4    4.00    3.50
   4  16   4    7.10    2.50
  -4 -16   4    6.00    3.10
   4 -16  -4    5.80    3.20
  -4  16  -4    4.00    3.40
   4  16   4   12.50    3.60
  -5 -16  -4    5.70    3.10
   5  16  -4    2.80    3.40
   5  16  -4    8.10    3.20
   5 -16   4    8.70    3.40
   5  16   4    2.30    2.20
  -5 -16   4    7.90    3.30
   5 -16  -4   11.30    3.30
   5  16   4    4.80    3.30
   6  16  -4    0.20    2.90
  -6 -16  -4   -1.80    3.00
   6 -16   4    2.70    2.90
   6  16  -4    3.50    3.40
  -6  16   4    4.10    3.60
  -6 -16   4    1.90    3.20
   6 -16  -4    0.10    2.90
   6  16   4   -0.30    2.10
   6  16   4    4.70    3.40
  -6  16  -4   -1.70    3.40
   7  16  -4    0.40    2.70
   7 -16   4    3.10    2.90
  -7 -16  -4   -0.80    3.10
   7  16  -4    2.50    3.20
  -7  16   4    2.70    3.60
   7  16   4    2.00    3.10
  -7  16  -4    0.10    3.40
  -7 -16   4   -1.90    3.20
   7 -16  -4    2.80    2.90
  -8  16   4    2.30    3.50
   8  16  -4    6.60    3.20
  -8 -16  -4   -1.60    3.10
   8 -16   4   -0.70    2.50
  -8  16  -4    2.40    3.60
   8 -16  -4    0.00    2.60
  -8 -16   4    1.30    3.20
   8  16   4    3.90    3.10
   0  17  -4    1.70    3.00
   0  17  -4   -4.50    2.70
   0  17   4   -1.80    2.60
   0  17   4   -1.30    2.70
   0 -17   4    2.10    2.20
   0 -17  -4    2.00    2.90
   0 -17   4   -3.20    2.60
   0 -17  -4    0.50    1.80
  -1 -17  -4  133.79    6.90
  -1  17   4  147.89    7.20
   1  17  -4  148.69    7.60
  -1 -17  -4  146.89    5.70
   1  17  -4  142.69    7.40
   1 -17   4  135.39    7.20
  -1  17   4  141.49    7.00
   1 -17   4  140.49    5.40
   1 -17  -4  144.89    7.20
  -1 -17   4  136.59    6.00
   1 -17  -4  141.49    4.90
  -1  17  -4  150.28    7.70
  -1 -17   4  139.09    6.90
  -1  17  -4  156.98    7.20
   1  17   4  143.49    7.50
   2  17  -4  191.68    8.30
  -2  17   4  205.08    8.00
  -2 -17  -4  172.48    7.70
  -2 -17  -4  193.48    7.10
   2 -17   4  194.48    5.90
   2 -17   4  208.18    8.50
  -2  17   4  193.88    8.50
   2  17  -4  187.68    8.50
  -2 -17   4  197.08    7.90
   2  17   4  204.28    7.40
  -2  17  -4  202.08    7.90
   2 -17  -4  190.88    8.30
  -2  17  -4  192.28    8.70
   2  17   4  168.28    9.80
  -2 -17   4  188.58    7.40
  -3 -17  -4  281.37    9.30
  -3  17   4  263.17   10.40
   3  17  -4  273.17   10.40
   3 -17   4  287.77   10.10
   3  17  -4  254.27    9.90
  -3 -17   4  287.57    9.60
   3 -17  -4  279.67   10.10
   3  17   4  279.77    9.00
   3  17   4  270.57   10.20
  -3  17  -4  270.07   10.60
   4  17  -4   47.90    5.00
  -4  17   4   34.40    4.70
  -4 -17  -4   42.30    4.20
   4 -17   4   42.20    4.40
   4  17  -4   34.80    4.20
   4  17   4   34.80    4.50
   4 -17  -4   45.90    4.50
  -4  17  -4   36.20    4.80
   4  17   4   41.60    4.10
  -4 -17   4   37.90    4.30
  -5  17   4    1.40    3.60
   5  17  -4    4.70    3.10
   5 -17   4    4.80    3.30
  -5 -17  -4    2.20    3.20
  -5 -17   4   -2.10    3.00
   5 -17  -4   -2.10    2.90
   5  17   4   -0.70    2.60
  -5  17  -4   -1.50    3.30
   6  17  -4   35.70    4.50
  -6  17   4   51.29    5.30
  -6 -17  -4   51.79    4.80
   6  17  -4   35.50    4.10
   6 -17   4   50.39    5.10
   6  17   4   39.90    4.50
   6 -17  -4   53.09    5.20
  -6  17  -4   31.50    4.80
  -6 -17   4   53.29    5.00
  -7  17   4   50.69    5.40
   7  17  -4   43.60    4.30
  -7 -17  -4   41.90    4.60
   7  17  -4   46.30    4.70
   7 -17   4   52.19    5.00
  -7  17  -4   40.70    5.20
  -7 -17   4   41.00    4.70
   7  17   4   41.20    4.50
   7 -17  -4   39.60    4.20
   0 -18  -4   -2.10    2.70
   0  18   4   -0.20    2.80
   0 -18  -4    0.50    1.90
   0 -18   4    2.30    2.20
   0  18  -4    2.90    3.30
   0  18  -4    5.10    3.20
   0 -18   4    5.00    3.00
   0  18   4    2.20    2.80
  -1 -18  -4   52.39    5.10
   1  18  -4   51.69    5.00
  -1  18   4   51.59    5.10
  -1  18   4   51.69    4.80
   1 -18   4   50.39    4.80
   1  18  -4   43.10    4.70
  -1 -18  -4   56.89    4.20
   1 -18   4   58.79    3.70
   1  18   4   42.60    4.20
  -1  18  -4   51.09    5.10
   1 -18  -4   50.79    4.80
   1  18   4   45.30    4.80
   1 -18  -4   51.19    3.70
  -1  18  -4   57.19    5.20
  -1 -18   4   52.49    5.20
  -1 -18   4   50.09    4.30
  -2 -18  -4   11.10    3.10
   2  18  -4    4.80    3.90
  -2  18   4    7.60    3.50
   2 -18   4    6.50    3.30
   2  18  -4    6.70    3.20
  -2 -18  -4    8.00    2.70
   2 -18   4    6.60    1.80
   2  18   4   10.00    3.50
   2  18   4    6.90    2.80
   2 -18  -4    1.70    3.10
  -2 -18   4    4.50    2.70
  -2 -18   4    5.90    2.70
  -2  18  -4    7.50    3.60
   3  18  -4    1.10    3.00
  -3  18   4   -1.80    3.10
   3  18  -4   -3.00    3.20
   3 -18   4   -0.40    3.10
  -3 -18  -4   -0.90    2.70
  -3 -18   4    5.00    2.90
   3  18   4    1.20    2.40
   3  18   4    4.40    3.40
   3 -18  -4    3.50    3.20
  -3  18  -4   -0.20    3.40
   4  18  -4   13.20    3.60
   4 -18   4   16.50    3.80
  -4 -18  -4   11.50    3.30
  -4  18   4   12.20    4.00
   4  18  -4   10.50    3.90
   4  18   4   20.00    4.10
   4  18   4    5.80    2.50
  -4 -18   4   11.40    3.40
   4 -18  -4   13.10    3.60
  -4  18  -4   11.20    3.90
  -5  18   4    7.20    3.80
   5 -18   4   10.40    3.40
  -5 -18  -4    9.10    3.40
   5  18  -4    4.30    3.70
   5  18  -4    5.90    3.20
   5  18   4    5.20    2.30
  -5 -18   4    5.30    3.30
   5  18   4   10.70    3.80
   5 -18  -4    8.40    3.30
  -5  18  -4   10.50    4.00
  -6 -18  -4   12.40    3.50
   6  18  -4   11.70    3.80
   6 -18   4   11.00    3.40
  -6  18   4   15.80    4.10
   6  18  -4   15.50    3.60
   6 -18  -4   17.50    3.50
  -6  18  -4    7.80    4.00
   6  18   4   10.20    3.70
  -6 -18   4   14.90    3.70
   7  18  -4    8.90    4.10
  -7 -18  -4    2.30    3.60
   7 -18   4    4.10    3.00
  -7  18   4   -2.00    3.40
   7  18  -4    3.50    3.70
  -7 -18   4    4.40    3.40
   7  18   4   -3.00    3.60
  -7  18  -4    7.20    3.90
   7 -18  -4    1.70    2.90
   0 -19  -4    4.40    2.10
   0 -19  -4   -1.30    2.90
   0  19  -4   -1.40    2.80
   0  19   4    2.00    2.90
   0  19  -4   -2.50    3.20
   0 -19   4    2.00    3.00
   0 -19   4    0.60    2.10
   0  19   4    2.00    3.00
  -1 -19  -4   -0.50    2.70
  -1  19   4    0.60    2.90
   1  19  -4    3.50    3.30
   1 -19   4   -0.50    1.90
  -1  19   4    5.60    3.30
   1  19  -4   -2.60    3.10
   1 -19   4    3.00    3.20
   1  19   4   -1.00    3.00
  -1 -19   4    3.40    2.50
  -1 -19   4    7.30    3.00
   1  19   4    0.30    2.70
   1 -19  -4   -0.20    1.40
  -1  19  -4    6.10    3.60
   1 -19  -4    5.30    3.20
   2 -19   4   79.89    6.40
   2  19  -4   76.29    6.20
  -2  19   4   81.29    6.50
   2  19  -4   75.39    6.60
  -2 -19  -4   87.79    5.10
   2 -19   4   75.29    3.60
   2  19   4   80.09    5.30
  -2 -19   4   89.39    5.40
   2  19   4   90.59    6.50
   2 -19  -4   79.99    6.30
  -2  19  -4   83.49    6.80
   3 -19   4   28.40    4.20
  -3 -19  -4   34.40    3.90
   3  19  -4   30.00    4.60
  -3  19   4   26.40    4.80
   3  19  -4   25.40    3.90
  -3 -19   4   26.00    3.80
   3  19   4   28.50    3.40
  -3  19  -4   29.50    4.50
   3 -19  -4   30.40    4.30
   3  19   4   32.60    4.60
   4  19  -4   38.20    4.90
  -4  19   4   40.80    5.00
   4  19  -4   36.90    4.40
   4 -19   4   38.10    4.50
  -4  19  -4   33.90    4.90
   4 -19  -4   34.70    5.00
   4  19   4   39.80    3.60
  -4 -19   4   47.80    4.60
   4  19   4   39.10    4.90
   5  19  -4    1.40    3.10
  -5 -19  -4    5.20    3.20
   5 -19   4    2.60    3.20
   5  19  -4    1.60    3.50
  -5  19   4   -4.00    3.40
   5  19   4   -1.70    3.30
  -5  19  -4   -2.10    3.40
  -5 -19   4    3.70    3.20
   5 -19  -4    2.80    3.30
   6  19  -4   23.50    3.70
   6 -19   4   12.50    3.50
   6  19  -4   11.30    3.80
  -6  19   4   11.50    4.00
  -6 -19  -4   17.60    3.80
  -6 -19   4   20.20    3.90
  -6  19  -4   19.10    4.40
   6 -19  -4   18.70    3.60
   6  19   4   17.40    4.00
   7  19  -4    1.40    3.30
   7 -19   4    2.20    2.90
  -7  19   4    4.50    3.70
  -7 -19  -4    5.40    3.40
   7 -19  -4   -0.50    2.70
  -7 -19   4   -0.70    3.10
   7  19   4    1.90    3.20
  -7  19  -4   -1.90    3.50
   0  20   4   17.80    3.60
   0  20  -4   19.40    4.10
   0  20   4   17.00    3.90
   0 -20  -4   23.10    3.90
   0  20  -4   17.30    3.80
   0 -20   4   21.20    2.80
   0 -20   4   20.40    3.70
   0 -20  -4   19.50    2.40
   1 -20   4   50.39    3.60
   1  20  -4   47.10    5.00
  -1 -20  -4   58.69    5.50
   1 -20   4   52.49    5.00
  -1  20   4   57.99    5.80
   1  20  -4   49.60    5.30
  -1 -20  -4   44.90    3.60
   1  20   4   54.59    5.20
   1 -20  -4   59.89    5.80
  -1 -20   4   56.69    4.50
  -1  20  -4   48.10    5.10
  -1 -20   4   50.59    4.70
   2  20  -4    1.40    3.40
   2  20  -4    0.30    3.20
  -2  20   4   -1.60    3.20
   2 -20   4   -2.10    3.10
  -2 -20  -4   -0.20    2.50
   2  20   4    0.00    2.70
   2  20   4    1.00    3.40
  -2  20  -4   -0.70    3.40
  -2 -20   4    3.50    2.80
   2 -20  -4    1.10    3.30
   3 -20   4    1.30    3.30
  -3 -20  -4    4.40    2.90
  -3  20   4    4.10    3.60
   3  20  -4   -4.00    3.10
   3  20  -4    0.70    3.50
   3  20   4    1.40    3.50
   3 -20  -4   -1.90    3.30
  -3 -20   4    4.70    3.00
   3  20   4   -0.90    2.40
  -3  20  -4   -1.30    3.40
   4 -20   4    2.40    3.30
  -4 -20  -4    1.80    2.90
  -4  20   4    5.60    3.70
   4  20  -4    3.30    3.00
   4  20  -4    0.40    3.50
   4  20   4   -0.80    2.30
  -4 -20   4    1.30    3.10
   4 -20  -4   -3.00    3.20
  -4  20  -4    5.10    3.90
   4  20   4    1.80    3.50
   5  20  -4   13.50    4.10
   5 -20   4   11.50    3.50
  -5  20   4    9.40    3.90
  -5 -20  -4   12.70    3.40
   5  20  -4    4.60    3.20
   5 -20  -4    6.80    3.40
   5  20   4   14.60    4.00
  -5 -20   4    6.50    3.30
  -5  20  -4   10.00    3.90
   6  20  -4    2.20    3.80
  -6  20   4    4.40    3.60
   6  20  -4   -0.50    2.70
   6 -20   4    5.30    3.70
  -6 -20   4    4.10    4.00
   6  20   4    0.40    4.20
  -6  20  -4    3.00    3.60
   6 -20  -4   -1.50    3.90
   0  21   4    2.20    3.30
   0 -21   4    1.60    3.00
   0  21   4   -1.30    2.90
   0 -21   4   -3.60    2.10
   0  21  -4    2.60    3.40
   0  21  -4    5.70    3.80
   0 -21  -4    0.30    1.80
  -1 -21  -4   54.89    4.20
   1  21  -4   57.29    5.50
   1 -21   4   59.69    3.70
  -1  21   4   49.50    5.30
   1 -21   4   49.10    5.10
  -1  21  -4   51.09    5.30
   1  21   4   58.99    5.50
  -1 -21   4   63.49    4.60
   1  21   4   50.29    4.60
   1 -21  -4   55.39    5.20
  -2  21   4   64.89    6.30
   2 -21   4   62.59    6.30
   2  21  -4   51.99    5.30
  -2 -21  -4   61.19    4.80
   2 -21  -4   55.99    5.30
  -2 -21   4   55.29    5.00
  -2  21  -4   45.90    5.10
   2  21   4   67.09    6.30
   2  21   4   60.89    5.30
  -3  21   4   51.09    5.30
   3  21  -4   48.50    5.60
  -3 -21  -4   50.79    6.80
   3  21  -4   47.20    5.40
   3 -21   4   68.29    6.10
  -3  21  -4   56.19    5.50
  -3 -21   4   57.79    5.20
   3 -21  -4   61.49    6.30
   3  21   4   60.19    5.70
   3  21   4   63.49    5.10
   4  21  -4   13.60    3.50
  -4  21   4   19.00    4.10
   4  21  -4    6.50    4.00
  -4 -21  -4   15.40    3.30
   4 -21   4   13.90    3.80
   4  21   4    5.50    3.70
   4  21   4    8.80    3.90
  -4  21  -4   15.60    4.20
   4 -21  -4   16.30    4.00
  -4 -21   4   14.30    3.50
  -5  21   4    7.30    4.30
  -5 -21  -4    4.00    3.10
   5  21  -4    7.90    3.90
   5 -21   4    2.80    3.40
   5  21  -4    7.90    3.10
   5  21   4    5.10    3.60
   5 -21  -4    1.10    3.30
  -5 -21   4   -4.80    2.90
   0 -22   4    2.40    3.20
   0  22  -4    4.20    3.60
   0  22   4    9.40    4.30
   0 -22   4    0.80    2.10
   0 -22  -4    9.00    3.50
   1  22  -4   48.70    5.30
   1 -22   4   48.80    5.00
  -1  22   4   61.09    5.90
  -1 -22  -4   51.39    4.00
   1  22  -4   60.09    6.00
  -1  22  -4   55.19    5.40
   1  22   4   55.39    5.30
   1  22   4   44.50    5.10
   1 -22  -4   61.69    5.90
  -1 -22   4   52.49    4.50
  -2  22   4    4.20    3.50
  -2 -22  -4    7.40    2.70
   2  22  -4    3.60    3.40
   2 -22   4    2.30    3.50
   2  22  -4    5.70    3.80
   2  22   4    5.00    3.80
   2  22   4    2.10    2.70
   2 -22  -4    8.30    3.70
  -2  22  -4    1.20    3.50
  -3 -22  -4   -0.90    2.60
   3  22  -4    2.90    3.70
   3 -22   4   -2.20    3.30
   3  22  -4   -3.00    3.00
  -3  22   4   -0.20    3.50
   3 -22  -4    3.00    3.50
   3  22   4    1.20    2.60
  -3  22  -4    1.30    3.50
   3  22   4    1.40    3.50
  -3 -22   4    2.70    2.90
   4  22  -4   33.40    4.30
  -4 -22  -4   38.40    4.10
  -4  22   4   29.80    4.60
   4 -22   4   36.80    4.50
   4  22  -4   34.60    4.70
   4  22   4   31.10    4.80
   4 -22  -4   26.20    4.30
  -4 -22   4   25.70    3.80
  -4  22  -4   27.00    4.80
   5  22  -4   23.30    4.50
   5 -22   4   23.20    4.30
   5  22  -4   27.80    3.80
  -5  22   4   36.00    4.90
  -5  22  -4   34.40    4.80
   5  22   4   32.60    5.60
  -5 -22   4   29.80    4.20
   5 -22  -4   15.80    4.70
   0  23   4   -1.70    3.00
   0  23  -4    2.40    3.50
   1  23  -4    8.10    3.60
  -1  23   4    3.30    3.30
   1 -23   4    9.70    3.60
  -1 -23   4    5.10    2.50
   1 -23  -4    0.20    3.60
   1  23   4    5.30    3.10
  -1  23  -4   11.10    3.90
   2 -23   4    0.00    3.30
   2  23  -4    7.20    3.90
  -2  23   4    0.60    3.30
  -2 -23  -4    7.60    2.90
   2  23  -4    6.00    3.40
   2 -23  -4    6.70    3.70
  -2  23  -4   -0.30    3.50
  -2 -23   4    0.90    2.60
   2  23   4    2.80    2.80
   2  23   4    2.80    3.70
   3  23  -4    6.50    3.90
   3 -23   4   16.50    4.20
  -3  23   4   11.40    3.90
  -3 -23  -4   17.20    3.00
   3  23  -4    8.70    3.30
   3  23   4   11.50    4.00
  -3  23  -4    2.70    3.70
  -3 -23   4   13.50    3.20
   3 -23  -4   10.70    3.80
   3  23   4    9.90    3.70
   4  23  -4    0.60    3.60
   4 -23   4    4.70    3.50
  -4  23   4    1.50    3.60
  -4 -23  -4    6.20    3.00
   4  23  -4    3.70    3.00
   4 -23  -4    0.60    3.40
  -4  23  -4    5.50    3.60
  -4 -23   4    6.90    3.20
   4  23   4    4.90    3.80
   0  24   4   21.10    3.90
   0  24  -4   21.30    4.20
  -1  24   4   12.90    3.70
   1  24  -4    8.10    3.70
   1  24   4   11.00    3.40
  -1  24  -4    8.10    3.70
   2 -24   4    8.20    3.70
   2  24  -4    4.90    3.20
  -2  24   4    5.90    3.50
  -2 -24   4    2.10    2.70
   2  24   4   -0.30    2.60
   2 -24  -4   -0.30    3.50
  -3 -24  -4    6.50    2.70
  -3  24   4    6.40    3.50
   3  24  -4   13.50    4.10
   3  24  -4    1.20    3.10
   3 -24   4    3.60    3.50
  -3 -24   4    4.10    2.90
   3 -24  -4    3.50    3.50
   3  24   4    8.20    3.90
  -3  24  -4    1.80    3.40
   0  25  -4   -3.20    4.00
   0  25   4   -0.90    3.00
  -1  25   4    6.70    3.60
   1  25   4    8.60    3.10
  -1  25  -4    3.10    3.40
   0   0   5   -0.20    0.70
   0   0   5    0.20    0.80
   0   0   5   -1.30    0.60
   0   0  -5    0.50    0.80
   0   0   5    0.40    0.90
   0   0  -5   -0.30    0.80
   0   0  -5    0.50    0.90
   0   0  -5   -0.90    0.80
   1   0  -5    0.00    1.00
   1   0  -5    0.00    1.00
   1   0   5    0.10    0.70
   1   0  -5    3.60    1.20
   1   0  -5   -0.20    0.90
  -1   0  -5    1.60    0.70
   1   0   5    0.90    0.90
  -1   0  -5    0.50    0.90
   1   0   5    0.40    0.90
  -1   0   5    1.60    1.00
   1   0   5    1.10    1.10
  -1   0  -5    1.00    0.90
   1   0   5    0.10    1.00
  -1   0   5    1.20    1.10
  -1   0  -5    1.80    1.00
  -1   0   5    1.90    1.20
  -1   0   5    2.30    1.00
   1   0  -5    1.70    1.00
   2   0  -5   -1.20    1.00
  -2   0  -5   -0.90    1.20
  -2   0  -5    0.00    0.90
   2   0  -5   -1.30    1.20
   2   0   5   -1.70    1.10
   2   0   5   -1.70    0.80
  -2   0   5   -0.20    1.30
   2   0   5   -0.90    1.40
   2   0   5   -0.30    0.90
  -2   0   5   -0.30    0.80
   2   0  -5   -0.50    1.00
  -2   0   5    0.20    1.10
   3   0   5    1.60    1.40
   3   0  -5    1.60    1.10
   3   0  -5   -0.60    1.50
  -3   0   5    0.10    1.60
  -3   0  -5   -1.00    1.10
   3   0  -5    0.20    1.10
  -3   0   5   -0.40    1.30
  -3   0  -5    0.80    1.50
   4   0   5   -0.80    1.60
   4   0  -5   -0.10    1.20
  -4   0   5   -1.10    1.80
  -4   0  -5    0.10    1.60
  -4   0   5    1.30    1.60
  -4   0  -5    2.10    1.70
   4   0  -5   -0.10    1.20
   4   0  -5   -1.30    1.80
   5   0  -5   -0.20    2.20
  -5   0   5   -1.20    2.10
  -5   0   5   -0.30    1.70
  -5   0  -5   -1.80    1.80
   5   0   5    0.30    1.90
  -5   0  -5    3.60    2.10
   6   0  -5    0.60    2.40
  -6   0   5    1.30    2.00
  -6   0  -5   -1.40    2.20
   6   0   5    1.70    2.20
  -6   0  -5   -3.00    1.90
  -6   0   5    0.30    2.30
   6   0   5   -2.20    1.90
   7   0   5   -0.20    2.20
   7   0  -5    8.60    2.90
  -7   0   5   -0.10    2.50
   7   0   5    1.50    2.30
  -7   0   5    1.60    2.20
  -7   0  -5    2.90    2.30
  -7   0  -5   -0.40    2.30
   8   0   5   -2.20    2.30
  -8   0  -5    4.00    2.70
   8   0   5    1.10    2.20
  -8   0   5    0.40    2.30
  -8   0  -5   -1.10    2.20
   8   0  -5    2.90    2.90
   9   0   5   -0.30    2.40
   9   0  -5    2.80    3.40
   9   0   5    2.50    2.60
  -9   0  -5   -2.50    2.50
   9   0  -5   -3.40    2.00
  -9   0   5   -0.70    2.40
  10   0   5   -0.70    2.40
 -10   0   5   -1.50    2.40
  10   0   5    1.70    2.60
  10   0  -5    0.30    2.40
  10   0  -5   -4.60    2.70
   0  -1  -5    0.20    0.80
   0   1  -5   -1.30    0.90
   0   1  -5   -1.10    0.90
   0  -1  -5   -1.00    0.80
   0  -1   5   -1.50    0.70
   0   1   5    0.10    0.60
   0   1   5    1.00    0.60
   0   1  -5   -0.40    0.80
   0   1  -5   -0.30    0.80
   0  -1   5   -0.60    0.80
   0  -1   5   -0.20    0.90
   0  -1  -5   -0.60    0.60
   0  -1  -5   -0.60    0.60
   0   1   5   -0.20    0.80
   0  -1  -5   -1.20    0.80
   0   1   5    0.70    0.90
   1  -1   5 2301.27   50.49
  -1  -1  -5 2279.17   50.79
   1  -1   5 2292.37   50.59
  -1   1   5 2243.28   50.49
   1   1  -5 2264.57   50.69
  -1   1   5 2276.67   50.79
  -1   1   5 2270.57   50.59
   1  -1   5 2322.77   50.79
   1   1  -5 2277.07   50.69
   1  -1   5 2341.27   50.59
  -1  -1  -5 2268.37   50.49
   1   1  -5 2292.87   50.69
   1   1  -5 2331.97   50.99
  -1  -1  -5 2333.77   50.59
  -1  -1   5 2278.27   50.79
   1  -1  -5 2309.77   50.69
   1   1   5 2243.58   50.69
   1   1   5 2309.77   50.59
  -1   1  -5 2269.17   50.69
  -1   1  -5 2285.37   50.49
  -1   1  -5 2233.88   50.59
   1   1   5 2287.57   50.79
  -1  -1   5 2256.17   50.89
  -1  -1   5 2291.67   50.69
   1  -1  -5 2256.37   50.49
   1  -1  -5 2212.78   50.79
  -1   1  -5 2335.67   50.49
   1  -1  -5 2295.57   50.69
   1  -1  -5 2214.88   50.79
  -2   1   5 2245.18   49.10
  -2   1   5 2194.68   49.80
  -2   1   5 2252.87   49.00
   2  -1   5 2133.59   49.20
  -2  -1  -5 2175.18   48.90
   2  -1   5 2209.18   49.50
  -2  -1  -5 2194.98   49.60
   2   1  -5 2224.78   49.80
   2  -1   5 2180.88   48.90
   2   1  -5 2235.78   49.20
   2  -1   5 2273.17   49.00
   2   1  -5 2220.48   49.20
   2   1   5 2157.68   48.90
   2   1   5 2251.87   49.00
   2   1   5 2245.98   49.00
   2   1   5 2186.08   49.50
  -2   1  -5 2217.68   49.30
  -2  -1   5 2194.28   49.00
   2  -1  -5 2181.98   49.10
   2  -1  -5 2245.78   49.10
  -2  -1   5 2215.78   49.50
  -3  -1  -5 1065.19   24.70
   3   1  -5 1054.49   25.00
   3  -1   5 1050.59   24.60
  -3  -1  -5 1044.00   24.20
  -3   1   5 1062.09   24.20
  -3   1   5 1063.79   25.10
   3   1  -5 1045.00   24.00
   3   1  -5 1062.29   24.00
   3   1   5 1035.90   24.10
   3  -1  -5 1056.19   24.00
   3   1   5 1049.59   24.70
  -3   1  -5 1063.79   24.50
  -3  -1   5 1073.59   24.60
   3  -1  -5 1037.60   23.90
  -3   1  -5 1070.09   24.60
  -3  -1   5 1056.69   25.00
   3  -1  -5 1026.90   25.00
  -4   1   5  127.89    4.60
   4   1  -5  134.59    4.20
   4  -1   5  131.99    5.00
  -4   1   5  127.49    5.40
  -4  -1  -5  138.59    4.80
  -4  -1  -5  126.19    5.10
   4   1  -5  141.69    5.60
   4  -1  -5  130.29    4.10
  -4  -1   5  131.99    4.90
   4  -1  -5  127.99    4.10
  -4  -1   5  133.29    5.50
   4   1   5  138.19    5.20
  -4   1  -5  129.19    5.00
  -4   1  -5  132.09    5.00
   4  -1  -5  135.29    5.60
  -5   1   5  400.26   11.70
   5   1  -5  412.06    9.90
  -5  -1  -5  401.76   10.90
   5  -1   5  398.56   11.10
   5   1  -5  396.36   11.70
  -5  -1  -5  386.86   11.20
   5   1  -5  402.26    9.90
  -5   1   5  405.86   10.70
  -5   1  -5  396.26   11.10
  -5  -1   5  400.56   11.70
   5  -1  -5  392.06   11.70
  -5  -1   5  403.46   11.00
  -5   1  -5  406.26   11.10
   5   1   5  401.36   10.90
   5   1   5  392.06   11.20
   6  -1   5  275.57    8.60
  -6   1   5  275.77    8.20
  -6   1   5  278.77    9.30
  -6  -1  -5  274.77    8.50
  -6  -1  -5  266.77    8.70
   6   1  -5  266.87    9.20
   6   1   5  268.27    8.70
  -6  -1   5  253.77    8.40
  -6   1  -5  268.57    8.70
   6  -1  -5  264.57    9.20
   6   1   5  269.07    8.50
  -6  -1   5  265.27    9.10
  -6   1  -5  262.27    8.50
  -7   1   5   43.80    4.20
   7   1  -5   37.80    4.10
  -7  -1  -5   36.60    3.60
   7  -1   5   41.60    4.20
   7  -1   5   43.20    3.70
  -7   1   5   38.90    3.30
  -7  -1  -5   31.10    3.20
   7   1   5   38.30    3.70
   7   1   5   34.40    3.40
  -7   1  -5   41.40    4.40
   7  -1  -5   42.50    4.20
  -7   1  -5   40.60    3.70
   8   1  -5  313.57   10.70
  -8  -1  -5  314.77   10.00
   8  -1   5  290.17    9.70
  -8   1   5  298.37   10.60
  -8   1   5  310.87    9.50
   8  -1   5  310.07   10.10
  -8   1  -5  304.77    9.80
  -8   1  -5  317.07   10.20
  -8  -1   5  306.17    9.80
   8   1   5  306.87    9.80
   8   1   5  317.07   10.10
   8  -1  -5  315.57   10.80
  -9   1   5   -2.50    2.30
  -9  -1  -5    3.50    2.90
   9  -1   5   -0.90    2.40
   9   1  -5   -1.10    2.30
   9  -1   5   -3.00    2.30
   9  -1  -5    4.30    3.10
   9  -1  -5   -1.10    2.20
   9   1   5   -2.00    2.30
  -9  -1   5   -1.70    2.30
  -9   1  -5   -4.20    2.30
 -10   1   5    1.40    2.40
  10  -1   5   -3.20    2.30
  10  -1   5   -2.70    2.40
  10   1  -5   -1.60    2.90
  10   1  -5    0.80    2.40
  10   1   5    0.90    2.50
 -10  -1   5    0.00    2.50
  10  -1  -5    2.50    3.00
  10   1   5    1.10    2.60
  10  -1  -5    0.80    2.30
   0  -2   5 2695.83   59.59
   0  -2  -5 2765.12   59.29
   0  -2  -5 2729.73   59.69
   0  -2  -5 2638.94   59.19
   0   2  -5 2716.33   59.69
   0   2   5 2754.12   59.69
   0  -2   5 2694.53   59.69
   0   2   5 2693.13   59.59
   0   2   5 2707.03   59.29
   0   2   5 2708.33   59.39
   0   2  -5 2646.04   59.79
   0   2  -5 2618.24   59.69
   0  -2   5 2608.64   59.69
   0  -2   5 2679.43   59.79
  -1   2   5 6201.68  135.99
   1  -2   5 6282.67  136.09
   1   2  -5 6162.28  136.29
   1   2  -5 6237.98  136.19
  -1  -2  -5 6278.57  135.99
   1  -2   5 6300.17  136.19
   1   2  -5 6331.87  136.19
   1  -2   5 6236.48  136.19
   1   2  -5 6313.37  136.49
  -1  -2  -5 6099.29  136.09
  -1   2   5 6161.28  136.19
   1  -2   5 6189.78  135.99
  -1  -2   5 6079.49  136.39
   1  -2  -5 6264.67  136.09
  -1   2  -5 6206.48  135.99
   1   2   5 6095.79  136.09
  -1   2  -5 6058.59  136.19
   1  -2  -5 6070.09  136.19
   1   2   5 6326.57  136.09
  -1  -2   5 6271.77  136.09
  -1   2  -5 5411.26  136.29
   1  -2  -5 6356.36  135.69
   1  -2  -5 6365.16  136.09
   1   2   5 6239.48  136.09
  -1  -2   5 6191.28  136.29
   1   2   5 6164.68  136.09
  -1   2  -5 6336.07  136.19
  -2  -2  -5  104.79    3.30
  -2   2   5  109.49    3.30
  -2   2   5  105.19    3.40
  -2  -2  -5  107.89    3.90
   2   2  -5  108.69    3.70
   2   2  -5  109.29    3.70
   2  -2   5  109.49    3.90
   2  -2   5  109.79    3.70
  -2  -2  -5  109.59    3.30
   2  -2   5  111.49    3.40
  -2   2   5  116.79    4.20
   2  -2  -5  109.09    3.60
  -2  -2   5  109.59    4.00
   2   2   5  112.59    3.20
   2   2   5  107.19    3.00
  -2  -2   5  105.89    3.40
   2  -2  -5  115.39    3.30
   2   2   5  108.09    3.50
   2   2   5  112.49    3.50
  -2   2  -5  112.49    3.90
  -2   2  -5  111.99    4.00
   2  -2  -5  111.49    3.60
  -2   2  -5  118.39    3.40
  -3  -2  -5  103.49    3.50
   3   2  -5   94.19    3.50
   3   2  -5   94.99    4.10
  -3   2   5   97.49    4.40
  -3   2   5   99.99    3.40
   3  -2   5  104.89    4.00
   3   2  -5  104.29    4.50
  -3  -2  -5   98.99    4.10
   3   2   5  102.29    3.30
   3  -2  -5   96.89    3.40
  -3   2  -5   95.39    4.00
   3  -2  -5   94.49    3.90
   3   2   5  104.49    3.50
   3   2   5   95.99    3.20
  -3  -2   5   98.39    4.10
   3   2   5   99.89    3.30
   3  -2  -5  102.29    3.50
  -4  -2  -5   34.70    2.70
  -4   2   5   35.60    3.20
  -4  -2  -5   29.80    2.80
   4   2  -5   30.20    2.40
  -4   2   5   36.10    2.60
   4  -2   5   31.60    2.90
   4   2  -5   34.00    2.40
   4   2  -5   36.20    3.60
  -4   2  -5   33.10    3.00
   4   2   5   31.30    2.70
   4  -2  -5   32.90    2.30
  -4  -2   5   35.30    3.10
   4  -2  -5   32.80    2.30
  -5   2   5  331.07   10.30
  -5  -2  -5  328.87    9.90
   5  -2   5  340.47    9.60
   5   2  -5  327.17   10.30
  -5  -2  -5  336.17    9.40
   5   2  -5  331.17    8.60
  -5   2   5  331.77    9.10
   5   2   5  336.87    9.40
   5  -2  -5  331.37   10.40
  -5   2  -5  327.37    9.60
  -5  -2   5  346.77    9.90
  -5   2  -5  334.97    9.90
  -6   2   5    3.20    2.60
   6   2  -5    0.90    2.50
  -6   2   5    0.80    1.90
   6  -2   5    3.30    2.20
  -6  -2  -5    2.60    2.00
  -6  -2  -5    3.20    2.30
   6   2   5    3.10    2.30
  -6   2  -5    3.40    2.20
   6   2   5    2.30    2.00
   6  -2  -5    1.90    2.40
  -6   2  -5    2.00    2.40
  -6  -2   5    0.50    2.10
   7   2  -5   35.70    3.90
  -7   2   5   33.10    3.10
   7  -2   5   43.40    4.10
   7  -2   5   35.10    4.10
  -7  -2  -5   34.10    3.60
  -7   2   5   38.80    4.10
   7   2   5   33.90    3.30
   7  -2  -5   38.50    4.10
  -7  -2   5   40.40    3.70
   7   2   5   35.80    3.60
  -7   2  -5   35.50    3.40
  -7   2  -5   31.00    3.50
   8  -2   5    3.00    2.40
  -8   2   5    8.00    2.30
  -8  -2  -5    2.50    2.70
  -8   2   5    7.20    3.00
   8   2  -5    4.50    2.90
   8  -2   5    4.50    2.70
  -8   2  -5   -0.80    2.40
  -8  -2   5    7.30    2.70
   8   2   5    3.40    2.70
   8  -2  -5    6.30    2.20
   8   2   5    4.50    2.40
   8  -2  -5    3.00    3.00
  -9  -2  -5    7.50    3.50
   9  -2   5    6.40    2.90
   9  -2   5    5.70    2.70
  -9   2   5    6.60    2.40
  -9   2  -5    2.50    2.70
  -9  -2   5    7.10    2.80
   9  -2  -5    8.80    2.40
   9  -2  -5    7.00    3.30
   9   2   5    7.70    3.00
   9   2   5    8.40    2.70
  10  -2   5    5.20    2.80
  10   2  -5    0.60    2.40
  10   2  -5    1.00    2.90
 -10  -2  -5    0.10    2.70
 -10   2   5   -0.70    2.60
  10  -2   5   -2.40    2.30
 -10  -2   5   -0.70    2.50
  10   2   5    4.00    2.80
  10  -2  -5    1.60    3.00
   0  -3  -5   -0.50    0.80
   0   3  -5   -1.50    1.20
   0   3  -5    3.10    1.50
   0   3   5   -0.10    0.90
   0   3   5   -1.00    0.80
   0  -3  -5    0.60    1.00
   0   3   5   -1.10    1.10
   0  -3  -5   -2.40    1.10
   0   3  -5   -2.90    1.00
   0   3   5   -1.70    0.80
   0   3  -5    1.10    1.50
   0  -3   5   -1.30    1.20
   0  -3  -5   -2.20    1.10
   0  -3   5    0.40    1.60
   0  -3   5   -1.70    1.10
   0   3   5    0.20    1.30
   0  -3   5   -1.70    1.20
  -1  -3  -5  124.99    3.90
   1  -3   5  124.99    3.90
  -1   3   5  124.89    3.90
   1  -3   5  126.59    4.20
  -1   3   5  126.59    4.10
   1   3  -5  125.89    4.60
   1  -3   5  125.39    4.20
   1  -3   5  125.99    4.00
   1   3  -5  128.29    4.20
   1   3  -5  127.19    4.10
  -1  -3  -5  120.39    3.90
   1   3   5  124.89    4.00
  -1  -3   5  119.89    4.30
   1   3   5  124.89    4.00
  -1   3  -5  124.29    3.90
  -1  -3   5  129.49    4.30
   1  -3  -5  128.09    4.10
   1  -3  -5  126.79    4.10
  -1  -3   5  121.49    4.00
  -1   3  -5  124.79    4.20
   1  -3  -5  120.89    3.90
   1   3   5  123.29    3.90
  -1   3  -5  118.79    4.20
  -2   3   5  674.23   16.50
   2  -3   5  695.63   15.90
   2  -3   5  698.53   16.20
  -2  -3  -5  678.23   16.40
  -2   3   5  685.93   15.90
   2  -3   5  689.03   16.40
   2   3  -5  683.13   16.10
   2  -3   5  656.73   16.30
   2   3  -5  695.93   16.20
  -2  -3  -5  680.73   15.80
   2   3  -5  688.83   16.80
  -2   3   5  667.63   15.40
   2   3   5  687.73   16.00
   2   3   5  662.13   15.40
   2   3   5  669.83   15.70
   2   3   5  682.33   16.00
   2  -3  -5  674.33   15.40
   2  -3  -5  681.13   16.00
  -2   3  -5  673.13   16.10
  -2  -3   5  682.73   16.50
  -2   3  -5  701.43   15.70
  -2   3  -5  670.43   16.40
  -2  -3   5  685.83   16.00
   2  -3  -5  693.93   16.00
   3  -3   5  226.18    5.90
  -3   3   5  221.28    5.80
  -3  -3  -5  226.18    7.30
   3  -3   5  221.78    6.40
  -3   3   5  215.38    7.10
   3   3  -5  231.88    6.30
   3   3  -5  218.38    6.20
   3   3  -5  226.38    7.20
   3  -3   5  219.08    6.40
   3   3   5  218.98    6.00
   3   3   5  212.88    5.80
  -3  -3   5  221.88    6.90
   3  -3  -5  222.18    6.10
   3  -3  -5  219.98    5.80
  -3  -3   5  218.78    5.80
  -3   3  -5  223.28    6.80
   3   3   5  229.68    6.10
   3   3   5  222.78    6.00
   3  -3  -5  223.98    6.10
   4   3  -5  569.64   14.00
  -4   3   5  580.54   15.20
  -4   3   5  574.54   13.80
   4   3  -5  573.24   13.90
   4   3  -5  571.34   15.20
  -4  -3  -5  573.34   14.90
   4   3   5  572.64   13.70
   4  -3  -5  579.74   13.80
   4   3   5  572.84   14.10
   4   3   5  588.14   13.70
  -4  -3   5  585.34   14.90
  -4   3  -5  583.64   14.90
   4  -3  -5  570.54   13.80
   5  -3   5    2.70    1.90
  -5   3   5    0.40    1.50
   5   3  -5    1.60    1.50
   5   3  -5   -0.30    2.20
  -5   3   5   -1.50    2.30
   5   3  -5    1.60    1.60
  -5  -3  -5    1.10    2.10
   5  -3  -5    0.60    1.30
  -5   3  -5    2.70    2.10
  -5  -3   5   -3.60    1.90
   5  -3  -5    0.40    1.50
   6   3  -5  165.48    6.10
   6   3  -5  153.08    6.90
   6  -3   5  155.38    6.10
  -6  -3  -5  158.18    6.60
  -6   3   5  153.88    5.50
  -6   3   5  150.58    7.40
   6   3   5  157.18    6.00
   6  -3  -5  154.58    8.60
  -6  -3   5  166.88    6.50
   6   3   5  163.18    6.70
  -6   3  -5  163.98    6.70
   7  -3   5   -2.20    2.00
  -7  -3  -5   -1.70    2.40
  -7   3   5   -1.30    2.70
   7   3  -5    4.40    2.80
  -7   3   5    0.80    1.90
  -7  -3   5    1.30    2.40
  -7   3  -5    0.50    2.40
   7   3   5    3.90    2.60
   7   3   5    1.30    2.10
   7  -3  -5   -0.40    1.80
   7  -3  -5    2.20    2.70
   8  -3   5  187.28    7.70
  -8   3   5  179.48    6.60
   8  -3   5  187.48    7.00
   8   3  -5  185.68    8.10
  -8  -3  -5  179.58    7.60
  -8   3   5  186.28    8.20
  -8  -3   5  188.78    7.50
   8   3   5  171.88    7.10
   8   3   5  182.98    7.60
  -8   3  -5  199.08    7.80
   8  -3  -5  178.08    8.10
  -9   3   5    2.00    2.30
  -9   3   5   -0.90    2.80
   9   3  -5   -1.00    3.40
   9  -3   5   -2.50    2.60
  -9  -3  -5    1.50    2.70
   9  -3   5    0.00    2.30
   9   3   5    1.10    2.40
  -9   3  -5    0.30    2.70
  -9  -3   5    6.90    4.40
   9  -3  -5   -1.70    2.90
   9   3   5    4.50    2.80
   9  -3  -5   -2.30    2.00
  10   3  -5    0.40    2.90
 -10  -3  -5   -1.10    2.80
  10  -3   5   -4.40    2.50
  10  -3   5   -2.70    2.20
  10   3  -5    1.10    2.40
 -10   3  -5   -2.10    2.50
  10  -3  -5   -1.80    2.80
 -10  -3   5    0.50    2.60
  10   3   5   -1.70    2.60
   0   4  -5  449.56   11.20
   0   4   5  447.96   10.60
   0   4  -5  448.46   11.20
   0   4   5  451.85   10.70
   0  -4  -5  448.26   10.60
   0  -4  -5  456.55   11.20
   0   4  -5  451.75   11.50
   0   4   5  465.15   11.30
   0   4   5  454.45   10.60
   0  -4   5  444.36   11.20
   0   4  -5  427.26   11.20
   0  -4   5  451.75   11.30
   0  -4   5  457.05   11.20
   1  -4   5 1731.83   39.50
  -1  -4  -5 1752.02   38.90
   1   4  -5 1772.52   40.00
   1  -4   5 1752.92   39.50
   1  -4   5 1757.72   39.50
   1   4  -5 1757.02   39.60
   1   4  -5 1762.62   39.60
  -1   4   5 1733.63   39.50
  -1  -4  -5 1736.53   39.30
  -1  -4   5 1750.12   39.60
   1   4   5 1686.13   39.70
   1  -4  -5 1759.62   39.50
  -1   4  -5 1732.93   39.80
   1   4   5 1757.82   39.50
  -1  -4   5 1775.82   39.90
   1  -4  -5 1786.52   39.60
  -1   4  -5 1737.93   39.60
  -1  -4   5 1785.32   39.70
   1   4   5 1748.53   39.50
   2   4  -5   11.80    2.10
   2   4  -5   16.80    1.80
  -2  -4  -5   13.30    1.30
  -2   4   5   16.70    1.60
   2  -4   5   16.90    1.90
  -2   4   5   16.20    1.90
   2   4  -5   16.50    1.80
   2  -4   5   15.90    1.60
  -2  -4  -5   13.10    1.80
  -2  -4  -5   16.40    1.60
   2  -4   5   13.10    1.70
   2   4   5   14.90    1.30
   2  -4  -5   18.80    1.80
   2  -4  -5   18.80    1.80
   2   4   5   13.00    1.60
   2   4   5   13.30    1.70
   2   4   5   15.10    1.60
  -2  -4   5   17.90    1.70
  -2   4  -5   16.00    1.80
  -2   4  -5   16.80    1.50
  -2   4  -5   17.50    2.10
  -2  -4   5   14.80    1.90
  -3   4   5  131.89    5.30
  -3   4   5  133.29    4.00
   3   4  -5  140.69    4.70
  -3  -4  -5  134.49    4.00
   3   4  -5  144.99    5.50
  -3  -4  -5  137.39    5.10
   3  -4   5  137.49    4.80
   3  -4   5  138.09    4.40
   3  -4   5  137.49    4.30
   3   4  -5  128.89    4.60
  -3   4   5  136.99    3.80
  -3  -4   5  136.49    4.20
  -3  -4   5  137.19    5.10
  -3   4  -5  136.39    5.20
   3   4   5  131.99    4.00
   3   4   5  134.29    4.30
   3   4   5  131.99    4.50
   3  -4  -5  138.59    4.50
   3  -4  -5  134.39    4.50
   3   4   5  137.39    4.50
   4   4  -5  296.47    8.30
   4   4  -5  299.37    8.20
  -4  -4  -5  306.77    9.10
   4  -4   5  305.97    7.90
  -4   4   5  311.77    9.50
   4   4  -5  306.37    9.40
  -4   4   5  304.87    7.80
   4  -4   5  301.17    8.50
   4  -4   5  298.97    7.80
  -4   4  -5  316.07    9.20
   4  -4  -5  309.97    8.10
   4   4   5  300.97    8.00
   4   4   5  298.67    8.20
  -4  -4   5  299.57    9.00
   4   4   5  315.57    8.20
   4  -4  -5  302.97    8.10
   5   4  -5   19.30    2.10
  -5   4   5   21.90    3.20
   5   4  -5   23.20    2.30
  -5  -4  -5   14.70    2.70
   5  -4   5   17.60    2.40
   5   4  -5   18.90    3.10
  -5   4   5   19.40    2.00
  -5   4  -5   26.70    3.20
  -5  -4   5   21.30    2.90
   5   4   5   15.90    1.90
   5   4   5   20.10    2.10
   5   4   5   19.20    2.60
   5  -4  -5   16.70    1.90
   5  -4  -5   19.50    1.90
   6   4  -5   89.99    4.00
  -6  -4  -5   69.79    5.80
   6   4  -5   79.59    3.80
  -6   4   5   74.79    5.90
   6  -4   5   90.59    4.50
   6   4  -5   78.19    5.50
  -6   4   5   85.39    3.90
  -6   4  -5   86.89    5.30
  -6  -4   5   86.99    5.10
   6  -4  -5   85.19    3.80
   6   4   5   84.49    4.50
   6  -4  -5   88.39    3.50
   7   4  -5   41.60    4.10
  -7   4   5   36.60    4.10
   7  -4   5   30.60    3.10
  -7   4   5   35.30    3.30
   7   4  -5   32.70    3.00
  -7  -4  -5   30.10    3.70
   7  -4  -5   31.00    2.70
   7   4   5   33.20    3.20
  -7   4  -5   39.30    3.90
  -7  -4   5   41.90    3.90
   7  -4  -5   35.00    4.10
   7   4   5   32.50    3.70
  -8   4   5   14.50    3.50
   8  -4   5    8.60    2.50
  -8  -4  -5   10.90    3.10
   8   4  -5   11.60    3.30
  -8   4   5    8.30    2.20
   8   4   5    7.60    3.10
  -8  -4   5    9.70    3.00
   8  -4  -5   15.60    3.50
  -8   4  -5    9.70    3.00
   8  -4  -5    9.10    2.10
   9  -4   5    6.70    3.40
  -9   4   5   16.20    3.70
  -9  -4  -5    5.50    3.00
   9  -4   5    6.10    2.40
   9   4  -5   10.60    4.00
  -9  -4   5   14.00    3.20
  -9   4  -5    6.30    3.00
   9   4   5    6.10    2.60
   9  -4  -5    9.40    2.20
   9   4   5    7.90    3.10
   9  -4  -5   10.10    3.40
 -10  -4  -5   11.90    3.40
 -10   4   5   17.40    3.70
  10   4  -5   14.50    3.40
  10  -4   5   12.90    3.10
  10   4  -5   16.40    3.10
  10  -4   5    8.70    2.60
  10  -4  -5   17.80    3.70
 -10  -4   5   14.40    3.20
  10   4   5   14.60    3.40
 -10   4  -5    7.70    3.00
   0   5   5   -0.20    1.20
   0  -5  -5    1.20    1.00
   0   5   5    0.00    1.10
   0  -5   5   -1.50    1.30
   0   5  -5   -0.30    1.30
   0  -5  -5   -0.90    0.90
   0   5  -5   -1.40    1.20
   0  -5   5    0.40    1.20
   0  -5   5   -0.30    1.30
   0   5   5   -0.70    0.80
   0   5  -5    1.70    1.50
   0  -5  -5   -1.40    1.20
   0   5   5   -1.60    1.30
   0  -5  -5   -0.70    1.20
   1   5  -5  118.69    4.40
  -1  -5  -5  118.49    3.90
   1   5  -5  119.29    4.70
   1  -5   5  115.19    4.10
  -1  -5  -5  115.79    3.70
  -1   5   5  116.99    4.20
  -1  -5  -5  117.19    4.20
  -1   5   5  122.09    4.20
   1   5  -5  109.79    4.20
   1  -5   5  122.19    4.30
   1  -5   5  119.79    4.20
   1  -5  -5  120.99    4.30
   1  -5  -5  115.99    4.20
  -1   5  -5  112.99    4.50
  -1  -5   5  116.39    4.30
  -1  -5   5  112.29    4.30
   1   5   5  119.39    3.50
   1   5   5  124.39    4.30
  -1   5  -5  115.79    4.30
   1   5   5  114.69    4.30
  -2   5   5 1015.20   24.20
   2  -5   5 1030.50   24.20
   2   5  -5 1077.89   25.10
  -2  -5  -5 1039.40   24.20
  -2  -5  -5 1005.80   23.60
   2   5  -5 1049.30   24.50
   2   5  -5 1076.79   24.60
  -2  -5  -5 1034.90   24.50
   2  -5   5 1044.00   24.30
  -2   5   5 1025.00   24.80
   2  -5   5 1073.19   24.40
  -2  -5   5 1053.79   24.80
   2   5   5 1046.20   23.70
  -2  -5   5 1084.49   24.90
  -2   5  -5 1043.00   24.90
  -2   5  -5 1039.10   24.10
   2  -5  -5 1030.50   24.40
   2  -5  -5 1059.49   24.40
   2   5   5 1068.29   24.40
   2   5   5 1060.59   24.40
   3  -5   5 1560.64   35.40
   3   5  -5 1523.95   35.50
  -3  -5  -5 1543.95   35.00
  -3  -5  -5 1536.65   35.90
   3   5  -5 1552.84   35.60
   3   5  -5 1568.04   36.50
  -3   5   5 1547.65   35.00
  -3   5   5 1552.44   36.30
   3  -5   5 1580.84   35.30
   3  -5   5 1525.35   35.20
   3   5   5 1521.25   34.90
  -3  -5   5 1562.24   36.10
  -3  -5   5 1565.54   35.70
   3   5   5 1570.44   35.00
   3  -5  -5 1544.95   35.40
   3   5   5 1590.34   35.40
   3   5   5 1548.74   35.40
  -3   5  -5 1556.64   36.20
   3  -5  -5 1546.85   35.40
   4   5  -5  130.89    4.90
  -4   5   5  129.19    5.80
   4  -5   5  130.09    4.80
   4   5  -5  130.49    4.80
   4  -5   5  128.99    4.50
  -4  -5  -5  128.69    5.40
  -4   5   5  126.79    3.90
   4   5  -5  129.29    5.80
   4  -5   5  124.09    4.30
   4   5   5  129.79    4.70
   4  -5  -5  119.69    3.80
   4   5   5  128.69    4.60
   4  -5  -5  129.79    4.60
   4  -5  -5  124.89    3.80
   4  -5  -5  127.99    4.50
   4   5   5  125.09    4.60
  -4   5  -5  138.39    5.70
  -4  -5   5  137.99    5.60
   5  -5   5  335.37    9.30
   5   5  -5  318.57   10.30
  -5   5   5  323.17    8.50
   5  -5   5  334.67    8.50
  -5   5   5  328.27   10.50
  -5  -5  -5  334.67   10.10
   5  -5   5  338.87    8.70
   5   5  -5  327.07    9.10
[truncated: 1,982,878 more chars]
