# Supplementary material for: Crystal structure and Hirshfeld surface analysis of a new polymorph of (E)-2-(4-bromo­phen­yl)-1-[2,2-di­bromo-1-(3-nitro­phen­yl)ethen­yl]diazene
Source: Acta Crystallogr E Crystallogr Commun. 2022 Jul 14;78(Pt 8):804–8. doi: 10.1107/S2056989022007113 (PMC9361372; doi:10.1107/S2056989022007113)
Supplement: Supplementary file 2 [file e-78-00804-Isup2.hkl]

data_I                                                                          
_shelx_title ' ENN8 in Pbca'                                                    
_shelx_refln_list_code          4                                               
_shelx_F_calc_maximum      539.42                                               
_exptl_crystal_F_000      1872.00                                               
_reflns_d_resolution_high  0.6600                                               
                                                                                
loop_                                                                           
 _space_group_symop_operation_xyz                                               
 'x, y, z'                                                                      
 'x+1/2, -y+1/2, -z'                                                            
 '-x, y+1/2, -z+1/2'                                                            
 '-x+1/2, -y, z+1/2'                                                            
 '-x, -y, -z'                                                                   
 '-x-1/2, y-1/2, z'                                                             
 'x, -y-1/2, z-1/2'                                                             
 'x-1/2, y, -z-1/2'                                                             
                                                                                
_cell_length_a     6.6579                                                       
_cell_length_b    15.7683                                                       
_cell_length_c    29.0301                                                       
_cell_angle_alpha  90.000                                                       
_cell_angle_beta   90.000                                                       
_cell_angle_gamma  90.000                                                       
                                                                                
_shelx_F_squared_multiplier     1.000                                           
                                                                                
loop_                                                                           
 _refln_index_h                                                                 
 _refln_index_k                                                                 
 _refln_index_l                                                                 
 _refln_F_squared_calc                                                          
 _refln_F_squared_meas                                                          
 _refln_F_squared_sigma                                                         
 _refln_observed_status                                                         
   2   0   0      47372.75      47510.62       535.02 o                         
   4   0   0      62882.21      66767.94      1089.48 o                         
   6   0   0      31420.03      31399.01       444.49 o                         
   8   0   0        415.99        438.38        48.14 o                         
  10   0   0       1346.94       1354.80        72.22 o                         
   2   1   0      30278.82      34382.96       260.65 o                         
   4   1   0      12109.12      13115.25       157.98 o                         
   6   1   0       3568.94       3459.53        68.27 o                         
   8   1   0       3517.87       3425.43        67.22 o                         
  10   1   0         12.08         22.46        37.76 o                         
   0   2   0        547.02        366.26        20.06 o                         
   2   2   0       2843.16       3789.12        33.94 o                         
   4   2   0       8181.41       9031.85       116.40 o                         
   6   2   0         50.68         89.12        30.54 o                         
   8   2   0        989.26       1017.01        41.78 o                         
  10   2   0        103.24        117.10        37.56 o                         
   2   3   0      34691.08      35769.06       244.24 o                         
   4   3   0      16647.47      15721.62       148.51 o                         
   6   3   0       6395.19       6402.90       100.27 o                         
   8   3   0       1542.18       1553.20        54.90 o                         
  10   3   0          0.75         23.83        41.60 o                         
   0   4   0     219978.05     222625.44      1847.13 o                         
   2   4   0      39410.23      39228.64       257.07 o                         
   4   4   0      22506.37      23436.70       186.29 o                         
   6   4   0      13803.24      13609.18       169.00 o                         
   8   4   0        171.37        185.36        44.57 o                         
   2   5   0      25637.33      26195.07       175.79 o                         
   4   5   0      27965.33      28029.52       235.66 o                         
   6   5   0       1516.85       1538.77        46.67 o                         
   8   5   0       2858.77       2744.71        75.69 o                         
   0   6   0     128199.43     129037.33      1080.54 o                         
   2   6   0      66573.06      67988.84       511.58 o                         
   4   6   0         45.78        116.01        19.07 o                         
   6   6   0       2210.84       2258.78        48.16 o                         
   8   6   0       1413.62       1404.72        63.12 o                         
   2   7   0      39339.78      40805.58       337.96 o                         
   4   7   0      18652.32      18153.73       151.51 o                         
   6   7   0       4109.72       4016.52        59.02 o                         
   8   7   0         44.92        108.99        38.06 o                         
   0   8   0      28379.71      29490.92       351.13 o                         
   2   8   0       3681.76       3645.15        55.28 o                         
   4   8   0      12114.72      12164.05       129.11 o                         
   6   8   0      11194.19      11043.26       140.85 o                         
   8   8   0        372.27        387.27        45.83 o                         
   2   9   0      84479.99      82623.09       662.21 o                         
   4   9   0      45070.71      44059.43       392.77 o                         
   6   9   0        479.95        435.61        35.28 o                         
   8   9   0       1527.44       1661.60        62.25 o                         
   0  10   0      21246.81      20973.27       264.10 o                         
   2  10   0      11427.50      10796.48       111.67 o                         
   4  10   0       1111.60       1113.41        43.33 o                         
   6  10   0        403.44        352.57        30.75 o                         
   8  10   0        238.29        202.26        32.74 o                         
   2  11   0       2983.66       3301.07        54.34 o                         
   4  11   0       1106.39       1068.58        43.05 o                         
   6  11   0       1294.63       1307.29        45.80 o                         
   8  11   0        187.64        203.65        39.15 o                         
   0  12   0       1830.86       1829.67        81.98 o                         
   2  12   0       7850.21       7709.77        96.00 o                         
   4  12   0       5037.70       4927.33        75.72 o                         
   6  12   0         57.18         51.02        29.72 o                         
   8  12   0        975.20        957.02        57.41 o                         
   2  13   0      56408.60      55140.95       492.68 o                         
   4  13   0      29165.16      28138.81       361.40 o                         
   6  13   0         69.93         95.70        45.42 o                         
   8  13   0       1128.82       1053.35        63.03 o                         
   0  14   0        415.38        512.03        43.14 o                         
   2  14   0        614.21        638.02        39.81 o                         
   4  14   0         80.95         73.64        37.93 o                         
   6  14   0        102.55        113.36        56.82 o                         
   8  14   0         22.09         52.36        44.74 o                         
   2  15   0       2746.70       2794.09        65.93 o                         
   4  15   0       1420.09       1491.33        64.52 o                         
   6  15   0       1766.45       1651.33        69.59 o                         
   0  16   0       4654.46       4698.96       103.37 o                         
   2  16   0       8012.48       7739.99       116.78 o                         
   4  16   0        945.96        870.84        55.05 o                         
   6  16   0         77.92         66.57        41.80 o                         
   2  17   0      21528.10      21435.25       219.26 o                         
   4  17   0       5853.49       5773.20       134.85 o                         
   6  17   0        925.03        928.02        56.97 o                         
   0  18   0       6932.36       6864.97       129.15 o                         
   2  18   0       4071.50       4157.33        87.22 o                         
   4  18   0        469.57        424.27        48.72 o                         
   6  18   0        904.90       1034.79        57.51 o                         
   2  19   0        323.59        313.75        42.90 o                         
   4  19   0        837.74        807.89        71.90 o                         
   6  19   0       1335.57       1324.63       103.47 o                         
   0  20   0       1855.32       2086.70        92.71 o                         
   2  20   0        532.41        611.19        56.44 o                         
   4  20   0        286.10        329.17        49.00 o                         
   2  21   0        793.55        813.76        60.99 o                         
   4  21   0        234.22        123.78        46.42 o                         
   0  22   0       7937.73       8010.02       404.40 o                         
   2  22   0       1738.56       1846.42       131.22 o                         
   2  23   0        168.08        202.24        54.19 o                         
   1   1   1        833.15        795.82        12.06 o                         
   2   1   1      16243.61      18515.73       102.85 o                         
   3   1   1      11254.23      12126.48       104.04 o                         
   4   1   1         65.14         48.65        16.92 o                         
   5   1   1       4848.56       4730.43        54.85 o                         
   6   1   1          8.42          6.08        17.88 o                         
   7   1   1      16549.82      16529.27       131.52 o                         
   8   1   1          2.71          1.72        19.37 o                         
   9   1   1       3307.15       3497.39        51.42 o                         
  10   1   1          0.03          4.23        25.29 o                         
   0   2   1      15904.52      16133.07       130.87 o                         
   1   2   1       3763.54       3405.73        19.35 o                         
   2   2   1       7758.03       8142.44        45.28 o                         
   3   2   1      20832.95      21501.74       148.83 o                         
   4   2   1      11750.31      11737.97       105.24 o                         
   5   2   1       2337.19       2398.37        39.71 o                         
   6   2   1      15589.76      15815.19       129.01 o                         
   7   2   1        405.92        459.39        25.63 o                         
   8   2   1         14.23        -14.48        20.09 o                         
   9   2   1       1340.47       1430.40        36.17 o                         
  10   2   1       1859.98       1945.80        49.55 o                         
   1   3   1      25638.43      27155.65       121.75 o                         
   2   3   1      21718.07      23642.88       111.50 o                         
   3   3   1      12796.54      14041.07        79.07 o                         
   4   3   1       6055.78       6419.44        53.25 o                         
   5   3   1          1.65         27.96        18.08 o                         
   6   3   1       3768.59       3797.92        53.31 o                         
   7   3   1       2433.59       2514.89        44.31 o                         
   8   3   1        537.46        564.90        26.44 o                         
   9   3   1        912.86        954.42        41.79 o                         
  10   3   1          5.60         23.26        25.71 o                         
   0   4   1       9830.24      10673.49        66.58 o                         
   1   4   1       2601.11       2824.04        20.85 o                         
   2   4   1       5150.74       5697.85        34.09 o                         
   3   4   1      13646.63      13414.13        76.62 o                         
   4   4   1        145.06        189.74        11.41 o                         
   5   4   1       5699.70       5591.98        50.22 o                         
   6   4   1        278.34        307.60        31.54 o                         
   7   4   1        242.36        249.70        26.55 o                         
   8   4   1        157.72        154.76        26.67 o                         
   9   4   1       2649.51       2704.88        50.77 o                         
   1   5   1       1888.31       1847.30        19.77 o                         
   2   5   1        452.97        594.81        12.26 o                         
   3   5   1       6681.04       6953.99        44.17 o                         
   4   5   1        607.30        749.19        18.54 o                         
   5   5   1       8765.41       8469.37        61.47 o                         
   6   5   1        352.88        365.08        20.82 o                         
   7   5   1      20542.37      20127.18       188.35 o                         
   8   5   1        722.48        729.70        33.87 o                         
   9   5   1       3225.69       3261.00        55.68 o                         
   0   6   1      18216.76      17677.00       115.36 o                         
   1   6   1       9708.54      10044.73        57.02 o                         
   2   6   1      17611.46      18719.34       102.45 o                         
   3   6   1        293.75        302.56        11.47 o                         
   4   6   1      17052.18      17265.27       105.22 o                         
   5   6   1          2.63         34.01        13.55 o                         
   6   6   1      10094.70      10019.64        75.37 o                         
   7   6   1        325.77        300.02        20.94 o                         
   8   6   1        653.71        687.73        34.36 o                         
   9   6   1        151.26        174.08        28.63 o                         
   1   7   1       6743.78       7246.73        46.11 o                         
   2   7   1      18155.73      17673.77       114.82 o                         
   3   7   1      16710.30      17291.82        99.89 o                         
   4   7   1       4230.88       4161.33        43.31 o                         
   5   7   1       1318.47       1313.83        26.60 o                         
   6   7   1       1679.29       1673.29        28.97 o                         
   7   7   1         72.04        108.03        20.04 o                         
   8   7   1       3384.37       3461.19        63.00 o                         
   9   7   1          1.64         -7.87        31.10 o                         
   0   8   1      19261.49      21505.10       186.69 o                         
   1   8   1        188.59        244.57        11.88 o                         
   2   8   1       1184.27       1283.57        23.43 o                         
   3   8   1       7659.69       6984.97        51.61 o                         
   4   8   1          1.17          1.82        13.20 o                         
   5   8   1      13357.32      13027.92       112.28 o                         
   6   8   1        276.48        304.26        19.04 o                         
   7   8   1        439.58        461.06        19.30 o                         
   8   8   1         91.95         70.73        22.56 o                         
   9   8   1       2323.87       2451.80        69.02 o                         
   1   9   1        828.29        746.00        16.57 o                         
   2   9   1        598.98        834.05        21.64 o                         
   3   9   1       9094.34       9180.00        69.86 o                         
   4   9   1       1937.39       2005.28        35.92 o                         
   5   9   1        173.57        186.60        18.71 o                         
   6   9   1         33.45         28.67        18.03 o                         
   7   9   1       2973.89       3021.60        39.72 o                         
   8   9   1         93.88        143.17        23.48 o                         
   9   9   1        651.12        678.68        48.57 o                         
   0  10   1      15843.62      15888.73       147.63 o                         
   1  10   1        358.85        356.19        14.81 o                         
   2  10   1        413.54        345.54        15.56 o                         
   3  10   1       4932.11       4926.88        44.91 o                         
   4  10   1        720.35        717.26        24.10 o                         
   5  10   1       5053.36       4892.18        53.27 o                         
   6  10   1       2228.69       2104.09        38.21 o                         
   7  10   1        949.76        899.64        34.18 o                         
   8  10   1         20.61         45.65        22.51 o                         
   9  10   1        833.78        831.29        41.56 o                         
   1  11   1         12.16          5.03        14.18 o                         
   2  11   1      20258.66      19767.71       134.57 o                         
   3  11   1       6659.24       6330.25        54.13 o                         
   4  11   1       4499.88       4329.15        52.38 o                         
   5  11   1       7396.08       7139.77        70.28 o                         
   6  11   1       3251.22       3233.27        45.37 o                         
   7  11   1       2662.90       2664.86        65.91 o                         
   8  11   1       2631.21       2785.56        54.52 o                         
   0  12   1       1053.22       1017.09        36.18 o                         
   1  12   1       3491.17       3539.27        40.84 o                         
   2  12   1         56.90         42.46        15.63 o                         
   3  12   1       4731.44       4549.88        48.60 o                         
   4  12   1         13.35         11.39        16.95 o                         
   5  12   1      12210.28      12077.37        96.66 o                         
   6  12   1         85.32         57.55        21.62 o                         
   7  12   1        689.55        655.24        33.74 o                         
   8  12   1         88.88         55.60        26.54 o                         
   1  13   1         75.06         84.33        17.02 o                         
   2  13   1        232.62        297.39        21.17 o                         
   3  13   1       1683.26       1744.63        35.38 o                         
   4  13   1         81.06        142.51        20.04 o                         
   5  13   1        895.56        886.38        31.38 o                         
   6  13   1        241.28        221.39        29.43 o                         
   7  13   1         18.84         55.98        27.51 o                         
   8  13   1        209.41        150.49        30.03 o                         
   0  14   1        559.59        640.11        32.59 o                         
   1  14   1        125.40        157.33        18.73 o                         
   2  14   1        257.18        257.48        21.10 o                         
   3  14   1       3245.44       3248.23        44.31 o                         
   4  14   1         22.51         23.80        26.30 o                         
   5  14   1       4035.19       3952.44        74.63 o                         
   6  14   1        137.28        116.51        46.38 o                         
   7  14   1          1.08        -10.62        26.94 o                         
   8  14   1          1.43          1.04        30.74 o                         
   1  15   1        962.18        885.25        25.77 o                         
   2  15   1      15925.67      15150.98       110.82 o                         
   3  15   1        122.46         83.29        21.38 o                         
   4  15   1       2524.78       2479.59        56.13 o                         
   5  15   1       1324.65       1323.71        71.85 o                         
   6  15   1        881.58        790.58        36.84 o                         
   7  15   1        903.74        888.14        37.25 o                         
   0  16   1         46.43        153.26        34.51 o                         
   1  16   1      10989.19      10704.37        91.58 o                         
   2  16   1        145.34        129.55        21.70 o                         
   3  16   1         92.54        107.14        28.27 o                         
   4  16   1        181.31        221.39        30.94 o                         
   5  16   1       3070.97       3039.92        65.61 o                         
   6  16   1        911.16        906.02        38.72 o                         
   7  16   1        914.55        853.40        40.71 o                         
   1  17   1         15.30         25.84        18.83 o                         
   2  17   1       1025.19        989.73        31.90 o                         
   3  17   1        508.02        475.44        37.25 o                         
   4  17   1        334.08        326.87        32.74 o                         
   5  17   1       1250.34       1251.45        45.24 o                         
   6  17   1         25.04         46.12        29.48 o                         
   7  17   1       1432.85       1481.69        52.88 o                         
   0  18   1         61.89         73.80        28.25 o                         
   1  18   1        295.29        272.20        22.86 o                         
   2  18   1        416.38        349.97        28.92 o                         
   3  18   1       2229.81       2280.23        57.36 o                         
   4  18   1          5.10         55.61        30.00 o                         
   5  18   1       2724.79       2808.96        69.48 o                         
   6  18   1        106.62         86.43        31.65 o                         
   1  19   1          5.93         23.65        20.30 o                         
   2  19   1       2779.26       2902.83        65.78 o                         
   3  19   1        267.02        232.38        35.48 o                         
   4  19   1        634.13        486.30        40.95 o                         
   5  19   1         41.70         36.84        30.41 o                         
   6  19   1        351.66        312.37        37.35 o                         
   0  20   1       2860.30       2952.36        64.31 o                         
   1  20   1       5533.37       5463.87        63.44 o                         
   2  20   1        351.24        362.85        35.66 o                         
   3  20   1         19.18         -7.09        29.99 o                         
   4  20   1       1332.24       1399.65        46.42 o                         
   5  20   1        266.54        264.81        33.30 o                         
   1  21   1        256.80        221.61        38.87 o                         
   2  21   1         68.37        137.89        32.36 o                         
   3  21   1        328.99        342.88        38.73 o                         
   4  21   1          2.59         45.69        31.69 o                         
   0  22   1       1045.03       1099.70        69.82 o                         
   1  22   1       1059.66       1039.64        41.46 o                         
   2  22   1         42.21         53.40        38.18 o                         
   3  22   1        155.74        185.93        35.62 o                         
   1  23   1          0.52         34.37        31.28 o                         
   2  23   1       1844.12       1781.72        55.07 o                         
   1   0   2       3446.67       3751.22        61.96 o                         
   2   0   2     101709.93     107870.19       843.60 o                         
   3   0   2       2688.44       3235.66        55.62 o                         
   4   0   2       4044.75       4446.56        72.76 o                         
   5   0   2       1078.04       1064.01        40.70 o                         
   6   0   2       1766.20       1789.36        59.32 o                         
   7   0   2        407.43        365.04        35.66 o                         
   8   0   2        618.05        605.86        35.65 o                         
   9   0   2        166.61        173.16        34.49 o                         
  10   0   2        975.23        978.87        45.94 o                         
   1   1   2      31002.78      32578.27       172.01 o                         
   2   1   2       1096.90        889.31        13.23 o                         
   3   1   2      59769.20      64871.95       462.39 o                         
   4   1   2      27359.74      28310.56       214.52 o                         
   5   1   2        363.46        388.57        21.23 o                         
   6   1   2       2428.77       2527.94        40.81 o                         
   7   1   2       5366.15       5329.39        72.31 o                         
   8   1   2         20.10         47.16        20.68 o                         
   9   1   2       1566.46       1653.75        40.16 o                         
  10   1   2          0.03         -9.00        23.31 o                         
   0   2   2       6628.35       6099.71        53.86 o                         
   1   2   2        106.36         98.37         5.02 o                         
   2   2   2      37315.88      40552.39       190.35 o                         
   3   2   2          3.93         -7.51         9.89 o                         
   4   2   2       2000.08       2390.48        36.01 o                         
   5   2   2        324.50        316.55        21.66 o                         
   6   2   2       1966.36       2030.73        41.40 o                         
   7   2   2        141.96        130.26        21.47 o                         
   8   2   2         25.83         11.71        20.57 o                         
   9   2   2         18.55         37.76        23.87 o                         
  10   2   2         11.71         72.60        25.74 o                         
   1   3   2      46394.79      48287.15       208.25 o                         
   2   3   2      70184.37      74289.05       330.23 o                         
   3   3   2      58064.74      59293.33       313.59 o                         
   4   3   2      67874.30      70523.44       440.61 o                         
   5   3   2         88.44         78.88        22.13 o                         
   6   3   2       1176.53       1194.02        35.00 o                         
   7   3   2       7781.37       7702.36        82.23 o                         
   8   3   2        217.29        196.60        24.61 o                         
   9   3   2        921.84        955.27        34.40 o                         
   0   4   2      61506.62      62952.50       351.56 o                         
   1   4   2       7222.95       7952.03        41.64 o                         
   2   4   2       7015.63       7415.99        42.79 o                         
   3   4   2        830.44        946.66        15.43 o                         
   4   4   2       2516.11       2518.81        26.57 o                         
   5   4   2       2377.57       2464.20        34.15 o                         
   6   4   2       2387.31       2395.32        52.38 o                         
   7   4   2        563.36        624.55        30.26 o                         
   8   4   2        291.38        284.61        24.97 o                         
   9   4   2        678.44        743.71        35.82 o                         
   1   5   2      17855.97      18569.37       102.92 o                         
   2   5   2       4444.42       5113.86        34.36 o                         
   3   5   2      14808.61      14940.51        80.89 o                         
   4   5   2          4.96         12.86        11.50 o                         
   5   5   2         15.36         46.96        12.92 o                         
   6   5   2       3548.53       3467.53        42.65 o                         
   7   5   2       2528.93       2407.79        57.45 o                         
   8   5   2       1657.18       1616.13        60.09 o                         
   9   5   2        571.60        629.21        30.63 o                         
   0   6   2      90693.81      86736.47       517.63 o                         
   1   6   2      44389.00      45456.41       232.45 o                         
   2   6   2      32373.38      32089.41       167.69 o                         
   3   6   2        263.57        321.86        12.09 o                         
   4   6   2        753.24        863.21        19.42 o                         
   5   6   2      23808.78      23599.79       144.43 o                         
   6   6   2       4070.85       4074.54        46.14 o                         
   7   6   2       1237.69       1237.84        33.39 o                         
   8   6   2        594.34        663.14        32.72 o                         
   9   6   2        587.38        655.37        34.17 o                         
   1   7   2      28427.77      29868.66       153.49 o                         
   2   7   2      18272.54      17569.41       110.10 o                         
   3   7   2      18733.04      18598.32       109.06 o                         
   4   7   2      22637.78      22194.86       142.19 o                         
   5   7   2       1628.62       1583.49        27.81 o                         
   6   7   2        792.51        800.99        21.03 o                         
   7   7   2       2999.78       3072.58        40.01 o                         
   8   7   2          8.53         10.32        22.87 o                         
   9   7   2       1220.56       1283.49        46.10 o                         
   0   8   2       6511.89       6705.34        73.73 o                         
   1   8   2       1140.93        878.37        20.12 o                         
   2   8   2       2126.30       2128.03        27.01 o                         
   3   8   2        838.89        918.53        17.96 o                         
   4   8   2        969.05       1058.16        26.87 o                         
   5   8   2        337.21        366.79        23.39 o                         
   6   8   2        329.97        347.22        19.21 o                         
   7   8   2       1146.41       1104.98        27.54 o                         
   8   8   2          2.12         -8.82        21.36 o                         
   9   8   2        118.91        129.96        33.16 o                         
   1   9   2        456.67        462.89        14.37 o                         
   2   9   2       3415.54       3145.16        33.45 o                         
   3   9   2       1747.60       1715.25        29.64 o                         
   4   9   2      11299.33      10970.67        82.00 o                         
   5   9   2        284.30        286.29        18.64 o                         
   6   9   2       6523.65       6388.16        58.42 o                         
   7   9   2        569.24        578.86        21.58 o                         
   8   9   2        769.28        714.26        29.85 o                         
   9   9   2        173.72        192.41        35.38 o                         
   0  10   2      61525.00      60463.69       490.70 o                         
   1  10   2      24460.87      23448.29       133.67 o                         
   2  10   2      16486.05      15968.35       125.07 o                         
   3  10   2        496.99        556.32        16.50 o                         
   4  10   2        198.97        179.65        18.16 o                         
   5  10   2      14387.98      14213.70       106.35 o                         
   6  10   2       3345.30       3201.50        44.13 o                         
   7  10   2       1879.35       1949.60        37.29 o                         
   8  10   2        534.68        510.86        28.98 o                         
   9  10   2        887.99        899.07        43.24 o                         
   1  11   2       2510.62       2450.63        33.90 o                         
   2  11   2        301.53        371.69        17.86 o                         
   3  11   2       5208.97       5008.09        48.23 o                         
   4  11   2        842.18        869.57        28.09 o                         
   5  11   2          7.77          9.36        19.45 o                         
   6  11   2         57.26         76.93        19.70 o                         
   7  11   2       2159.95       2017.59        69.62 o                         
   8  11   2        364.97        334.05        28.96 o                         
   0  12   2      31099.24      29424.56       255.50 o                         
   1  12   2      13243.49      13066.25        91.81 o                         
   2  12   2       8227.92       7788.31        62.67 o                         
   3  12   2        911.85        831.47        24.57 o                         
   4  12   2        255.18        272.27        19.80 o                         
   5  12   2       3820.69       3890.25        50.21 o                         
   6  12   2        415.95        396.00        25.65 o                         
   7  12   2        729.77        784.40        37.72 o                         
   8  12   2        242.23        183.09        30.37 o                         
   1  13   2       1322.38       1277.61        28.35 o                         
   2  13   2       6068.58       5687.62        57.50 o                         
   3  13   2        609.31        573.93        21.78 o                         
   4  13   2       3306.97       3290.77        45.61 o                         
   5  13   2        259.27        295.52        25.40 o                         
   6  13   2       1189.76       1142.67        38.75 o                         
   7  13   2       1564.04       1499.28        45.04 o                         
   8  13   2        332.09        317.72        32.29 o                         
   0  14   2       5535.10       5192.91        73.84 o                         
   1  14   2      20846.54      20856.58       136.39 o                         
   2  14   2        580.61        566.44        23.77 o                         
   3  14   2       1165.17       1191.58        29.98 o                         
   4  14   2       1488.52       1489.28        44.73 o                         
   5  14   2       6559.56       6650.47        82.54 o                         
   6  14   2       1200.82       1145.14        56.69 o                         
   7  14   2        867.84        852.97        36.53 o                         
   8  14   2        142.00        107.36        30.14 o                         
   1  15   2        417.54        424.36        21.44 o                         
   2  15   2       3177.50       3083.97        48.90 o                         
   3  15   2        179.42        215.10        22.97 o                         
   4  15   2       2594.16       2621.23        60.53 o                         
   5  15   2         10.94         71.18        28.44 o                         
   6  15   2       2246.08       2211.79        55.95 o                         
   7  15   2         25.00         39.73        30.79 o                         
   0  16   2      16684.58      15923.08       161.16 o                         
   1  16   2       5170.84       5294.69        59.82 o                         
   2  16   2       6908.19       6824.26        66.69 o                         
   3  16   2        357.56        304.11        28.82 o                         
   4  16   2          6.80         10.93        27.90 o                         
   5  16   2       2991.10       3101.17        73.85 o                         
   6  16   2        772.40        716.69        36.37 o                         
   7  16   2        258.42        250.19        33.81 o                         
   1  17   2        191.25        194.93        20.85 o                         
   2  17   2       1062.60        956.93        33.19 o                         
   3  17   2        316.71        249.77        34.01 o                         
   4  17   2        251.67        272.65        32.40 o                         
   5  17   2         61.60        117.42        33.51 o                         
   6  17   2         23.24         44.61        29.76 o                         
   7  17   2         72.32         93.01        33.26 o                         
   0  18   2          1.71         43.00        27.71 o                         
   1  18   2       2630.25       2545.01        41.61 o                         
   2  18   2        340.90        380.77        26.87 o                         
   3  18   2        157.32        163.16        30.60 o                         
   4  18   2       1423.06       1508.00        51.92 o                         
   5  18   2       1793.21       1715.34        50.68 o                         
   6  18   2        109.12        111.35        33.86 o                         
   1  19   2        376.47        403.01        23.73 o                         
   2  19   2       1494.65       1595.47        47.21 o                         
   3  19   2       2004.56       2121.61        58.04 o                         
   4  19   2       1914.84       1873.52        74.38 o                         
   5  19   2        437.58        457.69        46.16 o                         
   6  19   2        593.92        521.05        39.36 o                         
   0  20   2       1576.47       1865.57        62.54 o                         
   1  20   2       2131.06       2196.31        50.87 o                         
   2  20   2        567.42        600.82        38.08 o                         
   3  20   2          5.25         -4.97        30.31 o                         
   4  20   2        546.86        485.99        36.53 o                         
   5  20   2       1089.67       1073.13        45.96 o                         
   1  21   2        157.16        167.49        30.77 o                         
   2  21   2        438.93        468.92        48.83 o                         
   3  21   2        518.72        622.45        50.06 o                         
   4  21   2        893.64        926.63        49.50 o                         
   0  22   2        254.31        355.38        49.74 o                         
   1  22   2        374.17        305.96        37.62 o                         
   2  22   2       1325.73       1368.69        49.75 o                         
   3  22   2          6.90         17.71        31.08 o                         
   1  23   2        437.34        350.78        41.29 o                         
   2  23   2       1683.54       1829.66        57.08 o                         
   1   1   3       6359.99       6974.55        33.88 o                         
   2   1   3      32995.93      36136.43       179.05 o                         
   3   1   3      49851.30      53138.21       347.18 o                         
   4   1   3        346.86        575.29        23.52 o                         
   5   1   3      13514.59      13520.93       106.89 o                         
   6   1   3       2845.40       2899.94        41.45 o                         
   7   1   3        370.22        399.43        24.94 o                         
   8   1   3       2237.44       2258.71        48.38 o                         
   9   1   3         25.67         27.22        22.26 o                         
  10   1   3        126.47        109.25        25.56 o                         
   0   2   3      20395.30      20467.37       129.71 o                         
   1   2   3       1971.52       2331.67        16.14 o                         
   2   2   3       2074.15       2241.96        17.88 o                         
   3   2   3      34201.89      36590.28       203.04 o                         
   4   2   3      30274.07      31674.01       225.48 o                         
   5   2   3      27524.87      27909.26       215.35 o                         
   6   2   3       6768.53       6894.54        71.46 o                         
   7   2   3        226.97        232.91        22.25 o                         
   8   2   3          3.50         -8.37        20.26 o                         
   9   2   3       5759.73       5816.24        71.67 o                         
  10   2   3       1299.44       1512.38        43.88 o                         
   1   3   3      54514.61      58248.67       255.11 o                         
   2   3   3       5323.14       6040.91        35.58 o                         
   3   3   3       9336.34       9428.68        59.91 o                         
   4   3   3       1370.56       1538.25        23.72 o                         
   5   3   3        520.22        590.96        25.40 o                         
   6   3   3          6.40         23.85        20.42 o                         
   7   3   3       1092.81       1172.67        33.91 o                         
   8   3   3         20.97         -5.99        23.10 o                         
   9   3   3        601.09        618.21        30.35 o                         
   0   4   3        368.30        297.67        10.48 o                         
   1   4   3      51271.52      52911.91       242.84 o                         
   2   4   3        226.72        255.83         9.11 o                         
   3   4   3       3851.64       3867.20        28.95 o                         
   4   4   3       4128.38       4122.82        34.74 o                         
   5   4   3          0.97         22.22        13.24 o                         
   6   4   3       2117.34       2144.07        39.09 o                         
   7   4   3       1757.03       1766.92        43.57 o                         
   8   4   3         30.83         37.44        21.87 o                         
   9   4   3        118.78        171.03        27.43 o                         
   1   5   3       4349.92       4403.65        31.79 o                         
   2   5   3      13545.08      13741.54        77.03 o                         
   3   5   3      17957.97      17995.05       110.09 o                         
   4   5   3       2102.45       2079.75        25.00 o                         
   5   5   3      18069.21      17752.03       108.12 o                         
   6   5   3       2534.08       2479.08        36.82 o                         
   7   5   3       1257.75       1307.34        36.50 o                         
   8   5   3       2634.62       2730.51        53.49 o                         
   9   5   3         54.74         40.13        23.70 o                         
   0   6   3      64309.57      64661.02       389.13 o                         
   1   6   3      16814.54      17250.49        95.33 o                         
   2   6   3         83.94        120.04        10.56 o                         
   3   6   3       8391.13       8768.50        58.48 o                         
   4   6   3       6366.01       6191.63        49.43 o                         
   5   6   3      10774.03      11023.78        79.09 o                         
   6   6   3       2310.13       2309.10        34.22 o                         
   7   6   3        961.07       1004.93        36.08 o                         
   8   6   3         15.16        -10.29        24.38 o                         
   9   6   3       1060.86       1099.50        38.65 o                         
   1   7   3       3707.29       4021.23        33.90 o                         
   2   7   3      10468.69      11180.54        75.84 o                         
   3   7   3       3447.36       3378.80        31.70 o                         
   4   7   3        581.48        645.26        19.95 o                         
   5   7   3       3642.34       3593.43        40.35 o                         
   6   7   3       6112.16       5787.79        50.03 o                         
   7   7   3       8612.39       8436.08        70.12 o                         
   8   7   3       1079.31       1107.10        38.50 o                         
   9   7   3       2750.86       2952.71        76.15 o                         
   0   8   3      22708.04      23716.42       204.26 o                         
   1   8   3      29616.64      28175.34       147.35 o                         
   2   8   3       1727.08       1909.32        26.95 o                         
   3   8   3      14230.29      13904.47        84.80 o                         
   4   8   3      10946.29      10857.95        80.94 o                         
   5   8   3        496.53        513.78        33.77 o                         
   6   8   3       3161.51       3140.95        40.08 o                         
   7   8   3       1263.60       1244.26        28.72 o                         
   8   8   3        123.29        114.27        25.39 o                         
   9   8   3        521.79        570.09        50.04 o                         
   1   9   3         87.16         75.44        11.06 o                         
   2   9   3      15909.66      16031.58       102.43 o                         
   3   9   3        680.34        704.61        18.94 o                         
   4   9   3       1158.14       1210.57        27.62 o                         
   5   9   3        983.36        969.03        25.41 o                         
   6   9   3        966.58        988.86        25.72 o                         
   7   9   3        575.02        661.56        25.96 o                         
   8   9   3       2659.55       2668.45        55.97 o                         
   9   9   3         51.11         46.18        32.43 o                         
   0  10   3       3458.05       3878.30        56.80 o                         
   1  10   3      35774.20      34821.77       195.77 o                         
   2  10   3       1949.79       1964.04        30.41 o                         
   3  10   3        234.69        237.69        16.12 o                         
   4  10   3        801.40        796.87        22.14 o                         
   5  10   3       7702.61       7576.26        65.14 o                         
   6  10   3        233.73        202.89        19.18 o                         
   7  10   3        560.48        544.08        22.41 o                         
   8  10   3         15.58        -16.68        23.31 o                         
   9  10   3         74.52         78.79        30.96 o                         
   1  11   3        523.37        578.88        18.64 o                         
   2  11   3      11865.43      11218.96        83.10 o                         
   3  11   3       1644.48       1640.70        30.17 o                         
   4  11   3        301.44        305.78        21.23 o                         
   5  11   3       2747.92       2727.59        42.73 o                         
   6  11   3        740.40        729.49        25.86 o                         
   7  11   3      10161.07       9892.09       129.61 o                         
   8  11   3       2982.86       3132.23        59.83 o                         
   0  12   3       6491.12       6190.28        78.09 o                         
   1  12   3      10137.62      10060.57        75.78 o                         
   2  12   3       1025.03       1015.68        25.13 o                         
   3  12   3        569.42        551.32        20.53 o                         
   4  12   3       5013.34       4821.56        50.49 o                         
   5  12   3       1263.79       1205.23        31.97 o                         
   6  12   3       1109.05       1106.57        33.15 o                         
   7  12   3        194.50        182.56        28.40 o                         
   8  12   3         92.61         70.77        37.98 o                         
   1  13   3        387.95        403.05        21.23 o                         
   2  13   3       2436.59       2305.74        38.19 o                         
   3  13   3       4148.82       3950.29        43.48 o                         
   4  13   3       1344.59       1271.99        38.55 o                         
   5  13   3       1583.28       1554.33        46.20 o                         
   6  13   3         15.97         13.45        26.72 o                         
   7  13   3        351.77        310.15        37.97 o                         
   8  13   3         23.26         54.12        29.79 o                         
   0  14   3        357.57        405.42        30.37 o                         
   1  14   3      24165.52      23362.61       150.03 o                         
   2  14   3        601.17        554.88        23.82 o                         
   3  14   3        985.30       1023.63        31.83 o                         
   4  14   3        789.95        804.14        35.79 o                         
   5  14   3       1105.20       1047.24        38.28 o                         
   6  14   3        206.79        185.44        43.94 o                         
   7  14   3        506.41        473.00        33.94 o                         
   8  14   3          5.80         -2.46        28.75 o                         
   1  15   3       1466.64       1553.10        33.15 o                         
   2  15   3       3917.39       4050.45        49.76 o                         
   3  15   3       2828.96       2983.30        48.45 o                         
   4  15   3       2981.57       2915.78        58.60 o                         
   5  15   3        638.85        644.18        35.76 o                         
   6  15   3        403.00        331.33        32.29 o                         
   7  15   3       3878.50       4114.81        75.88 o                         
   0  16   3        337.11        399.96        36.63 o                         
   1  16   3       1706.43       1660.58        35.66 o                         
   2  16   3        931.56        938.76        30.41 o                         
   3  16   3       1465.08       1432.18        44.79 o                         
   4  16   3         19.15          9.88        27.64 o                         
   5  16   3       1882.00       1963.82        59.33 o                         
   6  16   3        148.78         95.18        29.70 o                         
   7  16   3          1.04         51.22        31.51 o                         
   1  17   3        283.07        278.98        22.47 o                         
   2  17   3        111.31         72.93        20.63 o                         
   3  17   3       3789.53       3952.46        66.84 o                         
   4  17   3          2.96        -38.64        30.89 o                         
   5  17   3       1920.36       1920.37        57.50 o                         
   6  17   3        793.67        777.75        41.79 o                         
   7  17   3        202.70        210.27        37.09 o                         
   0  18   3       1891.29       2074.63        55.87 o                         
   1  18   3       2481.63       2523.46        41.43 o                         
   2  18   3         18.11         18.26        22.11 o                         
   3  18   3         12.05         61.00        29.69 o                         
   4  18   3       1025.55       1073.07        41.79 o                         
   5  18   3         10.39         19.08        29.73 o                         
   6  18   3       1063.38       1166.71        46.30 o                         
   1  19   3       2479.36       2384.47        43.94 o                         
   2  19   3       2294.95       2482.67        56.46 o                         
   3  19   3       4782.42       4888.93        81.40 o                         
   4  19   3       1312.76       1300.72        49.93 o                         
   5  19   3        732.19        746.93        38.50 o                         
   6  19   3        250.71        203.68        36.46 o                         
   0  20   3          3.16         11.99        29.56 o                         
   1  20   3         42.10         75.48        25.02 o                         
   2  20   3         26.95         25.52        29.79 o                         
   3  20   3       2030.32       1996.52        55.40 o                         
   4  20   3        103.60         64.07        30.75 o                         
   5  20   3       1074.51       1083.39        46.97 o                         
   1  21   3        253.18        227.17        30.15 o                         
   2  21   3        250.03        242.75        32.79 o                         
   3  21   3       2854.44       3078.24        74.52 o                         
   4  21   3        361.89        421.74        35.31 o                         
   0  22   3        577.18        538.87        47.98 o                         
   1  22   3          6.82        -17.36        28.92 o                         
   2  22   3        602.29        577.52        37.34 o                         
   3  22   3         21.30         43.52        30.98 o                         
   1  23   3        185.50        155.29        37.96 o                         
   2  23   3        519.50        505.48        38.85 o                         
   0   0   4       1736.96       2224.29        83.48 o                         
   1   0   4      29898.62      29590.47       153.57 o                         
   2   0   4         60.93         67.78         9.54 o                         
   3   0   4       3547.52       3951.90        46.96 o                         
   4   0   4      36047.17      36803.69       353.59 o                         
   5   0   4      39965.22      40253.32       388.89 o                         
   6   0   4       7992.26       8117.26        99.71 o                         
   7   0   4       3919.16       3867.65        69.66 o                         
   8   0   4       1977.38       1902.69        60.60 o                         
   9   0   4        705.68        752.93        45.67 o                         
  10   0   4       3211.23       3421.60        82.43 o                         
   1   1   4          7.09         16.84         5.06 o                         
   2   1   4      33848.62      36165.53       166.94 o                         
   3   1   4       2718.31       3700.01        32.86 o                         
   4   1   4       6097.56       5928.28        53.17 o                         
   5   1   4         87.34         49.07        16.84 o                         
   6   1   4        500.27        567.59        23.82 o                         
   7   1   4        284.01        342.72        26.64 o                         
   8   1   4        305.44        304.98        23.85 o                         
   9   1   4         10.19          3.86        22.39 o                         
  10   1   4          7.57         22.47        23.79 o                         
   0   2   4      45076.37      46044.42       257.12 o                         
   1   2   4      13959.06      14949.34        70.77 o                         
   2   2   4         67.47         82.37         6.42 o                         
   3   2   4       4214.21       4729.75        34.32 o                         
   4   2   4       2547.73       2612.93        33.59 o                         
   5   2   4       3651.26       3925.69        46.49 o                         
   6   2   4         66.51        109.67        19.66 o                         
   7   2   4        141.41        153.14        24.21 o                         
   8   2   4        811.45        887.56        30.80 o                         
   9   2   4          0.06          7.99        23.68 o                         
  10   2   4         89.98        109.03        30.00 o                         
   1   3   4      28738.13      30439.73       142.37 o                         
   2   3   4      14483.77      15600.77        78.09 o                         
   3   3   4      21619.72      22351.92       136.06 o                         
   4   3   4       8684.00       8542.82        63.72 o                         
   5   3   4       5121.10       5227.29        55.96 o                         
   6   3   4      10819.03      10670.78        94.74 o                         
   7   3   4        238.16        265.84        24.16 o                         
   8   3   4       2186.90       2235.56        48.86 o                         
   9   3   4        323.33        343.94        26.96 o                         
   0   4   4      10928.37      11287.14        78.56 o                         
   1   4   4     108575.38     110950.13       512.63 o                         
   2   4   4       2832.92       2806.26        22.41 o                         
   3   4   4        283.28        286.95        11.37 o                         
   4   4   4      19092.85      19403.85       118.74 o                         
   5   4   4      24394.85      24748.56       160.27 o                         
   6   4   4       6838.80       6817.51        73.77 o                         
   7   4   4       4944.26       4907.98        64.24 o                         
   8   4   4       1339.99       1285.53        36.33 o                         
   9   4   4        993.07        955.94        35.47 o                         
   1   5   4      13424.95      13601.62        78.57 o                         
   2   5   4         70.92         86.64         9.13 o                         
   3   5   4       6902.81       6824.21        44.87 o                         
   4   5   4       2880.13       2925.36        28.60 o                         
   5   5   4        221.00        240.84        14.20 o                         
   6   5   4        672.85        714.12        20.52 o                         
   7   5   4       1303.30       1263.14        35.86 o                         
   8   5   4       1750.30       1840.28        48.64 o                         
   9   5   4         82.58        100.10        25.76 o                         
   0   6   4      43889.22      44048.58       269.61 o                         
   1   6   4      11154.50      10614.77        61.94 o                         
   2   6   4       6470.36       5632.72        40.05 o                         
   3   6   4          5.86          2.34        10.15 o                         
   4   6   4       1156.21       1094.90        24.69 o                         
   5   6   4       2599.92       2519.86        32.01 o                         
   6   6   4          4.19         10.68        15.16 o                         
   7   6   4        508.23        520.40        23.12 o                         
   8   6   4       1598.23       1662.40        50.43 o                         
   9   6   4        182.58        165.52        28.39 o                         
   1   7   4        465.06        408.43        14.49 o                         
   2   7   4       6498.11       6876.44        50.37 o                         
   3   7   4       8784.39       8431.48        58.39 o                         
   4   7   4       6303.81       6037.11        52.83 o                         
   5   7   4       2577.87       2675.02        36.12 o                         
   6   7   4        198.71        210.33        16.11 o                         
   7   7   4        533.93        566.73        21.41 o                         
   8   7   4       1127.93       1167.96        45.72 o                         
   9   7   4        352.81        360.57        36.44 o                         
   0   8   4      17048.74      16894.76       161.37 o                         
   1   8   4      16739.78      17311.77       107.13 o                         
   2   8   4       9318.55       9538.26        67.09 o                         
   3   8   4       2332.22       2364.24        29.83 o                         
   4   8   4       6558.34       6566.29        57.14 o                         
   5   8   4       9422.89       9034.67        80.58 o                         
   6   8   4       3929.18       3828.73        45.27 o                         
   7   8   4         39.78         46.11        16.93 o                         
   8   8   4         37.25         59.10        26.66 o                         
   9   8   4        303.14        301.91        42.94 o                         
   1   9   4      11934.37      11539.58        70.99 o                         
   2   9   4       5766.71       5828.02        50.42 o                         
   3   9   4      46165.28      45142.79       249.52 o                         
   4   9   4         17.94         16.83        15.18 o                         
   5   9   4        522.10        498.09        20.83 o                         
   6   9   4      11509.60      11138.50        84.62 o                         
   7   9   4       4388.94       4286.91        55.63 o                         
   8   9   4       5771.97       5889.51        77.37 o                         
   9   9   4        246.25        244.00        34.23 o                         
   0  10   4      32419.19      32535.72       276.35 o                         
   1  10   4       9664.66       9206.13        65.01 o                         
   2  10   4       8357.46       7903.44        72.20 o                         
   3  10   4          4.50         23.62        13.72 o                         
   4  10   4         80.83         68.36        15.68 o                         
   5  10   4       1854.49       1819.36        34.58 o                         
   6  10   4         55.85         75.90        18.50 o                         
   7  10   4        105.93         90.84        19.29 o                         
   8  10   4         70.35         63.46        22.14 o                         
   9  10   4          0.68        -28.89        27.78 o                         
   1  11   4       4326.62       4216.23        41.47 o                         
   2  11   4        304.74        379.02        18.21 o                         
   3  11   4       1953.85       2017.18        31.84 o                         
   4  11   4        700.01        768.81        23.58 o                         
   5  11   4         83.62         55.76        18.28 o                         
   6  11   4          2.51          2.99        17.52 o                         
   7  11   4        510.19        501.57        34.89 o                         
   8  11   4        533.64        563.99        34.83 o                         
   0  12   4       7611.34       7239.17        86.21 o                         
   1  12   4        409.94        346.53        18.99 o                         
   2  12   4      10181.79       9709.52        73.18 o                         
   3  12   4        252.80        295.48        18.51 o                         
   4  12   4         93.83         82.79        16.78 o                         
   5  12   4        357.10        346.07        22.65 o                         
   6  12   4       1959.65       1935.11        47.13 o                         
   7  12   4          2.29        -50.65        25.32 o                         
   8  12   4        356.93        299.29        32.05 o                         
   1  13   4       8295.93       7911.79        65.48 o                         
   2  13   4       4168.55       4109.69        48.31 o                         
   3  13   4      24497.19      23185.21       181.14 o                         
   4  13   4         43.35         14.74        17.72 o                         
   5  13   4       2143.51       2248.78        53.77 o                         
   6  13   4       4743.94       4836.89        69.86 o                         
   7  13   4       2579.16       2621.42        63.71 o                         
   8  13   4       2137.89       2456.89        57.91 o                         
   0  14   4        782.22        777.49        35.94 o                         
   1  14   4       1499.53       1455.74        31.56 o                         
   2  14   4       1004.39        944.73        27.95 o                         
   3  14   4          0.35        -33.96        16.98 o                         
   4  14   4        131.54        165.42        29.69 o                         
   5  14   4        203.21        150.01        29.06 o                         
   6  14   4        334.15        296.50        50.95 o                         
   7  14   4          2.65          6.23        30.54 o                         
   8  14   4          0.56         60.66        32.10 o                         
   1  15   4        547.74        531.80        22.52 o                         
   2  15   4        341.39        395.28        23.19 o                         
   3  15   4          3.11         42.58        20.07 o                         
   4  15   4       3373.54       3397.47        61.97 o                         
   5  15   4         71.17         37.04        27.91 o                         
   6  15   4        772.67        785.29        36.72 o                         
   7  15   4          5.06         37.94        31.48 o                         
   0  16   4       5145.71       5402.62        78.67 o                         
   1  16   4       1604.01       1534.54        35.29 o                         
   2  16   4       2701.92       2726.38        49.64 o                         
   3  16   4          7.62         -9.00        25.55 o                         
   4  16   4        191.66        179.79        30.64 o                         
   5  16   4        150.07        194.40        33.36 o                         
   6  16   4         16.72         36.65        29.06 o                         
   7  16   4         60.21         37.63        31.82 o                         
   1  17   4       4513.41       4419.74        52.63 o                         
   2  17   4       6213.36       5983.66        62.54 o                         
   3  17   4       8413.82       8508.68        96.90 o                         
   4  17   4       1323.32       1242.32        43.41 o                         
   5  17   4          8.72         22.72        33.69 o                         
   6  17   4       1395.34       1399.98        87.24 o                         
   7  17   4       1369.57       1362.82        48.27 o                         
   0  18   4         37.94         55.16        28.47 o                         
   1  18   4       1531.96       1594.83        35.38 o                         
   2  18   4        220.83        209.13        24.79 o                         
   3  18   4          1.69         27.31        29.22 o                         
   4  18   4        388.91        391.84        34.20 o                         
   5  18   4        260.42        232.59        32.24 o                         
   6  18   4        479.98        416.53        37.89 o                         
   1  19   4         69.88         55.53        23.31 o                         
   2  19   4       2431.27       2517.82        51.97 o                         
   3  19   4        812.88        905.76        40.36 o                         
   4  19   4       1252.33       1214.14        47.07 o                         
   5  19   4         40.22         34.28        33.79 o                         
   6  19   4        536.87        548.53        39.45 o                         
   0  20   4        630.74        610.00        36.61 o                         
   1  20   4       1487.64       1608.06        42.32 o                         
   2  20   4         32.26          8.71        29.78 o                         
   3  20   4         16.62         25.29        30.60 o                         
   4  20   4         60.92         49.34        30.66 o                         
   5  20   4        308.81        308.25        36.97 o                         
   1  21   4       1741.49       1723.19        46.72 o                         
   2  21   4       1733.41       1801.92        59.60 o                         
   3  21   4       1784.06       1765.53        59.17 o                         
   4  21   4        419.14        415.95        36.80 o                         
   0  22   4        150.52        137.48        47.72 o                         
   1  22   4       1635.90       1657.46        50.03 o                         
   2  22   4        115.77        135.95        34.16 o                         
   3  22   4          7.92         16.94        30.62 o                         
   1  23   4        228.53        183.88        38.21 o                         
   2  23   4         66.75        103.04        31.55 o                         
   1   1   5      65619.56      70485.80       290.56 o                         
   2   1   5      63624.39      68307.07       331.67 o                         
   3   1   5      30876.12      32551.02       183.30 o                         
   4   1   5       3821.92       4085.22        38.77 o                         
   5   1   5      12509.77      12359.25        87.79 o                         
   6   1   5       8301.81       8295.22        74.68 o                         
   7   1   5       1186.57       1204.51        33.43 o                         
   8   1   5       9699.79       9535.89        89.76 o                         
   9   1   5          1.42        -34.14        23.43 o                         
  10   1   5         31.49         -1.45        24.44 o                         
   0   2   5      80940.34      83087.20       491.70 o                         
   1   2   5     183859.09     191435.67       809.09 o                         
   2   2   5       3412.03       3406.26        22.78 o                         
   3   2   5       3410.23       3072.04        27.61 o                         
   4   2   5        860.42       1027.49        23.12 o                         
   5   2   5       9855.70      10307.96        86.10 o                         
   6   2   5         42.04         69.26        19.73 o                         
   7   2   5       1068.13       1116.96        32.64 o                         
   8   2   5        134.17        139.22        22.98 o                         
   9   2   5        134.72        210.66        27.19 o                         
   1   3   5       3536.04       3851.91        26.22 o                         
   2   3   5      20559.09      21053.07       101.07 o                         
   3   3   5       6255.50       6859.16        44.37 o                         
   4   3   5      17266.70      17804.89       122.18 o                         
   5   3   5         18.82         17.72        16.01 o                         
   6   3   5       4969.40       4902.51        60.73 o                         
   7   3   5         15.31         20.40        21.14 o                         
   8   3   5       5803.87       5688.39        70.07 o                         
   9   3   5         20.17         12.76        23.44 o                         
   0   4   5      13515.07      13911.29        94.63 o                         
   1   4   5      54000.05      54095.14       280.32 o                         
   2   4   5        380.77        486.30        11.09 o                         
   3   4   5       4295.57       4196.12        31.05 o                         
   4   4   5       9194.64       9405.17        64.87 o                         
   5   4   5        556.90        602.03        19.15 o                         
   6   4   5       2580.68       2619.15        44.19 o                         
   7   4   5       1055.64       1070.91        30.91 o                         
   8   4   5        347.27        321.98        27.31 o                         
   9   4   5        285.61        283.02        27.50 o                         
   1   5   5       3492.77       3629.74        28.86 o                         
   2   5   5      31041.61      32362.19       168.57 o                         
   3   5   5      48055.99      47949.88       251.71 o                         
   4   5   5       3861.29       3960.14        33.92 o                         
   5   5   5      10414.70      10170.40        68.84 o                         
   6   5   5       4893.83       5012.39        48.66 o                         
   7   5   5        955.94        944.02        27.47 o                         
   8   5   5       6734.99       6825.85        90.79 o                         
   9   5   5         39.10         27.22        28.41 o                         
   0   6   5      10726.94      10092.70        72.56 o                         
   1   6   5      15768.62      15770.25        88.91 o                         
   2   6   5        215.38        461.78        14.42 o                         
   3   6   5        840.39        976.07        17.86 o                         
   4   6   5         74.76         79.36        14.54 o                         
   5   6   5       1462.28       1422.40        26.61 o                         
   6   6   5       2152.35       2153.59        32.96 o                         
   7   6   5        229.29        215.76        19.09 o                         
   8   6   5        114.24        121.95        23.38 o                         
   9   6   5        181.77        102.45        29.15 o                         
   1   7   5       3160.33       3181.15        31.10 o                         
   2   7   5      16295.07      16794.63       104.19 o                         
   3   7   5      18592.23      18473.11       109.88 o                         
   4   7   5      12950.25      12660.22        89.64 o                         
   5   7   5       6973.80       6713.76        57.84 o                         
   6   7   5         13.25         33.77        16.57 o                         
   7   7   5       1157.04       1145.33        29.56 o                         
   8   7   5        434.46        388.50        55.18 o                         
   9   7   5         37.36         11.78        34.92 o                         
   0   8   5       5147.59       4935.28        60.85 o                         
   1   8   5      58234.91      58220.40       323.72 o                         
   2   8   5        420.23        438.30        16.55 o                         
   3   8   5       6197.14       5996.63        46.49 o                         
   4   8   5      18443.05      17996.87       120.69 o                         
   5   8   5        433.58        480.90        21.62 o                         
   6   8   5       7812.07       7897.48        66.10 o                         
   7   8   5       3309.41       3314.02        41.04 o                         
   8   8   5        312.18        349.10        29.70 o                         
   9   8   5        278.04        327.89        42.02 o                         
   1   9   5       1741.39       1787.51        28.24 o                         
   2   9   5       6009.55       5872.52        49.74 o                         
   3   9   5      10493.66      10464.46        69.88 o                         
   4   9   5       1630.35       1662.67        30.94 o                         
   5   9   5       2895.43       2858.86        41.02 o                         
   6   9   5       3065.07       2994.18        41.53 o                         
   7   9   5        271.24        252.83        19.41 o                         
   8   9   5       2933.53       2984.88        52.06 o                         
   9   9   5          0.91          3.48        30.68 o                         
   0  10   5       8425.55       8313.44        97.23 o                         
   1  10   5       6400.28       6132.82        51.33 o                         
   2  10   5        144.89        154.85        15.37 o                         
   3  10   5        512.55        539.55        18.58 o                         
   4  10   5       1652.78       1688.02        31.40 o                         
   5  10   5        472.67        458.03        21.57 o                         
   6  10   5       2400.24       2425.88        38.26 o                         
   7  10   5         44.64         60.69        18.92 o                         
   8  10   5         12.50         24.29        23.62 o                         
   9  10   5        570.62        526.31        35.12 o                         
   1  11   5       9831.00       9381.27        68.24 o                         
   2  11   5      12239.99      12088.44        82.37 o                         
   3  11   5      17551.80      16718.23       111.34 o                         
   4  11   5        408.29        423.03        23.27 o                         
   5  11   5       6192.89       5991.90        67.65 o                         
   6  11   5        158.36        171.67        19.54 o                         
   7  11   5        292.78        229.00        28.72 o                         
   8  11   5        422.38        415.07        32.44 o                         
   0  12   5      25212.45      24737.94       221.41 o                         
   1  12   5       6601.65       6384.32        56.50 o                         
   2  12   5       2552.06       2560.55        37.51 o                         
   3  12   5       1056.78        944.65        24.71 o                         
   4  12   5       7757.77       7462.39        88.20 o                         
   5  12   5       1257.39       1192.42        39.10 o                         
   6  12   5       6557.64       6498.33        78.88 o                         
   7  12   5        209.26        185.42        28.07 o                         
   8  12   5          2.13        -19.65        27.88 o                         
   1  13   5        224.01        188.09        18.30 o                         
   2  13   5       3644.50       3613.57        46.49 o                         
   3  13   5        968.24        951.93        26.12 o                         
   4  13   5        198.89        162.86        18.37 o                         
   5  13   5       1157.62       1077.45        36.79 o                         
   6  13   5        283.91        246.78        29.09 o                         
   7  13   5        775.96        773.10        39.59 o                         
   8  13   5          6.26        -43.17        30.37 o                         
   0  14   5       4581.90       4335.40        71.85 o                         
   1  14   5      16244.53      15807.24       109.15 o                         
   2  14   5        220.13        209.78        20.90 o                         
   3  14   5       1624.37       1575.10        32.56 o                         
   4  14   5       6791.87       6892.54        83.40 o                         
   5  14   5          3.37         -1.58        26.60 o                         
   6  14   5       1795.91       1766.68        62.93 o                         
   7  14   5        397.43        355.80        35.37 o                         
   8  14   5        514.10        520.32        36.00 o                         
   1  15   5       4033.18       4123.47        48.60 o                         
   2  15   5       2824.91       2741.15        48.11 o                         
   3  15   5       9051.85       8871.48        86.05 o                         
   4  15   5       1385.68       1382.01        42.71 o                         
   5  15   5        599.06        556.54        33.38 o                         
   6  15   5         27.01        -12.07        27.61 o                         
   7  15   5         16.34         42.43        31.76 o                         
   0  16   5      14000.71      13748.51       141.54 o                         
   1  16   5        231.87        224.98        21.29 o                         
   2  16   5       1741.50       1759.61        39.25 o                         
   3  16   5        232.71        252.85        25.50 o                         
   4  16   5       4370.47       4554.96        70.74 o                         
   5  16   5        310.99        320.21        33.55 o                         
   6  16   5       3108.16       3196.62        68.40 o                         
   7  16   5         54.71         21.86        34.03 o                         
   1  17   5        428.91        400.73        23.41 o                         
   2  17   5        419.51        425.10        25.25 o                         
   3  17   5       4106.52       4096.88        68.50 o                         
   4  17   5         24.19         47.17        29.27 o                         
   5  17   5       1459.94       1488.66        49.62 o                         
   6  17   5        129.59        137.05        34.57 o                         
   0  18   5       2713.78       2669.22        60.93 o                         
   1  18   5       4220.69       4078.73        50.93 o                         
   2  18   5         63.17         86.24        23.50 o                         
   3  18   5        271.32        305.42        35.58 o                         
   4  18   5       1719.00       1551.44        50.58 o                         
   5  18   5        227.11        233.22        36.27 o                         
   6  18   5       1005.30       1030.63        48.19 o                         
   1  19   5        154.07        144.61        24.21 o                         
   2  19   5        143.48        140.70        27.12 o                         
   3  19   5        327.37        286.85        33.51 o                         
   4  19   5         66.52         33.96        32.32 o                         
   5  19   5         24.13         47.55        34.06 o                         
   6  19   5        373.82        326.73        41.66 o                         
   0  20   5       3992.91       3948.91        71.10 o                         
   1  20   5       1479.14       1523.41        40.65 o                         
   2  20   5       1777.16       1828.67        53.36 o                         
   3  20   5        949.70        949.86        41.51 o                         
   4  20   5        524.70        458.71        37.24 o                         
   5  20   5         84.76        117.37        34.56 o                         
   1  21   5        359.56        323.08        29.84 o                         
   2  21   5       1883.52       1965.40        55.86 o                         
   3  21   5        647.12        671.38        41.15 o                         
   4  21   5        100.27         66.24        34.73 o                         
   0  22   5       1180.21       1247.87        66.00 o                         
   1  22   5         22.23         -0.52        28.61 o                         
   2  22   5          9.31          8.05        30.81 o                         
   3  22   5         16.33         35.54        30.55 o                         
   1  23   5        312.13        316.36        41.50 o                         
   2  23   5        147.24        160.14        32.79 o                         
   0   0   6        274.80        129.77        14.39 o                         
   1   0   6      40706.88      42045.92       245.00 o                         
   2   0   6      25338.16      26262.33       168.75 o                         
   3   0   6       4776.39       5091.61        56.30 o                         
   4   0   6       4717.61       4714.18        58.04 o                         
   5   0   6       8727.71       8879.70       101.08 o                         
   6   0   6        307.27        402.05        41.82 o                         
   7   0   6       2103.94       2142.70        56.73 o                         
   8   0   6       1089.88       1223.52        48.06 o                         
   9   0   6         87.12         74.75        41.63 o                         
   1   1   6       8806.79       9584.65        45.28 o                         
   2   1   6      48769.87      51775.78       232.55 o                         
   3   1   6        396.30        421.90        11.85 o                         
   4   1   6       1866.21       1891.21        26.41 o                         
   5   1   6        240.49        262.10        16.26 o                         
   6   1   6       7975.27       7900.38        75.30 o                         
   7   1   6         32.02         29.00        20.35 o                         
   8   1   6       6760.37       6876.87        77.29 o                         
   9   1   6         39.97        101.45        26.45 o                         
   0   2   6        102.20         83.80        12.87 o                         
   1   2   6      25880.06      27329.27       123.82 o                         
   2   2   6       2992.16       3036.69        23.75 o                         
   3   2   6        681.17        863.81        16.82 o                         
   4   2   6       2018.44       1847.50        24.55 o                         
   5   2   6        954.91       1078.15        26.22 o                         
   6   2   6        901.11        924.27        26.59 o                         
   7   2   6         68.17         81.78        23.84 o                         
   8   2   6         76.84         47.53        22.04 o                         
   9   2   6         80.69         85.70        24.48 o                         
   1   3   6        547.20        614.77        11.05 o                         
   2   3   6      36244.89      38707.99       197.55 o                         
   3   3   6       3993.33       3896.29        30.30 o                         
   4   3   6         10.31         46.76        11.40 o                         
   5   3   6       5801.92       5574.09        49.73 o                         
   6   3   6      12766.51      12617.20       107.44 o                         
   7   3   6       3622.41       3488.36        57.13 o                         
   8   3   6      13880.62      14022.94       124.10 o                         
   9   3   6        494.57        486.48        28.97 o                         
   0   4   6      24597.51      24228.16       152.03 o                         
   1   4   6      54200.36      55509.77       295.88 o                         
   2   4   6       9238.27       8905.15        57.37 o                         
   3   4   6       1637.14       1760.72        20.58 o                         
   4   4   6         25.20         42.57        12.06 o                         
   5   4   6      10227.75      10062.36        75.91 o                         
   6   4   6        414.03        410.64        20.92 o                         
   7   4   6         87.05        110.47        19.10 o                         
   8   4   6         11.92         -7.19        25.42 o                         
   9   4   6          4.76        -36.70        27.22 o                         
   1   5   6       1917.74       1771.67        21.01 o                         
   2   5   6      24789.60      26559.44       144.18 o                         
   3   5   6      13730.20      13920.02        84.15 o                         
   4   5   6      18674.92      19282.06       116.03 o                         
   5   5   6         31.89         34.00        12.79 o                         
   6   5   6       1604.37       1687.65        31.07 o                         
   7   5   6        501.59        503.58        24.56 o                         
   8   5   6       1142.51       1173.98        35.18 o                         
   9   5   6        175.83        130.79        29.98 o                         
   0   6   6       6616.53       7116.07        57.22 o                         
   1   6   6       8860.98       9043.14        60.26 o                         
   2   6   6       1369.95       1315.52        23.69 o                         
   3   6   6        528.66        474.92        13.00 o                         
   4   6   6      22939.42      22686.03       144.67 o                         
   5   6   6        350.82        363.71        17.16 o                         
   6   6   6       4828.19       4703.68        43.10 o                         
   7   6   6         19.35         46.45        16.20 o                         
   8   6   6        968.91        918.61        32.14 o                         
   9   6   6        476.50        446.89        34.78 o                         
   1   7   6       4874.49       5229.97        41.03 o                         
   2   7   6       7528.96       7265.85        53.88 o                         
   3   7   6       3819.35       3869.88        33.57 o                         
   4   7   6       2243.01       2301.22        34.19 o                         
   5   7   6        703.59        721.79        21.56 o                         
   6   7   6       8942.74       8857.26        75.80 o                         
   7   7   6         49.52         62.06        18.69 o                         
   8   7   6       5907.97       5964.20        78.21 o                         
   9   7   6          2.42        -23.19        31.08 o                         
   0   8   6       5429.85       5604.79        70.30 o                         
   1   8   6       2961.00       3153.57        32.32 o                         
   2   8   6        141.73        154.25        13.34 o                         
   3   8   6       2298.32       2402.64        29.68 o                         
   4   8   6       3639.06       3569.38        43.86 o                         
   5   8   6       2705.19       2704.72        37.60 o                         
   6   8   6        468.65        466.83        21.35 o                         
   7   8   6         88.95         79.74        17.33 o                         
   8   8   6        653.35        550.10        25.45 o                         
   9   8   6        598.94        616.62        44.36 o                         
   1   9   6       9125.55       8979.83        65.49 o                         
   2   9   6      11016.84      11124.37        77.41 o                         
   3   9   6       9399.88       8940.09        62.88 o                         
   4   9   6       7298.26       7165.78        65.13 o                         
   5   9   6       2951.79       2826.89        39.72 o                         
   6   9   6       2584.69       2439.25        38.00 o                         
   7   9   6        261.86        242.00        22.40 o                         
   8   9   6         12.78         21.24        21.66 o                         
   9   9   6         71.98         55.52        32.60 o                         
   0  10   6      11075.45      11810.37       118.68 o                         
   1  10   6       3015.05       2960.81        33.55 o                         
   2  10   6         63.40         65.64        14.65 o                         
   3  10   6       1515.20       1478.39        28.74 o                         
   4  10   6      14558.35      13984.98       115.72 o                         
   5  10   6        190.02        196.02        20.20 o                         
   6  10   6       5604.44       5751.95        56.28 o                         
   7  10   6         64.00         45.45        18.89 o                         
   8  10   6         97.45         77.97        26.92 o                         
   9  10   6        127.55         99.55        30.53 o                         
   1  11   6         15.60         48.02        14.09 o                         
   2  11   6       6949.10       7122.83        62.57 o                         
   3  11   6         44.56         81.26        16.13 o                         
   4  11   6       1024.54       1072.69        27.55 o                         
   5  11   6         11.68          6.76        18.88 o                         
   6  11   6        212.15        225.00        20.65 o                         
   7  11   6         13.92         -8.41        22.07 o                         
   8  11   6        168.32        199.06        29.13 o                         
   0  12   6       2993.83       3129.49        59.36 o                         
   1  12   6        942.16        871.86        22.89 o                         
   2  12   6        606.00        669.48        26.71 o                         
   3  12   6       1050.70        986.65        25.58 o                         
   4  12   6      12371.10      11888.56       105.25 o                         
   5  12   6       1248.75       1148.90        30.93 o                         
   6  12   6       2518.03       2444.34        45.43 o                         
   7  12   6         25.70        -14.94        29.61 o                         
   8  12   6       1300.58       1230.39        41.84 o                         
   1  13   6       4038.33       4025.56        45.32 o                         
   2  13   6       1011.97       1023.71        28.12 o                         
   3  13   6      10698.39      10239.78        80.95 o                         
   4  13   6       1894.16       1795.87        42.01 o                         
   5  13   6       1453.31       1389.64        38.76 o                         
   6  13   6       2598.40       2750.06        56.39 o                         
   7  13   6        153.78        164.37        32.55 o                         
   8  13   6        395.45        384.40        32.51 o                         
   0  14   6      21348.03      20535.62       192.15 o                         
   1  14   6        218.97        202.22        22.14 o                         
   2  14   6       1734.94       1643.25        36.30 o                         
   3  14   6        716.88        594.45        25.12 o                         
   4  14   6       9141.76       9048.95        90.76 o                         
   5  14   6         40.37         -6.15        26.00 o                         
   6  14   6       6895.94       6848.39       157.92 o                         
   7  14   6        170.63        105.36        32.19 o                         
   8  14   6          0.99          4.73        28.20 o                         
   1  15   6        354.14        378.66        21.36 o                         
   2  15   6        427.27        432.37        23.92 o                         
   3  15   6         97.77        148.15        21.81 o                         
   4  15   6        329.39        313.91        30.98 o                         
   5  15   6         46.89          4.43        27.12 o                         
   6  15   6       1358.76       1428.91        48.58 o                         
   7  15   6       1038.13        968.26        42.36 o                         
   0  16   6       1057.07       1135.85        41.68 o                         
   1  16   6       1495.76       1440.65        33.57 o                         
   2  16   6         81.95        104.70        21.71 o                         
   3  16   6         65.18         93.59        23.36 o                         
   4  16   6       5089.99       5217.21        81.73 o                         
   5  16   6         96.19         75.66        31.71 o                         
   6  16   6       1323.81       1316.82        53.66 o                         
   7  16   6         24.14          2.00        31.84 o                         
   1  17   6        147.84        167.13        22.48 o                         
   2  17   6         69.68        120.19        22.35 o                         
   3  17   6       1273.12       1247.98        39.49 o                         
   4  17   6        309.59        285.37        32.53 o                         
   5  17   6        265.46        242.53        33.86 o                         
   6  17   6          3.86         -5.59        32.50 o                         
   0  18   6      13578.10      13607.07       143.08 o                         
   1  18   6       1945.62       1941.82        44.62 o                         
   2  18   6       2412.23       2428.93        49.74 o                         
   3  18   6         59.75         48.49        24.96 o                         
   4  18   6        961.90        964.34        40.45 o                         
   5  18   6          9.31         25.99        33.69 o                         
   6  18   6       1445.45       1364.45        48.61 o                         
   1  19   6        173.80        213.55        24.88 o                         
   2  19   6       1382.91       1398.38        41.38 o                         
   3  19   6        434.28        400.33        34.74 o                         
   4  19   6         51.28         17.80        32.04 o                         
   5  19   6         96.96        123.89        35.65 o                         
   0  20   6       2910.97       3047.72        64.53 o                         
   1  20   6        238.07        236.18        27.23 o                         
   2  20   6         47.72         64.56        30.14 o                         
   3  20   6         35.70         54.88        33.33 o                         
   4  20   6       2743.94       2952.89        70.28 o                         
   5  20   6         57.90         57.76        33.67 o                         
   1  21   6         64.77         50.73        26.38 o                         
   2  21   6          8.09         33.61        30.19 o                         
   3  21   6       1026.99        923.69        48.27 o                         
   4  21   6        214.94        226.38        36.58 o                         
   0  22   6       4912.49       5048.10       118.74 o                         
   1  22   6       1136.36       1246.06        45.19 o                         
   2  22   6        949.21        870.07        40.55 o                         
   3  22   6          8.13         10.21        31.61 o                         
   1  23   6        114.03         74.44        37.58 o                         
   2  23   6        859.22        894.82        43.46 o                         
   1   1   7        725.76        846.25        14.75 o                         
   2   1   7      26974.34      28153.20       132.88 o                         
   3   1   7      27163.15      28268.12       156.24 o                         
   4   1   7       3647.37       3724.94        36.45 o                         
   5   1   7       8840.73       8847.75        68.14 o                         
   6   1   7        894.56        950.21        30.01 o                         
   7   1   7       1183.28       1183.53        33.06 o                         
   8   1   7         88.36         66.26        24.76 o                         
   9   1   7        119.41        124.28        25.20 o                         
   0   2   7        727.44        690.51        17.15 o                         
   1   2   7     290975.06     299111.00      1312.49 o                         
   2   2   7       2430.11       2430.49        21.71 o                         
   3   2   7          1.64         11.38         8.49 o                         
   4   2   7       4763.10       4754.00        39.41 o                         
   5   2   7      41131.82      41337.03       249.91 o                         
   6   2   7        254.34        268.43        19.78 o                         
   7   2   7       7947.93       7781.31        85.14 o                         
   8   2   7        214.82        164.98        26.77 o                         
   9   2   7       1273.12       1292.06        37.47 o                         
   1   3   7        186.20        271.06         9.17 o                         
   2   3   7       1830.55       1760.44        19.15 o                         
   3   3   7       2158.01       2077.26        21.37 o                         
   4   3   7       5956.95       6128.10        46.31 o                         
   5   3   7         27.99         45.06        13.93 o                         
   6   3   7        140.86        180.93        18.25 o                         
   7   3   7        794.73        874.23        33.03 o                         
   8   3   7        401.45        416.76        29.96 o                         
   9   3   7        630.06        617.96        30.08 o                         
   0   4   7       7846.54       7376.91        56.51 o                         
   1   4   7      29620.66      29114.84       148.06 o                         
   2   4   7       1592.84       1503.89        21.24 o                         
   3   4   7       4031.75       4162.11        31.78 o                         
   4   4   7        414.21        471.84        15.65 o                         
   5   4   7       1428.13       1514.17        26.94 o                         
   6   4   7        976.67       1012.21        27.77 o                         
   7   4   7        732.70        708.53        25.61 o                         
   8   4   7         68.63         52.99        24.73 o                         
   9   4   7        241.16        254.18        25.03 o                         
   1   5   7      17653.46      17681.85        94.96 o                         
   2   5   7       7970.88       7957.98        56.15 o                         
   3   5   7      23622.46      23573.09       134.81 o                         
   4   5   7      10729.99      10474.01        69.76 o                         
   5   5   7      12568.84      12629.15        85.29 o                         
   6   5   7        253.94        246.46        18.01 o                         
   7   5   7        236.52        232.32        19.16 o                         
   8   5   7        165.37        155.76        22.11 o                         
   9   5   7         45.37         -0.48        31.76 o                         
   0   6   7       1811.04       1988.87        26.12 o                         
   1   6   7      51970.19      52032.08       266.57 o                         
   2   6   7        699.08        821.83        20.43 o                         
   3   6   7        725.26        823.74        16.94 o                         
   4   6   7       3001.47       3007.65        36.35 o                         
   5   6   7      18737.42      18401.60       117.24 o                         
   6   6   7       1179.22       1138.79        24.63 o                         
   7   6   7       3034.63       2972.34        37.73 o                         
   8   6   7          2.59         14.63        21.98 o                         
   9   6   7        668.69        600.94        45.81 o                         
   1   7   7      20547.44      19816.36       111.00 o                         
   2   7   7        340.43        376.67        14.65 o                         
   3   7   7      39916.34      38188.71       195.10 o                         
   4   7   7         96.76        119.79        16.52 o                         
   5   7   7       9352.22       8982.95        78.93 o                         
   6   7   7       3383.88       3331.42        41.14 o                         
   7   7   7       1207.87       1299.55        31.88 o                         
   8   7   7        250.68        226.25        26.74 o                         
   9   7   7        363.04        382.80        36.22 o                         
   0   8   7      26963.23      26720.89       228.83 o                         
   1   8   7      37753.45      36367.09       197.47 o                         
   2   8   7       7840.62       7783.43        58.46 o                         
   3   8   7       4019.51       4076.67        36.21 o                         
   4   8   7        133.78        162.00        16.68 o                         
   5   8   7        971.50        998.20        25.51 o                         
   6   8   7       1961.87       2013.98        34.93 o                         
   7   8   7        561.69        575.57        26.35 o                         
   8   8   7         73.54        108.08        20.46 o                         
   9   8   7        210.57        207.37        33.92 o                         
   1   9   7       5516.24       5311.87        46.72 o                         
   2   9   7        415.82        480.73        19.18 o                         
   3   9   7      13078.87      12938.51        85.28 o                         
   4   9   7       7781.20       7346.78        63.33 o                         
   5   9   7        271.96        282.52        19.32 o                         
   6   9   7        454.12        428.71        21.35 o                         
   7   9   7          3.61         35.26        17.58 o                         
   8   9   7          3.43         28.75        23.52 o                         
   9   9   7         37.17         68.64        32.29 o                         
   0  10   7       3363.65       3313.46        58.30 o                         
   1  10   7        437.21        449.75        19.80 o                         
   2  10   7       2326.98       2273.90        32.23 o                         
   3  10   7       5192.88       5017.39        46.24 o                         
   4  10   7        907.85        924.39        25.76 o                         
   5  10   7       2430.33       2380.39        39.56 o                         
   6  10   7        343.47        382.62        21.42 o                         
   7  10   7          0.28          9.59        18.97 o                         
   8  10   7        100.70         65.71        23.63 o                         
   9  10   7        683.44        687.22        37.54 o                         
   1  11   7      14451.28      13897.68        89.14 o                         
   2  11   7       2258.63       2253.67        34.53 o                         
   3  11   7      68856.98      66302.16       360.77 o                         
   4  11   7        437.14        441.51        21.03 o                         
   5  11   7       6815.95       6483.41        82.33 o                         
   6  11   7       2607.16       2639.46        41.63 o                         
   7  11   7       2120.77       2109.02        46.52 o                         
   8  11   7        790.97        859.01        46.73 o                         
   0  12   7       6142.48       6094.48        79.51 o                         
   1  12   7       4441.96       4250.14        40.95 o                         
   2  12   7       1976.41       1969.38        36.15 o                         
   3  12   7        188.82        191.24        17.99 o                         
   4  12   7        595.14        583.06        23.09 o                         
   5  12   7          9.48          6.14        18.95 o                         
   6  12   7        383.71        369.26        26.50 o                         
   7  12   7        487.84        506.76        35.38 o                         
   8  12   7         17.09         53.07        28.57 o                         
   1  13   7        613.05        689.37        23.20 o                         
   2  13   7        253.01        260.85        21.24 o                         
   3  13   7          7.21         82.12        17.76 o                         
   4  13   7        760.95        759.28        24.90 o                         
   5  13   7        668.06        636.46        29.63 o                         
   6  13   7         20.98         22.63        26.47 o                         
   7  13   7        394.74        420.06        35.81 o                         
   8  13   7         23.95         37.98        28.76 o                         
   0  14   7       5912.48       6057.37        80.84 o                         
   1  14   7       3647.80       3427.55        40.70 o                         
   2  14   7       2637.29       2636.91        42.53 o                         
   3  14   7       4152.18       4059.00        57.21 o                         
   4  14   7         28.47         27.25        23.61 o                         
   5  14   7         46.96         43.08        26.56 o                         
   6  14   7        189.15        148.58        37.66 o                         
   7  14   7        464.89        456.18        36.74 o                         
   8  14   7        317.94        338.46        32.89 o                         
   1  15   7      11619.45      11086.44        83.57 o                         
   2  15   7         10.25         -0.32        19.54 o                         
   3  15   7      23418.86      22972.12       161.32 o                         
   4  15   7        125.89         45.75        24.84 o                         
   5  15   7       1265.15       1300.42        56.83 o                         
   6  15   7       1066.15       1059.12        44.45 o                         
   7  15   7       2818.42       2951.77        69.99 o                         
   0  16   7        245.76        216.58        33.85 o                         
   1  16   7       2021.47       2065.29        42.86 o                         
   2  16   7         14.42         14.18        20.77 o                         
   3  16   7        206.79        240.85        25.42 o                         
   4  16   7         52.35         62.92        28.09 o                         
   5  16   7        214.36        201.47        32.41 o                         
   6  16   7        122.92        119.69        34.18 o                         
   7  16   7        218.53        210.87        35.26 o                         
   1  17   7        966.77        941.23        30.17 o                         
   2  17   7        345.56        347.23        24.36 o                         
   3  17   7       1022.54       1104.94        37.11 o                         
   4  17   7       1009.48       1086.36        54.15 o                         
   5  17   7       1488.25       1502.73        52.37 o                         
   6  17   7        513.86        533.32        52.87 o                         
   0  18   7       2408.78       2617.31        66.27 o                         
   1  18   7       3578.21       3549.31        53.33 o                         
   2  18   7        611.08        686.09        30.12 o                         
   3  18   7        834.59        849.51        35.15 o                         
   4  18   7          4.33          0.76        30.69 o                         
   5  18   7        477.93        448.78        39.22 o                         
   6  18   7        146.86        105.90        34.77 o                         
   1  19   7       2491.99       2419.67        55.95 o                         
   2  19   7       1023.39       1002.73        36.73 o                         
   3  19   7       4952.02       4883.18        75.88 o                         
   4  19   7        197.17        179.00        41.51 o                         
   5  19   7          0.70         29.35        33.96 o                         
   0  20   7         12.19         53.06        26.48 o                         
   1  20   7       3416.37       3449.32        60.23 o                         
   2  20   7        125.48        105.33        27.13 o                         
   3  20   7        317.94        361.07        36.78 o                         
   4  20   7        126.66         98.95        35.28 o                         
   5  20   7        898.32        804.85        43.48 o                         
   1  21   7         50.93         33.18        24.63 o                         
   2  21   7        792.73        848.69        39.54 o                         
   3  21   7        228.11        308.19        35.57 o                         
   4  21   7        120.09        120.74        35.54 o                         
   0  22   7          1.68         73.92        43.08 o                         
   1  22   7        333.64        307.34        31.20 o                         
   2  22   7         13.95         27.18        31.04 o                         
   3  22   7        353.21        367.87        38.18 o                         
   1  23   7        311.25        315.03        46.12 o                         
   2  23   7       1357.20       1448.09        50.14 o                         
   0   0   8       4196.55       4092.27        55.38 o                         
   1   0   8      10672.90      10758.20        71.01 o                         
   2   0   8       2723.45       2635.80        31.21 o                         
   3   0   8      22831.71      24170.01       180.80 o                         
   4   0   8      15899.60      16385.29       138.18 o                         
   5   0   8      37504.09      37477.89       313.82 o                         
   6   0   8       3319.84       3460.45        54.92 o                         
   7   0   8       3675.99       3581.64        72.09 o                         
   8   0   8       2370.80       2389.76        91.39 o                         
   9   0   8       5715.69       5619.71       120.82 o                         
   1   1   8      27692.03      29773.74       137.46 o                         
   2   1   8       2405.64       2276.73        18.97 o                         
   3   1   8      22062.67      23687.39       122.70 o                         
   4   1   8        931.21       1129.37        20.83 o                         
   5   1   8        923.43        988.42        24.08 o                         
   6   1   8       4060.34       3963.61        43.27 o                         
   7   1   8        175.98        196.58        23.37 o                         
   8   1   8       4169.85       4118.25        62.66 o                         
   9   1   8        113.12        116.75        25.57 o                         
   0   2   8       3396.24       3356.62        29.26 o                         
   1   2   8       6423.22       6609.61        40.41 o                         
   2   2   8       6481.35       6866.03        42.76 o                         
   3   2   8        382.01        396.30        11.08 o                         
   4   2   8       4513.38       4645.23        36.86 o                         
   5   2   8         30.91         82.93        14.51 o                         
   6   2   8        116.57        104.85        16.79 o                         
   7   2   8          6.76         53.66        21.46 o                         
   8   2   8        254.80        268.43        26.51 o                         
   9   2   8         38.47         42.52        23.36 o                         
   1   3   8         68.01         47.20         8.23 o                         
   2   3   8        266.23        394.69        11.83 o                         
   3   3   8       3329.19       3139.02        26.60 o                         
   4   3   8        129.02        186.92        12.90 o                         
   5   3   8       8455.88       8178.02        64.38 o                         
   6   3   8      14777.71      14805.64       107.78 o                         
   7   3   8       1313.75       1383.22        35.92 o                         
   8   3   8       4670.04       4679.69        63.11 o                         
   9   3   8        161.69        194.38        25.29 o                         
   0   4   8        652.93        681.47        16.05 o                         
   1   4   8      12022.77      12037.58        71.44 o                         
   2   4   8       1412.01       1454.40        19.66 o                         
   3   4   8       5898.60       5768.40        41.68 o                         
   4   4   8      10526.15      10741.43        69.17 o                         
   5   4   8      21634.39      21650.84       130.23 o                         
   6   4   8       2908.78       2815.21        37.28 o                         
   7   4   8       2034.01       2020.07        39.52 o                         
   8   4   8       1061.63       1079.38        34.04 o                         
   9   4   8       1452.96       1514.26        40.12 o                         
   1   5   8      19512.75      20826.53       107.54 o                         
   2   5   8       5084.74       5325.35        44.85 o                         
   3   5   8      13356.45      13679.16        84.62 o                         
   4   5   8        424.06        506.11        14.78 o                         
   5   5   8       1327.68       1356.79        26.33 o                         
   6   5   8       1158.12       1075.22        25.66 o                         
   7   5   8       5533.04       5523.92        50.92 o                         
   8   5   8         10.95        -23.24        19.32 o                         
   9   5   8       1179.11       1192.77        47.89 o                         
   0   6   8         22.82         49.65        11.29 o                         
   1   6   8       7210.60       6909.82        44.17 o                         
   2   6   8       9026.82       9393.13        72.22 o                         
   3   6   8       8946.28       9263.75        65.74 o                         
   4   6   8       9782.57       9533.22        68.99 o                         
   5   6   8       2266.82       2308.74        34.11 o                         
   6   6   8        754.95        773.25        20.58 o                         
   7   6   8        389.24        403.56        19.01 o                         
   8   6   8        558.10        515.28        28.99 o                         
   9   6   8        563.07        622.70        40.04 o                         
   1   7   8        158.95        174.68        11.68 o                         
   2   7   8      15097.31      15473.96        97.96 o                         
   3   7   8        102.22        148.41        13.91 o                         
   4   7   8        176.08        148.99        14.96 o                         
   5   7   8       1988.36       1927.32        37.74 o                         
   6   7   8       8984.95       8849.40        71.57 o                         
   7   7   8       2318.14       2388.33        35.40 o                         
   8   7   8       2635.42       2728.33        50.07 o                         
   9   7   8        442.41        471.30        42.23 o                         
   0   8   8       4963.51       4807.40        66.67 o                         
   1   8   8      29272.07      28783.68       164.39 o                         
   2   8   8         56.21         78.78        12.48 o                         
   3   8   8       1497.69       1547.19        23.16 o                         
   4   8   8        164.57        128.41        16.88 o                         
   5   8   8      10442.23      10399.54        79.50 o                         
   6   8   8        310.82        325.93        20.92 o                         
   7   8   8       1852.23       1825.41        37.25 o                         
   8   8   8         12.88         -9.45        20.28 o                         
   9   8   8       1603.56       1520.41        66.15 o                         
   1   9   8      10198.26      10121.49        76.97 o                         
   2   9   8        151.98        162.50        15.39 o                         
   3   9   8       8628.88       8466.41        75.52 o                         
   4   9   8       4428.51       4338.72        46.94 o                         
   5   9   8       1631.10       1568.39        32.60 o                         
   6   9   8        898.69        955.47        28.68 o                         
   7   9   8       8553.22       8756.15        73.07 o                         
   8   9   8       2304.68       2387.20        48.56 o                         
   9   9   8       2313.61       2519.39        65.44 o                         
   0  10   8       4247.63       4547.70        62.21 o                         
   1  10   8       4615.28       4454.52        47.61 o                         
   2  10   8        284.45        256.77        16.20 o                         
   3  10   8       3988.22       3721.14        40.16 o                         
   4  10   8       8036.98       7726.96        94.10 o                         
   5  10   8        227.17        239.99        20.30 o                         
   6  10   8       4343.83       4337.98        51.64 o                         
   7  10   8         71.59         31.49        21.80 o                         
   8  10   8        232.77        244.94        26.27 o                         
   1  11   8        405.52        470.54        21.33 o                         
   2  11   8       3962.36       3895.51        42.40 o                         
   3  11   8        991.09        984.44        24.20 o                         
   4  11   8       3528.21       3390.25        42.77 o                         
   5  11   8        634.98        616.23        24.29 o                         
   6  11   8        129.27        125.92        21.29 o                         
   7  11   8          9.02         45.62        25.82 o                         
   8  11   8        169.38        156.10        35.09 o                         
   0  12   8      11329.50      11153.31       117.11 o                         
   1  12   8       8664.75       8412.30        64.80 o                         
   2  12   8       3628.26       3594.42        44.41 o                         
   3  12   8       2814.74       2792.04        38.76 o                         
   4  12   8        510.42        535.10        21.68 o                         
   5  12   8       1001.69        924.81        30.57 o                         
   6  12   8          0.96        -18.28        21.93 o                         
   7  12   8        245.38        295.50        32.21 o                         
   8  12   8        203.86        155.72        29.63 o                         
   1  13   8       6079.50       6002.26        59.44 o                         
   2  13   8        703.10        725.25        25.29 o                         
   3  13   8      11617.05      11293.98        94.47 o                         
   4  13   8       1206.35       1055.49        30.47 o                         
   5  13   8        788.12        778.32        31.24 o                         
   6  13   8       2807.04       2943.29        57.14 o                         
   7  13   8       7129.91       7405.82        90.34 o                         
   8  13   8       1887.30       2004.44        67.97 o                         
   0  14   8        570.04        599.25        34.46 o                         
   1  14   8        479.21        506.61        24.35 o                         
   2  14   8        706.03        632.65        25.81 o                         
   3  14   8         42.12         65.78        22.76 o                         
   4  14   8       1170.97       1181.85        36.90 o                         
   5  14   8         19.60         47.78        23.34 o                         
   6  14   8       1483.94       1417.66        50.08 o                         
   7  14   8         79.06         61.87        30.69 o                         
   1  15   8        206.29        198.85        22.86 o                         
   2  15   8        167.72        211.50        21.85 o                         
   3  15   8       2373.44       2363.15        52.64 o                         
   4  15   8       1698.19       1759.52        44.28 o                         
   5  15   8       1823.72       1744.37        58.46 o                         
   6  15   8        336.35        358.19        36.81 o                         
   7  15   8         37.95         44.18        30.88 o                         
   0  16   8         12.41         13.80        24.53 o                         
   1  16   8       3672.14       3559.10        53.40 o                         
   2  16   8        273.60        270.90        23.98 o                         
   3  16   8        314.98        291.98        26.66 o                         
   4  16   8       1543.01       1526.75        40.98 o                         
   5  16   8         37.83         11.81        36.62 o                         
   6  16   8        748.17        825.47        45.29 o                         
   7  16   8         96.43         90.52        31.68 o                         
   1  17   8       3996.17       3895.41        52.16 o                         
   2  17   8        767.40        716.98        28.02 o                         
   3  17   8       5609.31       5655.49        72.15 o                         
   4  17   8       1816.46       1824.67        53.39 o                         
   5  17   8         27.06         44.58        33.53 o                         
   6  17   8        220.03        182.14        35.38 o                         
   0  18   8       6085.15       6164.09        79.77 o                         
   1  18   8       1402.08       1399.68        36.28 o                         
   2  18   8       2276.99       2267.60        47.42 o                         
   3  18   8       2126.22       2223.28        54.69 o                         
   4  18   8         37.74         18.53        29.65 o                         
   5  18   8       2818.51       2912.32        73.09 o                         
   6  18   8        754.27        686.67        41.92 o                         
   1  19   8         13.18         27.58        23.29 o                         
   2  19   8          3.46         11.58        26.67 o                         
   3  19   8       1040.39       1036.42        45.72 o                         
   4  19   8        324.04        306.30        44.29 o                         
   5  19   8        315.49        329.37        38.10 o                         
   0  20   8        532.10        518.07        43.92 o                         
   1  20   8        140.99        157.82        25.19 o                         
   2  20   8         13.44         65.22        27.03 o                         
   3  20   8         18.67         58.35        30.19 o                         
   4  20   8        479.28        408.42        39.55 o                         
   5  20   8        365.74        350.81        38.89 o                         
   1  21   8        549.32        497.81        31.43 o                         
   2  21   8        390.12        401.88        33.48 o                         
   3  21   8       3628.88       3957.88        86.10 o                         
   4  21   8        808.22        760.26        43.28 o                         
   0  22   8        576.76        513.78        51.01 o                         
   1  22   8        286.01        285.75        35.42 o                         
   2  22   8        269.90        233.60        31.81 o                         
   3  22   8        671.77        654.61        38.59 o                         
   1  23   8          4.45          9.69        37.02 o                         
   2  23   8        498.06        547.56        38.89 o                         
   1   1   9       5128.40       5000.37        34.76 o                         
   2   1   9      43944.62      43757.21       203.71 o                         
   3   1   9      37499.89      37803.68       190.85 o                         
   4   1   9      44044.19      44275.05       240.90 o                         
   5   1   9       9161.36       9197.93        67.71 o                         
   6   1   9        318.13        347.03        19.00 o                         
   7   1   9        412.40        456.73        23.63 o                         
   8   1   9        771.22        819.58        35.47 o                         
   9   1   9        364.35        383.98        31.94 o                         
   0   2   9      19051.43      18910.54       132.32 o                         
   1   2   9       2234.53       2174.97        22.46 o                         
   2   2   9       6272.59       5919.51        40.01 o                         
   3   2   9       5507.46       5628.90        41.56 o                         
   4   2   9       1735.53       1843.60        24.14 o                         
   5   2   9       5763.51       5976.43        48.81 o                         
   6   2   9        285.96        287.03        18.72 o                         
   7   2   9       1111.23       1118.44        31.40 o                         
   8   2   9        668.46        689.05        30.85 o                         
   9   2   9        927.45        867.53        33.57 o                         
   1   3   9        786.78       1017.87        20.92 o                         
   2   3   9       9324.74       8829.52        54.59 o                         
   3   3   9      18237.13      18351.99       110.02 o                         
   4   3   9       4592.72       4374.42        37.33 o                         
   5   3   9       1277.30       1369.91        29.40 o                         
   6   3   9         40.58         51.80        17.19 o                         
   7   3   9       1139.31       1194.31        35.37 o                         
   8   3   9       1664.97       1738.03        41.58 o                         
   9   3   9        547.27        570.09        29.55 o                         
   0   4   9      43969.02      43078.44       254.78 o                         
   1   4   9      38511.84      38710.93       195.75 o                         
   2   4   9      24738.66      25591.57       137.10 o                         
   3   4   9        506.29        741.43        16.11 o                         
   4   4   9       1355.55       1407.23        22.99 o                         
   5   4   9       2598.27       2680.96        32.87 o                         
   6   4   9       4614.03       4724.69        47.03 o                         
   7   4   9        476.39        483.15        22.94 o                         
   8   4   9        490.27        504.29        24.31 o                         
   9   4   9        132.89        106.08        27.15 o                         
   1   5   9      19351.30      20550.52       113.28 o                         
   2   5   9      83737.33      84823.19       495.31 o                         
   3   5   9      48054.08      48807.75       273.11 o                         
   4   5   9      26164.70      25651.96       151.38 o                         
   5   5   9       2043.21       1997.61        29.43 o                         
   6   5   9        266.44        306.14        18.63 o                         
   7   5   9        354.29        382.84        18.25 o                         
   8   5   9       1202.86       1234.55        43.29 o                         
   9   5   9        231.58        200.38        34.51 o                         
   0   6   9       2316.45       2533.33        37.25 o                         
   1   6   9       3304.60       3407.79        29.53 o                         
   2   6   9        434.43        449.88        17.53 o                         
   3   6   9       3470.10       3619.34        38.04 o                         
   4   6   9       1422.28       1465.60        31.68 o                         
   5   6   9        988.88       1018.36        24.43 o                         
   6   6   9         44.89         49.95        14.28 o                         
   7   6   9         16.25         -5.37        15.61 o                         
   8   6   9        332.18        336.25        23.02 o                         
   9   6   9         52.62         38.71        32.28 o                         
   1   7   9       2283.37       2275.66        25.49 o                         
   2   7   9        215.20        242.10        15.85 o                         
   3   7   9       1388.02       1482.22        26.45 o                         
   4   7   9         29.41         32.70        16.04 o                         
   5   7   9       1285.88       1208.03        27.87 o                         
   6   7   9        700.18        686.48        21.83 o                         
   7   7   9       6694.52       6512.35        57.91 o                         
   8   7   9       1088.99       1113.75        31.86 o                         
   9   7   9        544.01        483.65        42.66 o                         
   0   8   9      87571.42      83897.22       631.18 o                         
   1   8   9      41727.77      40113.37       205.24 o                         
   2   8   9      12801.70      11812.94       105.26 o                         
   3   8   9       1002.20        942.51        22.36 o                         
   4   8   9       6665.48       6514.62        59.76 o                         
   5   8   9       3605.66       3544.34        45.38 o                         
   6   8   9       4929.73       4889.68        49.19 o                         
   7   8   9       1243.93       1272.04        31.45 o                         
   8   8   9         24.60         33.42        20.76 o                         
   9   8   9         55.28         17.43        31.96 o                         
   1   9   9       5543.61       5530.75        49.29 o                         
   2   9   9      15429.57      15097.76        96.10 o                         
   3   9   9       5412.67       5053.06        47.12 o                         
   4   9   9       1569.69       1567.30        33.41 o                         
   5   9   9       1046.55       1030.53        29.48 o                         
   6   9   9         48.46         46.76        19.80 o                         
   7   9   9         30.83         52.21        18.30 o                         
   8   9   9        395.01        361.11        29.81 o                         
   9   9   9         11.14         49.18        29.68 o                         
   0  10   9      13612.71      12885.10       119.39 o                         
   1  10   9      12513.68      12024.81        87.74 o                         
   2  10   9       6594.45       6504.62        56.11 o                         
   3  10   9        448.44        509.83        19.52 o                         
   4  10   9        313.43        291.31        22.53 o                         
   5  10   9       2480.33       2531.58        42.22 o                         
   6  10   9       2670.36       2607.54        41.53 o                         
   7  10   9        449.53        412.51        63.13 o                         
   8  10   9         97.77        112.90        25.75 o                         
   1  11   9        405.45        388.37        19.12 o                         
   2  11   9       2378.45       2266.26        36.15 o                         
   3  11   9         23.23         46.23        14.47 o                         
   4  11   9       3948.40       3783.01        44.42 o                         
   5  11   9       1207.70       1142.36        32.24 o                         
   6  11   9       2435.13       2450.41        49.83 o                         
   7  11   9       1865.49       1821.26        46.46 o                         
   8  11   9        340.73        333.88        31.66 o                         
   0  12   9      57939.67      56062.54       434.87 o                         
   1  12   9      14494.02      14021.15       102.89 o                         
   2  12   9       6091.91       5904.22        56.28 o                         
   3  12   9         20.80         27.20        17.92 o                         
   4  12   9       4851.19       4610.74        47.12 o                         
   5  12   9       4434.45       4350.71        61.95 o                         
   6  12   9       4566.63       4672.36        68.61 o                         
   7  12   9        908.22        853.95        38.05 o                         
   8  12   9          2.17         30.32        28.26 o                         
   1  13   9       1531.53       1495.08        34.17 o                         
   2  13   9          7.63         11.05        18.72 o                         
   3  13   9        191.70        162.68        20.40 o                         
   4  13   9         21.33         45.76        20.49 o                         
   5  13   9        450.67        413.88        31.49 o                         
   6  13   9        426.74        381.90        33.98 o                         
   7  13   9        933.51        838.24        38.69 o                         
   8  13   9          9.79          0.35        28.52 o                         
   0  14   9      13191.57      12938.81       125.22 o                         
   1  14   9      11730.96      11604.22        91.90 o                         
   2  14   9       4831.32       4706.85        57.05 o                         
   3  14   9        554.51        495.46        26.60 o                         
   4  14   9        440.96        471.89        29.36 o                         
   5  14   9       1974.35       1893.63        54.78 o                         
   6  14   9       2282.83       2256.53        61.48 o                         
   7  14   9        146.78        115.15        31.87 o                         
   1  15   9        307.85        360.69        23.69 o                         
   2  15   9         42.20         29.69        20.46 o                         
   3  15   9         33.69         46.60        21.97 o                         
   4  15   9        993.69        989.09        35.26 o                         
   5  15   9        186.22        193.24        29.33 o                         
   6  15   9        124.78        118.11        34.14 o                         
   7  15   9        676.64        693.04        38.25 o                         
   0  16   9       2368.30       2311.97        58.08 o                         
   1  16   9       2688.76       2662.47        46.76 o                         
   2  16   9        196.22        156.94        22.31 o                         
   3  16   9        613.48        572.25        29.63 o                         
   4  16   9       1529.43       1475.93        40.56 o                         
   5  16   9       1742.24       1655.98        58.99 o                         
   6  16   9       1203.12       1238.59        46.97 o                         
   7  16   9        338.98        291.72        34.43 o                         
   1  17   9       1404.68       1455.01        40.26 o                         
   2  17   9       2734.78       2679.20        47.28 o                         
   3  17   9       1586.03       1596.16        42.87 o                         
   4  17   9       2567.47       2642.28        54.04 o                         
   5  17   9        561.77        583.92        40.21 o                         
   6  17   9        626.47        694.73        39.60 o                         
   0  18   9       7909.54       8093.62        95.20 o                         
   1  18   9       3905.49       3821.50        52.11 o                         
   2  18   9       3237.78       3331.52        54.17 o                         
   3  18   9          1.60         23.70        26.07 o                         
   4  18   9       1215.31       1273.97        68.35 o                         
   5  18   9        378.74        373.48        38.56 o                         
   6  18   9        606.87        616.59        39.32 o                         
   1  19   9        196.41        186.76        24.04 o                         
   2  19   9          1.64         27.35        26.54 o                         
   3  19   9        718.01        797.36        39.31 o                         
   4  19   9          6.01          8.68        35.85 o                         
   5  19   9         24.41         23.59        32.30 o                         
   0  20   9         12.90         -1.82        38.08 o                         
   1  20   9          8.97          1.63        24.09 o                         
   2  20   9        121.46        134.17        26.47 o                         
   3  20   9         55.92         56.01        30.00 o                         
   4  20   9        233.74        282.44        35.72 o                         
   5  20   9       1099.52       1093.34        44.28 o                         
   1  21   9        840.80        881.49        37.64 o                         
   2  21   9       2443.39       2616.74        58.67 o                         
   3  21   9       1114.30       1140.89        63.76 o                         
   4  21   9       1828.69       1905.37        56.83 o                         
   0  22   9       1310.03       1268.91        66.93 o                         
   1  22   9        447.77        434.86        37.98 o                         
   2  22   9         43.90         46.11        28.55 o                         
   3  22   9        151.41        153.60        33.43 o                         
   1  23   9        190.46        181.90        42.48 o                         
   0   0  10       8429.86       9553.70       113.71 o                         
   1   0  10       4314.41       4425.20        49.67 o                         
   2   0  10       4451.77       4834.46        48.88 o                         
   3   0  10      13382.10      13295.67       103.81 o                         
   4   0  10      15096.42      14907.96       128.98 o                         
   5   0  10      11632.48      11593.14       107.54 o                         
   6   0  10       3615.10       3510.65        65.80 o                         
   7   0  10         13.51         44.54        24.54 o                         
   8   0  10        380.80        315.02        43.73 o                         
   9   0  10       1582.58       1657.40        89.29 o                         
   1   1  10       7672.35       7725.52        48.41 o                         
   2   1  10      20514.03      21234.98       106.45 o                         
   3   1  10       3897.38       4097.90        31.99 o                         
   4   1  10      10153.71      10113.07        66.70 o                         
   5   1  10       2736.51       2779.06        31.47 o                         
   6   1  10         55.49         72.74        18.35 o                         
   7   1  10       9095.99       8908.41        69.72 o                         
   8   1  10       1024.01       1010.96        36.70 o                         
   9   1  10        994.27       1051.44        37.78 o                         
   0   2  10      13453.29      14139.41       103.02 o                         
   1   2  10       1503.99       1703.49        22.71 o                         
   2   2  10       7443.66       7840.27        50.25 o                         
   3   2  10       1347.08       1272.82        20.97 o                         
   4   2  10        490.32        551.61        15.06 o                         
   5   2  10        954.36       1037.80        22.46 o                         
   6   2  10        135.80        129.33        17.35 o                         
   7   2  10        373.96        405.70        21.46 o                         
   8   2  10        270.93        291.15        27.41 o                         
   9   2  10        164.31        180.43        26.51 o                         
   1   3  10       6057.89       6309.87        43.49 o                         
   2   3  10      32260.16      34011.44       183.04 o                         
   3   3  10      13540.20      14343.30        87.86 o                         
   4   3  10      26029.44      25710.47       142.69 o                         
   5   3  10       2965.41       2968.33        34.19 o                         
   6   3  10       2215.81       2133.92        33.35 o                         
   7   3  10      12566.32      12591.55        96.48 o                         
   8   3  10         13.92         22.60        23.43 o                         
   9   3  10       1604.07       1698.62        55.42 o                         
   0   4  10      12955.53      13338.35        99.36 o                         
   1   4  10       2367.34       2933.31        28.61 o                         
   2   4  10       3042.01       3483.00        34.64 o                         
   3   4  10       3447.13       3291.70        32.27 o                         
   4   4  10      14228.62      14240.73        94.41 o                         
   5   4  10       6259.52       6184.83        50.64 o                         
   6   4  10       5829.08       5786.25        50.16 o                         
   7   4  10        374.59        374.56        21.12 o                         
   8   4  10        585.67        594.64        29.32 o                         
   9   4  10        765.03        798.02        38.69 o                         
   1   5  10       3527.79       3809.46        32.02 o                         
   2   5  10      26016.76      26597.82       161.89 o                         
   3   5  10       2153.24       2172.98        27.71 o                         
   4   5  10       1548.03       1511.57        26.45 o                         
   5   5  10       1534.71       1544.52        27.37 o                         
   6   5  10       2357.57       2278.04        34.19 o                         
   7   5  10        204.65        200.98        16.82 o                         
   8   5  10       3488.15       3368.52        48.81 o                         
   9   5  10         80.10         46.22        31.79 o                         
   0   6  10      30006.96      30384.93       241.44 o                         
   1   6  10        671.88        760.32        15.03 o                         
   2   6  10      15991.73      16085.50       101.89 o                         
   3   6  10      12219.22      11936.53        78.26 o                         
   4   6  10        212.43        244.00        18.01 o                         
   5   6  10       4426.32       4523.92        64.53 o                         
   6   6  10        920.70        941.67        22.31 o                         
   7   6  10        474.10        449.36        18.86 o                         
   8   6  10        415.74        390.39        25.55 o                         
   9   6  10       1895.25       2043.75        88.42 o                         
   1   7  10       6035.73       5984.40        40.70 o                         
   2   7  10       3386.00       3205.25        37.81 o                         
   3   7  10       7905.03       8044.41        57.93 o                         
   4   7  10       1596.08       1610.19        32.07 o                         
   5   7  10       4480.29       4443.01        48.54 o                         
   6   7  10       2499.85       2426.58        37.90 o                         
   7   7  10       6815.06       6934.35        62.44 o                         
   8   7  10         13.00         23.92        21.27 o                         
   9   7  10       1082.19       1076.91        56.62 o                         
   0   8  10      26014.47      25620.85       208.45 o                         
   1   8  10        250.25        313.98        13.16 o                         
   2   8  10       4990.55       4893.53        45.75 o                         
   3   8  10         96.02         58.89        14.26 o                         
   4   8  10       3202.53       3223.98        40.69 o                         
   5   8  10        203.84        205.69        19.70 o                         
   6   8  10       3400.16       3426.65        44.91 o                         
   7   8  10          4.39         17.19        18.81 o                         
   8   8  10        192.50        183.73        23.15 o                         
   9   8  10        258.29        182.62        34.28 o                         
   1   9  10          5.98         13.11        11.95 o                         
   2   9  10        995.65       1006.49        21.44 o                         
   3   9  10        490.76        540.41        21.26 o                         
   4   9  10         19.54         12.26        17.05 o                         
   5   9  10        930.60        910.27        26.95 o                         
   6   9  10       6754.43       6703.72        65.85 o                         
   7   9  10       2790.36       2830.30        48.37 o                         
   8   9  10       3956.85       4178.71        66.48 o                         
   9   9  10        847.42        869.69        43.84 o                         
   0  10  10      17709.03      17268.36       151.68 o                         
   1  10  10       6076.89       5924.75        48.99 o                         
   2  10  10       5299.92       5073.41        52.24 o                         
   3  10  10       6221.16       5935.10        54.09 o                         
   4  10  10        343.13        352.91        24.09 o                         
   5  10  10      20319.37      19797.42       146.40 o                         
   6  10  10       1796.47       1778.88        37.62 o                         
   7  10  10         32.62          6.74        25.04 o                         
   8  10  10        753.28        813.75        33.87 o                         
   1  11  10       5087.76       4967.73        45.13 o                         
   2  11  10        170.83        207.79        18.17 o                         
   3  11  10       6470.62       6285.47        54.51 o                         
   4  11  10         40.35         21.82        17.99 o                         
   5  11  10          2.12         26.94        20.57 o                         
   6  11  10         79.47         31.54        23.34 o                         
   7  11  10        610.16        521.62        31.45 o                         
   8  11  10         63.25         17.39        32.26 o                         
   0  12  10      54713.72      53275.42       415.90 o                         
   1  12  10       6354.65       6348.74        58.53 o                         
   2  12  10       3202.13       3213.21        42.60 o                         
   3  12  10        333.77        299.43        19.20 o                         
   4  12  10       1449.67       1303.52        30.49 o                         
   5  12  10       1684.02       1724.82        45.78 o                         
   6  12  10       1570.29       1565.68        43.19 o                         
   7  12  10          0.85         -8.14        28.37 o                         
   8  12  10         25.10         10.35        28.42 o                         
   1  13  10          6.41         37.12        18.49 o                         
   2  13  10       3546.74       3539.38        53.68 o                         
   3  13  10        251.10        252.04        22.94 o                         
   4  13  10        159.36        155.42        24.19 o                         
   5  13  10         44.69         23.42        27.46 o                         
   6  13  10       3377.14       3540.26        81.64 o                         
   7  13  10       1578.06       1737.09        52.49 o                         
   8  13  10       3078.32       3216.57        62.79 o                         
   0  14  10       2758.05       2577.34        52.58 o                         
   1  14  10       2911.44       2959.16        43.01 o                         
   2  14  10       1599.57       1468.65        35.16 o                         
   3  14  10        289.62        270.41        23.41 o                         
   4  14  10       2010.09       2073.22        58.72 o                         
   5  14  10       1456.41       1438.71        58.85 o                         
   6  14  10        978.19        904.72        40.38 o                         
   7  14  10        383.60        273.81        33.59 o                         
   1  15  10        387.29        416.56        24.12 o                         
   2  15  10       4083.94       4064.23        54.10 o                         
   3  15  10        748.21        718.39        29.32 o                         
   4  15  10       2269.06       2260.85        57.60 o                         
   5  15  10        454.36        447.04        33.43 o                         
   6  15  10        311.33        292.15        34.38 o                         
   7  15  10        880.18        865.95        40.35 o                         
   0  16  10       8065.02       8005.18        91.44 o                         
   1  16  10        296.04        270.35        22.84 o                         
   2  16  10       1971.94       1848.23        44.01 o                         
   3  16  10       2379.32       2480.75        51.95 o                         
   4  16  10        210.05        177.62        25.81 o                         
   5  16  10       3952.19       4038.44        83.65 o                         
   6  16  10        387.46        388.25        36.26 o                         
   7  16  10        307.01        300.32        34.54 o                         
   1  17  10         22.57         28.91        21.13 o                         
   2  17  10       3663.76       3549.26        51.90 o                         
   3  17  10       1565.03       1617.01        49.77 o                         
   4  17  10        865.31        870.43        37.87 o                         
   5  17  10         28.35         -2.90        31.54 o                         
   6  17  10        143.20        110.89        33.00 o                         
   0  18  10         89.43         96.12        27.03 o                         
   1  18  10       2726.72       2767.42        47.57 o                         
   2  18  10         87.91         91.07        24.85 o                         
   3  18  10         81.93         63.82        25.69 o                         
   4  18  10       2013.31       2181.74        63.99 o                         
   5  18  10        511.95        516.19        38.57 o                         
   6  18  10        541.71        620.14        39.29 o                         
   1  19  10         70.05        101.93        23.64 o                         
   2  19  10       1593.92       1591.20        45.46 o                         
   3  19  10         40.41         29.33        27.79 o                         
   4  19  10       1902.41       1934.41        66.17 o                         
   5  19  10        231.51        231.10        35.38 o                         
   0  20  10        338.23        364.64        35.22 o                         
   1  20  10       1015.44       1059.50        33.95 o                         
   2  20  10         65.86         75.43        26.41 o                         
   3  20  10        447.99        416.76        38.44 o                         
   4  20  10          1.51         -2.75        31.86 o                         
   5  20  10        577.02        556.50        38.75 o                         
   1  21  10        285.62        263.62        27.50 o                         
   2  21  10       2589.76       2629.35        61.93 o                         
   3  21  10        421.61        405.95        43.48 o                         
   4  21  10       1114.40       1178.66        45.41 o                         
   0  22  10        135.66         70.75        54.38 o                         
   1  22  10        455.60        456.74        38.93 o                         
   2  22  10          1.59        -60.72        30.36 o                         
   3  22  10        268.47        328.69        43.12 o                         
   1  23  10        601.86        635.43        50.16 o                         
   1   1  11       1162.72       1368.57        19.13 o                         
   2   1  11      10313.17      10234.57        61.40 o                         
   3   1  11       3160.40       3425.73        29.96 o                         
   4   1  11       7005.02       6749.07        51.89 o                         
   5   1  11        956.84       1006.04        22.35 o                         
   6   1  11       5002.40       5026.60        50.81 o                         
   7   1  11       1682.88       1628.79        33.54 o                         
   8   1  11        394.40        444.17        32.81 o                         
   9   1  11        139.69        142.06        28.63 o                         
   0   2  11     271144.06     269396.66      1644.24 o                         
   1   2  11          3.85          0.80        10.52 o                         
   2   2  11      43020.62      42759.65       240.19 o                         
   3   2  11       3116.07       2812.64        29.15 o                         
   4   2  11      12073.46      11798.81        71.47 o                         
   5   2  11       5533.09       5393.67        44.98 o                         
   6   2  11      22887.94      22462.04       137.45 o                         
   7   2  11        255.72        258.31        20.39 o                         
   8   2  11        181.57        174.49        24.74 o                         
   9   2  11       1116.02       1100.07        38.38 o                         
   1   3  11       2301.75       2555.08        26.43 o                         
   2   3  11      20624.34      21804.91       126.61 o                         
   3   3  11       1349.15       1424.77        22.28 o                         
   4   3  11         87.36        112.22        14.34 o                         
   5   3  11        198.22        182.75        15.03 o                         
   6   3  11        321.18        402.59        18.64 o                         
   7   3  11          4.41         25.35        18.09 o                         
   8   3  11        994.60       1016.66        32.48 o                         
   9   3  11         35.51         49.17        27.55 o                         
   0   4  11      41665.18      42052.26       280.06 o                         
   1   4  11        810.42       1340.93        22.50 o                         
   2   4  11      11587.45      11216.99        74.53 o                         
   3   4  11       7778.76       7738.55        50.79 o                         
   4   4  11        456.93        467.54        18.32 o                         
   5   4  11        526.37        537.01        17.82 o                         
   6   4  11        137.32        162.85        15.56 o                         
   7   4  11        568.89        593.68        21.01 o                         
   8   4  11        744.82        743.26        27.70 o                         
   9   4  11        106.59        102.01        30.51 o                         
   1   5  11        984.65       1165.83        20.17 o                         
   2   5  11      26292.62      26677.85       155.97 o                         
   3   5  11        200.66        193.89        12.64 o                         
   4   5  11      16898.40      16336.17       103.92 o                         
   5   5  11       1020.20       1032.89        25.08 o                         
   6   5  11       2506.15       2483.61        38.07 o                         
   7   5  11       1375.32       1458.27        29.74 o                         
   8   5  11        333.95        350.41        21.57 o                         
   9   5  11        628.96        632.33        46.11 o                         
   0   6  11      55017.25      54774.25       445.86 o                         
   1   6  11       4286.93       4379.07        34.39 o                         
   2   6  11      21608.56      22000.15       133.71 o                         
   3   6  11        164.87        214.30        14.51 o                         
   4   6  11      13091.90      13244.37        92.00 o                         
   5   6  11       8794.63       8768.52        71.55 o                         
   6   6  11      10848.01      10680.15        80.09 o                         
   7   6  11        133.22        117.10        16.02 o                         
   8   6  11        245.41        215.82        23.97 o                         
   9   6  11        248.78        175.99        31.19 o                         
   1   7  11         11.43         31.47        10.17 o                         
   2   7  11      40303.46      39238.04       225.89 o                         
   3   7  11        123.07        102.07        14.21 o                         
   4   7  11      15918.69      15693.46       106.45 o                         
   5   7  11       2208.50       2127.43        40.50 o                         
   6   7  11          9.32         28.55        17.63 o                         
   7   7  11        806.05        819.56        24.73 o                         
   8   7  11        628.00        646.69        29.16 o                         
   9   7  11        309.36        315.97        33.47 o                         
   0   8  11      23978.01      22927.91       202.25 o                         
   1   8  11       8483.41       8089.53        60.28 o                         
   2   8  11      12875.54      12446.52        85.67 o                         
   3   8  11        936.20        879.73        21.68 o                         
   4   8  11         12.23         14.59        16.70 o                         
   5   8  11         56.02         56.42        18.58 o                         
   6   8  11        515.81        550.49        23.38 o                         
   7   8  11        223.46        199.44        20.65 o                         
   8   8  11        256.93        198.28        27.04 o                         
   9   8  11        103.21        122.23        33.96 o                         
   1   9  11        785.25        830.20        22.85 o                         
   2   9  11       3197.94       3070.61        37.42 o                         
   3   9  11       1307.39       1245.09        27.56 o                         
   4   9  11       2883.40       2826.01        41.79 o                         
   5   9  11         59.69         16.03        18.98 o                         
   6   9  11        394.33        429.23        23.27 o                         
   7   9  11        200.91        224.92        23.71 o                         
   8   9  11        367.62        362.17        25.54 o                         
   0  10  11        308.65        377.35        24.66 o                         
   1  10  11        100.76        113.39        14.43 o                         
   2  10  11        181.57        127.90        16.16 o                         
   3  10  11       1841.61       1708.11        32.24 o                         
   4  10  11       8151.88       7953.85       114.63 o                         
   5  10  11        179.11        171.62        21.29 o                         
   6  10  11       1857.75       1727.52        38.54 o                         
   7  10  11        130.62        125.64        26.35 o                         
   8  10  11        536.67        476.78        29.81 o                         
   1  11  11       4097.87       4071.06        40.93 o                         
   2  11  11      45387.79      44466.98       256.48 o                         
   3  11  11       2847.83       2824.51        39.30 o                         
   4  11  11      27526.83      26396.47       206.86 o                         
   5  11  11       1178.01       1139.03        34.63 o                         
   6  11  11         11.94        -16.49        23.21 o                         
   7  11  11       2406.49       2506.74        53.56 o                         
   8  11  11        924.04        942.67        46.50 o                         
   0  12  11       4639.31       4661.19        67.86 o                         
   1  12  11        236.62        171.62        20.41 o                         
   2  12  11       2137.65       2162.40        36.64 o                         
   3  12  11          7.24         18.09        16.51 o                         
   4  12  11         31.17          1.73        17.92 o                         
   5  12  11        220.34        273.02        29.46 o                         
   6  12  11          6.76        -27.48        26.38 o                         
   7  12  11         49.55         19.83        26.86 o                         
   8  12  11          7.04         13.83        28.07 o                         
   1  13  11         17.14         43.46        18.87 o                         
   2  13  11         28.88         30.80        20.08 o                         
   3  13  11       1328.04       1373.27        41.12 o                         
   4  13  11         54.75         89.18        27.09 o                         
   5  13  11       1254.20       1192.92        40.24 o                         
   6  13  11        543.64        593.91        41.80 o                         
   7  13  11          9.46          5.44        29.70 o                         
   8  13  11        491.13        505.03        34.66 o                         
   0  14  11       3600.27       3358.99        79.17 o                         
   1  14  11        691.87        694.11        25.56 o                         
   2  14  11       3855.34       3871.27        48.43 o                         
   3  14  11       2165.12       2158.32        40.40 o                         
   4  14  11        391.17        411.74        32.08 o                         
   5  14  11        298.12        280.68        30.33 o                         
   6  14  11         62.51          6.49        30.73 o                         
   7  14  11        428.81        370.36        35.01 o                         
   1  15  11        472.29        502.34        24.00 o                         
   2  15  11      20907.53      20721.56       139.59 o                         
   3  15  11       2149.45       2194.55        43.30 o                         
   4  15  11      10213.51      10333.49       103.95 o                         
   5  15  11        544.78        512.24        34.66 o                         
   6  15  11        515.17        454.35        37.23 o                         
   7  15  11       1717.48       1785.47        52.23 o                         
   0  16  11       1047.30       1117.58        41.86 o                         
   1  16  11         19.98         30.63        20.58 o                         
   2  16  11       1185.26       1221.86        35.34 o                         
   3  16  11         46.60         31.46        24.39 o                         
   4  16  11        180.40        175.66        29.24 o                         
   5  16  11          1.90        -38.10        37.26 o                         
   6  16  11         38.50          2.68        31.32 o                         
   7  16  11         11.26        -22.21        35.86 o                         
   1  17  11          4.20         20.22        21.42 o                         
   2  17  11        544.00        607.21        28.14 o                         
   3  17  11         85.08        126.91        25.71 o                         
   4  17  11        378.87        412.82        33.69 o                         
   5  17  11        971.87        956.08        43.53 o                         
   6  17  11       1015.76       1090.75        43.63 o                         
   0  18  11       3729.16       3710.42        62.50 o                         
   1  18  11         31.39         37.72        21.71 o                         
   2  18  11        580.66        606.48        33.19 o                         
   3  18  11        472.42        481.55        29.72 o                         
   4  18  11         16.25        -16.73        35.14 o                         
   5  18  11         73.93         29.71        32.76 o                         
   6  18  11         37.52         88.40        32.76 o                         
   1  19  11        424.85        424.11        26.60 o                         
   2  19  11       5463.33       5363.80        69.24 o                         
   3  19  11        877.37        838.22        38.77 o                         
   4  19  11        892.38        878.65        42.68 o                         
   5  19  11        205.31        180.25        35.14 o                         
   0  20  11      11487.74      12057.56       147.56 o                         
   1  20  11          0.55         14.73        23.93 o                         
   2  20  11        895.53        953.47        34.93 o                         
   3  20  11        698.62        747.51        40.68 o                         
   4  20  11        198.23        220.51        35.42 o                         
   1  21  11          0.40         -7.44        24.68 o                         
   2  21  11        276.04        354.95        32.26 o                         
   3  21  11          2.88         30.94        38.34 o                         
   4  21  11        122.67        103.51        33.19 o                         
   0  22  11        324.36        259.31        62.88 o                         
   1  22  11        168.39        166.60        32.55 o                         
   2  22  11        177.86        128.64        41.45 o                         
   3  22  11         42.47         19.08        31.38 o                         
   1  23  11        211.42        306.40        41.97 o                         
   0   0  12     117492.48     118588.08       997.84 o                         
   1   0  12      44570.71      44897.60       311.81 o                         
   2   0  12      34124.38      35027.89       260.52 o                         
   3   0  12        620.48        505.89        18.36 o                         
   4   0  12      18125.90      19039.97       169.27 o                         
   5   0  12         11.85         15.22        20.25 o                         
   6   0  12      10721.65      10922.45       118.55 o                         
   7   0  12        209.41        184.58        27.35 o                         
   8   0  12          5.73         -7.65        26.03 o                         
   9   0  12        171.61        258.58        43.00 o                         
   1   1  12       9258.38       9460.96        56.35 o                         
   2   1  12       6345.41       6818.03        49.35 o                         
   3   1  12      11685.64      12038.12        69.73 o                         
   4   1  12        563.03        601.85        17.80 o                         
   5   1  12        453.00        428.10        17.33 o                         
   6   1  12        400.00        461.37        17.94 o                         
   7   1  12       8637.88       8584.23        72.47 o                         
   8   1  12         20.62          4.56        19.93 o                         
   9   1  12       2193.96       2191.23        56.56 o                         
   0   2  12      30449.32      31431.83       213.90 o                         
   1   2  12          5.88         16.84         8.93 o                         
   2   2  12        604.58        597.00        18.44 o                         
   3   2  12       1408.37       1520.92        22.57 o                         
   4   2  12        484.38        500.38        15.48 o                         
   5   2  12       1665.49       1734.34        26.71 o                         
   6   2  12         77.86         56.06        15.12 o                         
   7   2  12         45.96         36.74        18.29 o                         
   8   2  12        190.51        208.42        22.28 o                         
   9   2  12        560.38        536.04        41.73 o                         
   1   3  12       6301.68       6604.32        47.80 o                         
   2   3  12       7881.59       7875.70        63.70 o                         
   3   3  12       2148.45       2109.79        26.26 o                         
   4   3  12      11170.93      10969.98        78.27 o                         
   5   3  12       4721.42       4628.73        42.05 o                         
   6   3  12       3297.03       3133.66        35.55 o                         
   7   3  12       9427.42       9431.47        78.96 o                         
   8   3  12         42.08         69.70        21.03 o                         
   9   3  12       1675.31       1842.43        50.93 o                         
   0   4  12      84251.89      82850.05       538.15 o                         
   1   4  12      11645.28      11131.29        72.03 o                         
   2   4  12      19649.91      19746.24       108.16 o                         
   3   4  12       1601.45       1466.92        23.28 o                         
   4   4  12      13189.19      13101.19        90.11 o                         
   5   4  12         39.79         34.12        15.22 o                         
   6   4  12       9731.55       9601.43        67.99 o                         
   7   4  12        823.40        878.42        26.51 o                         
   8   4  12         51.55         63.92        20.74 o                         
   9   4  12        144.73        157.85        35.79 o                         
   1   5  12       1795.80       1594.05        23.35 o                         
   2   5  12       3478.63       3153.76        32.08 o                         
   3   5  12      11158.13      10674.67        65.86 o                         
   4   5  12       4653.66       4618.26        45.11 o                         
   5   5  12       2251.53       2346.00        40.81 o                         
   6   5  12         60.47         92.28        17.39 o                         
   7   5  12       1031.32       1031.11        26.73 o                         
   8   5  12        469.31        456.52        22.88 o                         
   9   5  12        311.23        264.22        32.95 o                         
   0   6  12      32859.91      32723.37       275.94 o                         
   1   6  12        240.57        194.48        12.58 o                         
   2   6  12       2803.53       2603.76        28.81 o                         
   3   6  12       5271.43       5099.72        43.83 o                         
   4   6  12         17.33         21.21        16.00 o                         
   5   6  12       5999.41       6024.73        57.84 o                         
   6   6  12       1041.22       1083.65        25.84 o                         
   7   6  12        228.02        232.58        17.23 o                         
   8   6  12        348.37        324.27        28.02 o                         
   9   6  12        695.31        771.53        47.25 o                         
   1   7  12       2574.63       2578.49        28.33 o                         
   2   7  12       9069.79       8568.44        66.91 o                         
   3   7  12       5477.58       5701.56        47.76 o                         
   4   7  12       5322.14       5265.35        53.26 o                         
   5   7  12        997.49       1021.34        27.33 o                         
   6   7  12         47.69         83.68        19.07 o                         
   7   7  12       7464.94       7482.59        67.15 o                         
   8   7  12          3.43          2.89        22.25 o                         
   9   7  12       1291.68       1356.11        53.87 o                         
   0   8  12       3596.32       3475.88        55.34 o                         
   1   8  12       1003.73        890.27        19.50 o                         
   2   8  12        510.86        512.26        19.87 o                         
   3   8  12        740.34        795.45        22.48 o                         
   4   8  12       5213.53       5190.27        53.20 o                         
   5   8  12       1297.42       1251.37        32.23 o                         
   6   8  12        359.48        370.79        22.62 o                         
   7   8  12         59.37         26.86        19.20 o                         
   8   8  12         34.67         34.33        26.65 o                         
   9   8  12        211.04        191.05        32.98 o                         
   1   9  12       6283.57       6147.48        50.11 o                         
   2   9  12      24269.54      23832.97       147.77 o                         
   3   9  12      21308.78      20943.53       132.46 o                         
   4   9  12      16811.59      16195.44       128.80 o                         
   5   9  12       4862.15       4908.96        66.62 o                         
   6   9  12         13.44        -15.59        18.72 o                         
   7   9  12         87.84         63.64        36.04 o                         
   8   9  12       1030.44       1061.28        47.20 o                         
   0  10  12       3586.53       3493.43        58.47 o                         
   1  10  12        742.57        723.68        24.52 o                         
   2  10  12      10233.28      10008.24        72.63 o                         
   3  10  12       7095.86       6793.45        57.49 o                         
   4  10  12        489.88        430.45        21.63 o                         
   5  10  12       6409.69       6201.75        63.70 o                         
   6  10  12       1127.43       1063.29        33.96 o                         
   7  10  12        305.48        267.10        28.03 o                         
   8  10  12        139.80        138.07        26.42 o                         
   1  11  12        258.74        231.92        18.10 o                         
   2  11  12       4872.02       4769.16        48.64 o                         
   3  11  12         39.43         47.22        16.81 o                         
   4  11  12         93.87         77.64        17.55 o                         
   5  11  12        379.82        321.66        25.13 o                         
   6  11  12         64.48         77.06        27.39 o                         
   7  11  12        133.81        151.45        28.73 o                         
   8  11  12         59.77         95.65        28.26 o                         
   0  12  12       1242.82       1274.66        42.98 o                         
   1  12  12       1471.11       1429.34        31.46 o                         
   2  12  12       4398.28       4260.98        49.60 o                         
   3  12  12       6770.05       6633.80        65.10 o                         
   4  12  12       1271.69       1230.87        33.12 o                         
   5  12  12       2296.41       2260.57        53.35 o                         
   6  12  12        170.03        146.42        28.81 o                         
   7  12  12          0.49        -15.69        30.49 o                         
   8  12  12         78.11         34.35        28.27 o                         
   1  13  12         28.89         30.85        18.72 o                         
   2  13  12      15899.90      15805.06       114.66 o                         
   3  13  12        832.86        956.61        32.49 o                         
   4  13  12       8296.40       8316.44        89.98 o                         
   5  13  12       2211.46       2303.90        54.09 o                         
   6  13  12         28.91         63.89        30.07 o                         
   7  13  12        499.23        566.56        39.42 o                         
   8  13  12       1494.05       1419.56        49.66 o                         
   0  14  12          9.42         31.34        24.16 o                         
   1  14  12       9459.80       9229.57        77.42 o                         
   2  14  12         27.99         41.65        19.77 o                         
   3  14  12        277.23        277.09        23.62 o                         
   4  14  12         91.76         83.49        27.72 o                         
   5  14  12       8521.28       8496.25        99.66 o                         
   6  14  12         10.96         24.69        28.21 o                         
   7  14  12        672.60        661.24        38.09 o                         
   1  15  12        617.95        596.13        25.40 o                         
   2  15  12        217.60        186.96        21.97 o                         
   3  15  12       1870.14       1797.76        46.59 o                         
   4  15  12       1871.77       1864.24        50.49 o                         
   5  15  12       1324.56       1359.50        46.03 o                         
   6  15  12         33.07         30.24        31.47 o                         
   7  15  12         39.93         50.60        31.66 o                         
   0  16  12       5273.46       5077.69        70.99 o                         
   1  16  12         14.29         29.90        20.92 o                         
   2  16  12        698.64        657.23        31.42 o                         
   3  16  12       3880.45       3845.41        57.96 o                         
   4  16  12         91.10         79.90        29.21 o                         
   5  16  12       1742.10       1745.58        59.88 o                         
   6  16  12        729.96        777.84        40.48 o                         
   1  17  12         94.12         93.99        22.23 o                         
   2  17  12       4309.80       4242.91        54.85 o                         
   3  17  12        922.96        996.02        35.48 o                         
   4  17  12       2542.80       2595.78        65.75 o                         
   5  17  12        252.50        238.38        35.14 o                         
   6  17  12        435.63        435.42        36.78 o                         
   0  18  12       1160.04       1179.42        43.10 o                         
   1  18  12       4712.20       4645.03        56.67 o                         
   2  18  12        435.20        436.97        29.36 o                         
   3  18  12         10.80         -3.83        25.62 o                         
   4  18  12         64.54         21.35        34.83 o                         
   5  18  12       2259.79       2243.63        61.47 o                         
   6  18  12        262.79        213.36        42.00 o                         
   1  19  12        345.97        301.21        25.72 o                         
   2  19  12        762.44        740.64        33.86 o                         
   3  19  12        142.49        131.81        32.46 o                         
   4  19  12        758.67        738.15        42.72 o                         
   5  19  12        229.77        231.41        35.69 o                         
   0  20  12        914.76        872.85        48.03 o                         
   1  20  12        355.92        356.04        27.69 o                         
   2  20  12          8.41         24.12        26.59 o                         
   3  20  12        235.83        218.91        36.74 o                         
   4  20  12          2.48        -10.31        32.42 o                         
   1  21  12          0.59        -12.36        27.05 o                         
   2  21  12        779.62        789.13        37.32 o                         
   3  21  12        209.93        199.05        36.49 o                         
   0  22  12       2663.01       2956.22       101.24 o                         
   1  22  12       2487.02       2806.90        63.90 o                         
   2  22  12        503.80        495.53        37.53 o                         
   1   1  13      14069.88      14352.75        81.63 o                         
   2   1  13      16014.28      16672.75        97.45 o                         
   3   1  13      25186.51      25244.39       133.21 o                         
   4   1  13      10752.50      10594.69        72.98 o                         
   5   1  13        405.13        440.38        17.75 o                         
   6   1  13       1700.95       1642.89        28.48 o                         
   7   1  13      12147.02      12068.03        96.37 o                         
   8   1  13        962.30        927.79        31.85 o                         
   9   1  13       2351.76       2323.20        58.51 o                         
   0   2  13      38825.94      39403.95       277.08 o                         
   1   2  13       4454.14       4227.81        32.76 o                         
   2   2  13      29902.49      30826.41       184.50 o                         
   3   2  13       1439.08       1336.74        23.54 o                         
   4   2  13         47.67         68.69        13.74 o                         
   5   2  13         39.84         41.35        13.69 o                         
   6   2  13        282.48        306.11        17.96 o                         
   7   2  13        360.15        370.74        22.49 o                         
   8   2  13        133.16        152.40        20.56 o                         
   9   2  13        113.22        104.56        31.65 o                         
   1   3  13      19931.84      20966.88       130.44 o                         
   2   3  13      10116.26      11533.25        73.41 o                         
   3   3  13      32961.51      33868.96       189.86 o                         
   4   3  13        175.81        227.48        17.54 o                         
   5   3  13          4.29         13.95        16.00 o                         
   6   3  13          2.95          2.81        14.95 o                         
   7   3  13       5951.26       5927.65        56.71 o                         
   8   3  13         81.91         62.25        22.11 o                         
   9   3  13        600.87        674.51        37.24 o                         
   0   4  13       1987.45       1424.43        30.56 o                         
   1   4  13       1106.23       1034.22        22.07 o                         
   2   4  13      18921.69      19329.64       115.84 o                         
   3   4  13       3017.49       2821.15        29.97 o                         
   4   4  13       4427.05       4504.61        42.72 o                         
   5   4  13       9094.06       8540.61        85.61 o                         
   6   4  13        302.75        342.40        18.84 o                         
   7   4  13         15.00         -7.02        17.13 o                         
   8   4  13        314.86        334.87        25.60 o                         
   9   4  13        646.89        636.63        41.79 o                         
   1   5  13      12679.78      12671.85        85.34 o                         
   2   5  13       7187.48       6689.65        50.06 o                         
   3   5  13       7692.07       7294.29        53.13 o                         
   4   5  13      10261.07       9600.01        70.69 o                         
   5   5  13        268.56        290.14        18.01 o                         
   6   5  13       5388.75       5268.42        53.78 o                         
   7   5  13       8375.37       8414.74        68.77 o                         
   8   5  13        669.15        707.29        28.10 o                         
   9   5  13       2850.21       3026.63        73.86 o                         
   0   6  13      11517.65      11919.58       117.44 o                         
   1   6  13       5909.56       5890.82        51.69 o                         
   2   6  13         56.70         61.35        13.16 o                         
   3   6  13          0.50         -2.71        13.38 o                         
   4   6  13         57.88         70.74        16.96 o                         
   5   6  13       1627.59       1663.38        34.74 o                         
   6   6  13        218.90        205.43        19.40 o                         
   7   6  13        306.45        303.13        18.03 o                         
   8   6  13        159.72        179.17        27.44 o                         
   9   6  13        382.90        322.12        33.84 o                         
   1   7  13       4856.10       5114.11        43.58 o                         
   2   7  13        949.00        847.20        21.98 o                         
   3   7  13       8637.65       8553.01        62.92 o                         
   4   7  13       5877.83       5676.85        54.10 o                         
   5   7  13       1004.63        995.66        27.21 o                         
   6   7  13       3017.31       3090.02        42.04 o                         
   7   7  13        125.34        124.72        19.86 o                         
   8   7  13         84.59         83.12        24.68 o                         
   9   7  13        224.56        167.59        31.10 o                         
   0   8  13      25806.35      25093.17       220.77 o                         
   1   8  13      14109.91      13951.09        87.22 o                         
   2   8  13       9807.65       9577.32        69.82 o                         
   3   8  13       4989.30       5028.86        49.21 o                         
   4   8  13       1172.68       1118.71        28.03 o                         
   5   8  13      16377.73      15943.50       135.08 o                         
   6   8  13        373.47        408.83        24.42 o                         
   7   8  13        652.08        669.80        26.22 o                         
   8   8  13        510.03        491.90        31.87 o                         
   9   8  13       1393.85       1315.23        43.87 o                         
   1   9  13      13637.29      13420.12        91.90 o                         
   2   9  13       1935.79       1992.82        36.49 o                         
   3   9  13      10157.13      10069.85        73.75 o                         
   4   9  13       2513.31       2402.28        43.25 o                         
   5   9  13        208.53        188.57        21.35 o                         
   6   9  13         44.58         29.06        20.01 o                         
   7   9  13       2160.26       2192.24        47.10 o                         
   8   9  13          0.38        -15.42        24.85 o                         
   0  10  13       2011.38       1987.87        51.40 o                         
   1  10  13        453.11        547.95        20.95 o                         
   2  10  13       3101.70       3036.95        42.67 o                         
   3  10  13       1315.58       1322.10        28.07 o                         
   4  10  13       1209.08       1171.20        27.79 o                         
   5  10  13       2843.41       2816.58        45.32 o                         
   6  10  13          5.29         -8.88        23.03 o                         
   7  10  13        301.56        288.80        28.71 o                         
   8  10  13         89.47         74.67        26.50 o                         
   1  11  13       3155.94       3075.11        39.18 o                         
   2  11  13       1311.28       1261.40        28.07 o                         
   3  11  13       2398.68       2249.08        38.41 o                         
   4  11  13       5911.39       5555.35        60.34 o                         
   5  11  13       1517.36       1480.91        40.74 o                         
   6  11  13       3202.35       3343.28        59.79 o                         
   7  11  13        254.29        312.30        31.46 o                         
   8  11  13        679.18        721.05        46.91 o                         
   0  12  13       3125.94       3120.35        66.89 o                         
   1  12  13       9867.53       9800.49        78.89 o                         
   2  12  13       1256.21       1202.48        29.46 o                         
   3  12  13       1494.48       1523.93        35.44 o                         
   4  12  13        140.42        190.60        24.65 o                         
   5  12  13       8309.51       8614.57        92.47 o                         
   6  12  13          2.72         37.10        32.19 o                         
   7  12  13       1638.17       1592.09        45.91 o                         
   8  12  13          3.75         -6.42        27.72 o                         
   1  13  13       2212.56       2238.88        39.18 o                         
   2  13  13         46.19         40.98        19.97 o                         
   3  13  13       1061.86       1080.87        33.97 o                         
   4  13  13       1915.75       1798.74        49.25 o                         
   5  13  13         13.82         -1.92        27.77 o                         
   6  13  13        401.35        353.46        32.12 o                         
   7  13  13          0.25         -7.11        30.22 o                         
   0  14  13      11704.46      11195.95       129.25 o                         
   1  14  13       2010.66       2038.59        39.08 o                         
   2  14  13       2851.57       2785.99        47.97 o                         
   3  14  13       1126.89       1151.00        40.06 o                         
   4  14  13        981.88       1006.90        37.84 o                         
   5  14  13       4743.62       4781.98        70.59 o                         
   6  14  13        180.11        182.65        31.35 o                         
   7  14  13        380.70        319.44        34.65 o                         
   1  15  13        496.50        474.19        24.30 o                         
   2  15  13       1071.11       1012.22        30.05 o                         
   3  15  13        417.87        390.44        26.23 o                         
   4  15  13        984.26        940.46        37.84 o                         
   5  15  13         27.56         -1.81        32.03 o                         
   6  15  13        729.36        660.14        39.40 o                         
   7  15  13          0.10         18.43        30.89 o                         
   0  16  13        323.26        351.18        33.39 o                         
   1  16  13      10570.85      10583.23        92.04 o                         
   2  16  13          5.87         -9.52        23.62 o                         
   3  16  13         65.45         68.08        25.84 o                         
   4  16  13        848.09        797.54        37.24 o                         
   5  16  13       4673.03       4717.83        75.49 o                         
   6  16  13          5.97         43.39        31.72 o                         
   1  17  13        535.62        493.38        26.02 o                         
   2  17  13         15.68         48.02        24.33 o                         
   3  17  13        470.97        469.96        29.68 o                         
   4  17  13       1535.86       1615.72        46.80 o                         
   5  17  13        449.64        427.42        37.77 o                         
   6  17  13        609.34        666.56        39.74 o                         
   0  18  13        488.93        503.59        41.48 o                         
   1  18  13       1430.08       1449.90        35.46 o                         
   2  18  13       1177.24       1103.63        37.45 o                         
   3  18  13        295.25        365.64        36.91 o                         
   4  18  13         11.09        -26.10        36.85 o                         
   5  18  13       2832.09       3165.74        70.81 o                         
   1  19  13          0.63         28.92        23.80 o                         
   2  19  13         26.99         58.04        25.73 o                         
   3  19  13          8.26         14.14        29.45 o                         
   4  19  13        101.88        100.80        33.60 o                         
   5  19  13         51.13         37.34        33.15 o                         
   0  20  13        101.38         57.16        39.67 o                         
   1  20  13       3661.54       3666.59        56.01 o                         
   2  20  13       2083.68       2267.54        54.45 o                         
   3  20  13          7.14        -12.85        32.30 o                         
   4  20  13        601.80        569.80        39.27 o                         
   1  21  13        369.76        325.77        34.14 o                         
   2  21  13          5.78        -38.03        27.55 o                         
   3  21  13       1487.26       1550.21        49.98 o                         
   0  22  13        123.22        209.69        74.77 o                         
   1  22  13       1106.79       1134.33        47.54 o                         
   2  22  13          6.92         -7.95        31.09 o                         
   0   0  14      60907.55      60300.64       616.48 o                         
   1   0  14       1289.67       1114.89        29.59 o                         
   2   0  14      30321.99      31191.08       235.26 o                         
   3   0  14      27900.66      28018.27       224.72 o                         
   4   0  14       6687.11       6444.16        76.45 o                         
   5   0  14       4903.10       5098.06        66.74 o                         
   6   0  14      16290.76      16374.47       153.04 o                         
   7   0  14        483.41        506.44        32.16 o                         
   8   0  14        716.75        667.07        42.87 o                         
   9   0  14       1776.66       1877.99       104.25 o                         
   1   1  14       6376.50       5980.86        44.27 o                         
   2   1  14       4723.94       4884.00        42.27 o                         
   3   1  14      23013.57      22209.04       125.30 o                         
   4   1  14       2057.51       2203.81        32.73 o                         
   5   1  14       6607.86       6520.81        54.79 o                         
   6   1  14        568.31        556.00        19.00 o                         
   7   1  14        383.60        363.18        21.65 o                         
   8   1  14          0.39        -16.20        20.08 o                         
   9   1  14        329.61        325.19        35.08 o                         
   0   2  14       6177.05       6166.40        65.21 o                         
   1   2  14       9513.39       9362.18        64.31 o                         
   2   2  14         87.12         63.34        12.12 o                         
   3   2  14         11.23          5.48        11.97 o                         
   4   2  14       3249.24       3328.48        39.71 o                         
   5   2  14        115.67        100.60        14.87 o                         
   6   2  14        612.15        562.23        18.61 o                         
   7   2  14        188.35        204.28        19.06 o                         
   8   2  14        375.21        403.67        22.81 o                         
   9   2  14         21.19         -8.59        32.36 o                         
   1   3  14       6485.04       6225.91        48.52 o                         
   2   3  14       4486.45       4258.46        37.85 o                         
   3   3  14      37440.12      36988.21       195.95 o                         
   4   3  14       3417.50       3331.74        40.81 o                         
   5   3  14       6473.99       6297.03        70.57 o                         
   6   3  14        166.00        155.12        16.32 o                         
   7   3  14         42.33         61.32        16.75 o                         
   8   3  14        669.52        702.12        30.19 o                         
   9   3  14         49.02         66.36        32.45 o                         
   0   4  14      45085.78      43091.27       333.63 o                         
   1   4  14        113.00        185.83        14.52 o                         
   2   4  14       8300.49       8276.09        60.27 o                         
   3   4  14       6773.01       6809.42        50.40 o                         
   4   4  14      15030.43      14636.12        93.87 o                         
   5   4  14       5682.96       5839.25        53.46 o                         
   6   4  14       8662.25       8433.66        65.73 o                         
   7   4  14          4.53         -9.55        16.58 o                         
   8   4  14          5.42         -0.65        20.96 o                         
   9   4  14        728.44        677.88        37.95 o                         
   1   5  14        188.58        164.21        14.28 o                         
   2   5  14      13799.99      14131.32        88.93 o                         
   3   5  14        986.07        876.29        19.60 o                         
   4   5  14       4017.44       3916.30        40.51 o                         
   5   5  14         15.93         18.51        15.58 o                         
   6   5  14        176.22        162.48        17.99 o                         
   7   5  14       2271.13       2199.60        37.02 o                         
   8   5  14        170.88        200.22        25.10 o                         
   9   5  14        535.81        535.52        39.53 o                         
   0   6  14      21701.34      22003.69       195.82 o                         
   1   6  14      45403.02      44372.43       253.71 o                         
   2   6  14       5937.90       5938.62        50.84 o                         
   3   6  14        731.46        665.61        19.05 o                         
   4   6  14       2648.62       2633.63        38.64 o                         
   5   6  14        946.67       1004.65        25.87 o                         
   6   6  14       1028.08       1028.13        28.38 o                         
   7   6  14       1487.24       1532.62        31.36 o                         
   8   6  14        247.75        213.56        28.05 o                         
   9   6  14         67.18         38.15        37.21 o                         
   1   7  14       4887.52       4922.79        46.22 o                         
   2   7  14      19066.46      18377.66       104.16 o                         
   3   7  14      21900.57      21375.80       130.19 o                         
   4   7  14       7798.87       7667.23        64.95 o                         
   5   7  14       1412.22       1481.42        39.51 o                         
   6   7  14          2.84         -7.67        18.30 o                         
   7   7  14          4.28         21.88        19.14 o                         
   8   7  14       1278.36       1208.24        39.88 o                         
   9   7  14         54.34         59.94        29.29 o                         
   0   8  14      13080.19      12897.15       128.12 o                         
   1   8  14       6735.47       6556.16        53.13 o                         
   2   8  14        666.89        681.75        23.03 o                         
   3   8  14         31.15         56.86        17.72 o                         
   4   8  14       1012.23        869.69        27.82 o                         
   5   8  14       4289.11       4164.22        51.64 o                         
   6   8  14       3361.43       3219.12        48.27 o                         
   7   8  14        245.21        212.59        32.77 o                         
   8   8  14          3.08         -2.02        22.44 o                         
   1   9  14         61.00         71.47        16.63 o                         
   2   9  14      18650.28      18185.70       119.39 o                         
   3   9  14        387.56        389.37        19.78 o                         
   4   9  14       4254.99       4101.52        47.42 o                         
   5   9  14       4350.68       4308.13        54.21 o                         
   6   9  14         65.39         96.06        27.61 o                         
   7   9  14       6294.99       6307.16        72.20 o                         
   8   9  14        714.53        797.37        33.22 o                         
   0  10  14      13232.75      12647.93       137.15 o                         
   1  10  14      23890.81      23168.13       143.46 o                         
   2  10  14        115.85         88.90        18.66 o                         
   3  10  14        917.35       1004.36        37.45 o                         
   4  10  14        153.32        117.25        18.31 o                         
   5  10  14       1400.92       1323.04        38.76 o                         
   6  10  14        769.13        745.22        44.74 o                         
   7  10  14        647.83        565.20        32.13 o                         
   8  10  14         68.58         69.23        26.58 o                         
   1  11  14        168.13        109.04        17.61 o                         
   2  11  14        827.92        785.54        25.90 o                         
   3  11  14         22.68         20.26        18.77 o                         
   4  11  14        792.78        779.59        28.04 o                         
   5  11  14          4.17         -1.97        28.11 o                         
   6  11  14        115.78         88.76        30.42 o                         
   7  11  14          1.76         -7.55        29.61 o                         
   8  11  14        181.92        132.95        29.57 o                         
   0  12  14       7244.44       7048.28        89.81 o                         
   1  12  14      17085.41      16885.33       117.84 o                         
   2  12  14        483.33        479.85        22.42 o                         
   3  12  14        530.28        479.30        31.57 o                         
   4  12  14         27.51         80.51        27.37 o                         
   5  12  14       3081.32       3005.96        58.67 o                         
   6  12  14         31.28         28.31        44.29 o                         
   7  12  14        547.81        497.58        33.30 o                         
   8  12  14        240.83        229.12        30.92 o                         
   1  13  14          6.75         -2.61        17.64 o                         
   2  13  14      24800.87      24013.72       157.05 o                         
   3  13  14         22.38        -20.17        20.56 o                         
   4  13  14       7813.70       7943.68        88.92 o                         
   5  13  14       1898.80       1985.08        52.62 o                         
   6  13  14       1263.44       1189.58        42.88 o                         
   7  13  14       1760.02       1936.51        54.30 o                         
   0  14  14         39.47         43.10        27.92 o                         
   1  14  14       3218.83       3177.04        45.19 o                         
   2  14  14       1177.87       1166.84        32.18 o                         
   3  14  14          3.32         45.94        23.26 o                         
   4  14  14        510.19        562.53        34.30 o                         
   5  14  14       2377.43       2546.94        58.19 o                         
   6  14  14        333.67        270.38        40.19 o                         
   7  14  14        105.89         83.93        31.67 o                         
   1  15  14        630.70        665.22        26.42 o                         
   2  15  14        167.65        168.51        22.97 o                         
   3  15  14       1600.70       1578.63        51.40 o                         
   4  15  14         23.96         94.21        29.57 o                         
   5  15  14       1519.31       1647.37        53.73 o                         
   6  15  14        215.68        174.12        33.54 o                         
   7  15  14        678.38        631.83        38.96 o                         
   0  16  14       2669.70       2563.57        62.15 o                         
   1  16  14       8937.20       9034.44        78.81 o                         
   2  16  14        733.36        711.79        29.27 o                         
   3  16  14        338.08        350.89        32.03 o                         
   4  16  14        164.04        146.36        31.86 o                         
   5  16  14        234.81        173.07        31.08 o                         
   6  16  14         78.95         27.60        32.43 o                         
   1  17  14       1519.35       1569.65        36.78 o                         
   2  17  14       4122.33       4078.85        62.19 o                         
   3  17  14       1144.74       1126.37        42.12 o                         
   4  17  14       1708.91       1525.70        58.93 o                         
   5  17  14        206.70        212.30        35.12 o                         
   6  17  14         57.73         69.59        33.23 o                         
   0  18  14        400.27        423.12        38.96 o                         
   1  18  14         52.05         44.35        28.25 o                         
   2  18  14         49.01         -0.31        25.42 o                         
   3  18  14         91.92         65.13        30.60 o                         
   4  18  14         13.75         44.74        33.07 o                         
   5  18  14        513.21        522.03        39.49 o                         
   1  19  14       1268.43       1238.31        43.61 o                         
   2  19  14       1302.79       1368.43        40.23 o                         
   3  19  14       2800.68       2904.20        78.70 o                         
   4  19  14         38.00         39.24        32.96 o                         
   5  19  14        686.59        727.37        40.96 o                         
   0  20  14       1069.77       1162.01        59.15 o                         
   1  20  14       1066.69       1106.49        39.33 o                         
   2  20  14        194.83        128.38        29.92 o                         
   3  20  14          6.10        -27.60        32.81 o                         
   4  20  14        230.95        202.00        35.21 o                         
   1  21  14        821.77        810.35        39.25 o                         
   2  21  14        945.07        944.41        39.08 o                         
   3  21  14       1224.03       1313.45        47.21 o                         
   0  22  14       1690.53       1846.91        93.19 o                         
   1  22  14        129.25        139.99        38.46 o                         
   2  22  14        420.17        447.16        54.54 o                         
   1   1  15        770.99        750.66        18.49 o                         
   2   1  15       5983.09       5841.51        42.76 o                         
   3   1  15         12.71         21.61        11.51 o                         
   4   1  15       3577.11       3318.33        36.23 o                         
   5   1  15        370.77        358.87        21.65 o                         
   6   1  15       6954.07       6772.21        57.45 o                         
   7   1  15        754.56        718.42        22.50 o                         
   8   1  15        204.50        253.94        22.04 o                         
   9   1  15        341.80        224.39        38.37 o                         
   0   2  15      14819.42      15644.26       145.63 o                         
   1   2  15       5873.44       5680.87        44.21 o                         
   2   2  15        457.45        417.56        16.53 o                         
   3   2  15       2038.89       1968.44        31.17 o                         
   4   2  15      28354.01      27816.54       165.95 o                         
   5   2  15      12027.27      11707.58        89.37 o                         
   6   2  15      13913.96      13576.70        91.30 o                         
   7   2  15        190.28        192.02        18.61 o                         
   8   2  15       1231.45       1208.51        34.47 o                         
   9   2  15       1051.94        988.60        48.06 o                         
   1   3  15         21.83         24.37        12.64 o                         
   2   3  15       9231.24       9236.80        63.90 o                         
   3   3  15        208.59        205.11        14.59 o                         
   4   3  15       1595.31       1624.83        31.42 o                         
   5   3  15        155.35        120.02        17.23 o                         
   6   3  15        144.87        158.95        18.07 o                         
   7   3  15         74.73         81.32        18.05 o                         
   8   3  15        438.21        378.06        28.43 o                         
   9   3  15          1.23        -18.00        28.15 o                         
   0   4  15      35432.74      37043.12       310.79 o                         
   1   4  15         26.06         51.09        13.58 o                         
   2   4  15       2197.96       2052.29        30.41 o                         
   3   4  15       4378.98       4610.42        42.03 o                         
   4   4  15       1586.61       1663.27        31.01 o                         
   5   4  15       2090.45       1902.21        33.30 o                         
   6   4  15         86.50        103.90        18.20 o                         
   7   4  15        118.85         99.91        18.87 o                         
   8   4  15        675.24        754.18        30.99 o                         
   9   4  15        821.65        766.90        38.58 o                         
   1   5  15        244.28        240.63        16.08 o                         
   2   5  15        599.75        565.64        20.07 o                         
   3   5  15        603.78        589.62        18.23 o                         
   4   5  15       7080.11       6939.92        56.09 o                         
   5   5  15        746.41        686.34        24.94 o                         
   6   5  15       5251.21       5104.69        49.60 o                         
   7   5  15       3513.67       3540.42        49.64 o                         
   8   5  15       1611.71       1717.67        51.65 o                         
   9   5  15        308.56        281.68        32.42 o                         
   0   6  15      29822.03      29609.24       239.35 o                         
   1   6  15       6616.48       6251.38        51.90 o                         
   2   6  15        267.68        319.40        17.31 o                         
   3   6  15       2426.29       2384.20        30.14 o                         
   4   6  15       9984.44       9747.21        80.49 o                         
   5   6  15       6969.65       6839.11        63.79 o                         
   6   6  15       3546.41       3535.32        45.93 o                         
   7   6  15         36.63         12.56        18.13 o                         
   8   6  15         25.83          9.03        27.09 o                         
   9   6  15        861.83        873.40        38.77 o                         
   1   7  15       1500.44       1499.04        31.76 o                         
   2   7  15      10943.65      10639.71        76.24 o                         
   3   7  15       1026.39       1046.81        30.52 o                         
   4   7  15        945.05        970.15        26.43 o                         
   5   7  15         71.67         41.74        18.40 o                         
   6   7  15       5183.29       5184.61        56.36 o                         
   7   7  15        948.33        961.65        30.98 o                         
   8   7  15       6280.93       6230.11        72.24 o                         
   9   7  15        286.23        215.23        32.09 o                         
   0   8  15       1974.11       1725.89        46.07 o                         
   1   8  15        511.29        534.43        20.58 o                         
   2   8  15       7355.69       6898.93        59.63 o                         
   3   8  15        361.15        387.11        19.87 o                         
   4   8  15       4261.98       4167.14        68.67 o                         
   5   8  15       1669.66       1619.21        36.42 o                         
   6   8  15         79.15         63.39        20.40 o                         
   7   8  15        159.70        170.02        25.47 o                         
   8   8  15        569.07        637.78        31.75 o                         
   1   9  15        289.60        274.76        18.98 o                         
   2   9  15       1188.28       1184.63        28.74 o                         
   3   9  15       5249.21       5150.98        50.36 o                         
   4   9  15         22.03         46.24        17.83 o                         
   5   9  15        248.38        221.99        22.03 o                         
   6   9  15        851.23        900.74        39.86 o                         
   7   9  15        982.35        969.03        35.85 o                         
   8   9  15        357.27        347.42        29.26 o                         
   0  10  15      36225.70      35098.76       345.05 o                         
   1  10  15       7365.40       7385.54        63.74 o                         
   2  10  15       4838.44       4825.89        52.19 o                         
   3  10  15        508.73        470.52        22.32 o                         
   4  10  15       2385.98       2226.89        37.41 o                         
   5  10  15       1437.23       1328.25        36.45 o                         
   6  10  15       1250.17       1215.11        39.22 o                         
   7  10  15        318.42        267.14        29.33 o                         
   8  10  15         36.52         30.42        26.70 o                         
   1  11  15       1478.81       1447.47        31.83 o                         
   2  11  15       2522.83       2604.91        44.60 o                         
   3  11  15       1841.87       1859.26        37.68 o                         
   4  11  15        933.90        833.40        30.26 o                         
   5  11  15       1242.87       1171.71        43.46 o                         
   6  11  15       7569.74       7831.07        88.68 o                         
   7  11  15       2991.31       3216.16        59.17 o                         
   8  11  15       5928.00       6398.88        80.63 o                         
   0  12  15       1027.86       1043.35        43.81 o                         
   1  12  15         23.89          9.90        20.29 o                         
   2  12  15       4083.94       4021.09        51.91 o                         
   3  12  15         36.28         39.80        21.64 o                         
   4  12  15         55.91         76.59        27.86 o                         
   5  12  15        970.90        953.80        37.53 o                         
   6  12  15         71.31        121.00        32.14 o                         
   7  12  15         59.73         31.81        28.21 o                         
   8  12  15         43.16        106.70        29.23 o                         
   1  13  15       1113.22       1125.89        30.03 o                         
   2  13  15       1684.04       1759.24        36.91 o                         
   3  13  15        979.39       1057.58        34.52 o                         
   4  13  15        829.98        867.29        37.41 o                         
   5  13  15        115.13        128.23        30.35 o                         
   6  13  15        144.21         99.61        31.79 o                         
   7  13  15        175.97        161.84        32.96 o                         
   0  14  15       7732.16       7545.32        97.11 o                         
   1  14  15        166.22        132.34        21.09 o                         
   2  14  15       2638.80       2617.99        43.03 o                         
   3  14  15        427.51        443.01        28.95 o                         
   4  14  15         27.05         74.49        29.26 o                         
   5  14  15         80.62         20.24        32.45 o                         
   6  14  15         26.57        -23.89        28.89 o                         
   7  14  15          2.67          6.77        31.22 o                         
   1  15  15       2611.77       2635.58        45.02 o                         
   2  15  15       4786.95       4884.65        65.30 o                         
   3  15  15       3317.89       3327.42        60.96 o                         
   4  15  15       1746.03       1819.55        55.38 o                         
   5  15  15          2.00        -18.59        34.26 o                         
   6  15  15       1300.98       1315.88        46.50 o                         
   7  15  15        538.06        513.13        37.29 o                         
   0  16  15        771.70        701.34        39.16 o                         
   1  16  15       1435.29       1421.25        36.86 o                         
   2  16  15        109.22        130.31        23.34 o                         
   3  16  15         74.42         71.70        28.96 o                         
   4  16  15        932.10        904.79        39.79 o                         
   5  16  15        221.35        176.96        31.50 o                         
   6  16  15        177.89        126.34        34.18 o                         
   1  17  15         57.12         50.93        22.93 o                         
   2  17  15        891.11        993.76        35.68 o                         
   3  17  15        160.73         79.76        30.03 o                         
   4  17  15       1549.71       1620.29        48.05 o                         
   5  17  15        500.87        458.60        37.80 o                         
   6  17  15        521.94        466.70        37.56 o                         
   0  18  15       1769.56       1952.66        57.78 o                         
   1  18  15          4.80         -0.26        23.68 o                         
   2  18  15          9.33        -23.01        33.51 o                         
   3  18  15          7.13        -31.22        28.78 o                         
   4  18  15        770.27        780.19        38.85 o                         
   5  18  15         22.14         62.58        33.45 o                         
   1  19  15        649.32        692.71        39.79 o                         
   2  19  15       4509.03       4617.77        72.95 o                         
   3  19  15       1928.85       1872.08        52.02 o                         
   4  19  15       1247.18       1205.05        45.98 o                         
   5  19  15        116.87        106.88        34.06 o                         
   0  20  15         42.95         28.24        42.03 o                         
   1  20  15         45.83          6.32        27.28 o                         
   2  20  15          3.73          7.84        28.25 o                         
   3  20  15        102.73         54.68        33.43 o                         
   4  20  15       2062.33       2218.07        62.18 o                         
   1  21  15         94.14         88.47        36.00 o                         
   2  21  15        167.41        121.84        32.08 o                         
   3  21  15         37.16         44.27        32.23 o                         
   0  22  15        447.50        439.64        83.24 o                         
   1  22  15        405.84        393.69        42.94 o                         
   0   0  16        356.33        210.16        31.14 o                         
   1   0  16      58321.37      58298.79       426.51 o                         
   2   0  16        799.89        806.23        25.31 o                         
   3   0  16       6331.41       6078.58        65.50 o                         
   4   0  16       4291.58       4180.69        56.69 o                         
   5   0  16        395.29        396.41        32.31 o                         
   6   0  16       1992.01       1935.96        62.59 o                         
   7   0  16       2251.49       2284.67        45.54 o                         
   8   0  16        744.47        663.11        35.91 o                         
   9   0  16        439.84        469.64        63.29 o                         
   1   1  16      11402.55      11272.10        70.18 o                         
   2   1  16      22564.85      22957.34       128.10 o                         
   3   1  16      24459.09      23380.79       133.40 o                         
   4   1  16       7818.83       7560.34        54.95 o                         
   5   1  16       3347.16       3329.77        39.39 o                         
   6   1  16        890.56        897.53        23.71 o                         
   7   1  16         52.27         55.32        16.20 o                         
   8   1  16        768.85        778.75        32.93 o                         
   9   1  16         23.27        -20.16        27.88 o                         
   0   2  16        477.58        316.39        25.62 o                         
   1   2  16      11037.78      10730.27        66.89 o                         
   2   2  16        279.42        219.51        16.62 o                         
   3   2  16       1173.82       1095.14        24.14 o                         
   4   2  16       1312.00       1322.43        28.38 o                         
   5   2  16        940.35        942.98        24.54 o                         
   6   2  16        411.97        427.96        20.59 o                         
   7   2  16        993.52        961.71        24.17 o                         
   8   2  16          6.57         21.06        22.24 o                         
   9   2  16         44.76         17.29        28.37 o                         
   1   3  16      18033.50      17855.82       106.33 o                         
   2   3  16      14529.46      14506.79        94.09 o                         
   3   3  16      45349.05      44276.48       245.86 o                         
   4   3  16       5392.20       5551.62        52.45 o                         
   5   3  16       8696.66       8770.16        69.57 o                         
   6   3  16        545.94        587.11        22.45 o                         
   7   3  16        233.55        220.48        19.27 o                         
   8   3  16       2437.17       2443.50        62.26 o                         
   9   3  16        156.34        116.57        31.92 o                         
   0   4  16       7005.12       6718.65        80.18 o                         
   1   4  16      30079.10      29951.07       177.27 o                         
   2   4  16       1490.90       1552.87        29.75 o                         
   3   4  16        173.02        144.43        14.90 o                         
   4   4  16       2642.14       2593.65        34.67 o                         
   5   4  16       1061.32       1009.41        25.95 o                         
   6   4  16       1152.01       1158.94        28.09 o                         
   7   4  16        884.58        902.19        28.33 o                         
   8   4  16         72.60         42.31        23.00 o                         
   9   4  16         15.33        -18.39        26.54 o                         
   1   5  16       2543.93       2661.29        34.49 o                         
   2   5  16      13801.45      13986.08        92.02 o                         
   3   5  16        458.96        468.54        19.29 o                         
   4   5  16       2311.66       2268.48        33.60 o                         
   5   5  16        181.33        160.86        18.40 o                         
   6   5  16       2316.89       2236.82        36.86 o                         
   7   5  16        575.51        583.19        23.13 o                         
   8   5  16       1006.73       1053.15        40.55 o                         
   9   5  16        385.71        380.68        34.77 o                         
   0   6  16       9606.96       9405.28        94.32 o                         
   1   6  16      45430.57      43939.81       278.85 o                         
   2   6  16       3327.15       3134.94        38.42 o                         
   3   6  16       6215.29       6255.30        52.28 o                         
   4   6  16       1654.34       1647.48        29.41 o                         
   5   6  16       1276.88       1287.55        29.01 o                         
   6   6  16       3525.74       3432.35        46.73 o                         
   7   6  16       2771.22       2737.45        45.28 o                         
   8   6  16         51.80         13.69        27.80 o                         
   9   6  16        414.91        486.82        36.19 o                         
   1   7  16       4899.30       4658.55        57.73 o                         
   2   7  16       6145.11       5971.18        55.37 o                         
   3   7  16      29635.35      29052.77       181.20 o                         
   4   7  16       2953.09       2751.46        44.87 o                         
   5   7  16       5354.35       5318.53        55.23 o                         
   6   7  16        152.35        130.32        23.01 o                         
   7   7  16          0.79        -48.69        29.21 o                         
   8   7  16        659.83        686.22        29.74 o                         
   0   8  16      13149.34      13045.15       142.01 o                         
   1   8  16        466.24        413.25        16.93 o                         
   2   8  16         13.20         28.71        15.06 o                         
   3   8  16        291.91        261.35        18.05 o                         
   4   8  16        837.82        860.49        26.69 o                         
   5   8  16        588.27        538.44        24.15 o                         
   6   8  16       2467.13       2479.75        45.40 o                         
   7   8  16        103.18         93.88        24.43 o                         
   8   8  16          2.16          4.29        25.40 o                         
   1   9  16       2370.03       2296.39        42.84 o                         
   2   9  16       5610.37       5344.81        57.06 o                         
   3   9  16       8550.13       8374.88        70.19 o                         
   4   9  16         48.48         47.86        18.64 o                         
   5   9  16       4385.88       4206.01        55.78 o                         
   6   9  16        180.28        158.44        25.15 o                         
   7   9  16        462.02        480.37        31.79 o                         
   8   9  16        823.72        852.86        34.37 o                         
   0  10  16       8866.19       8826.29       120.57 o                         
   1  10  16      42540.52      41342.88       248.11 o                         
   2  10  16       5160.28       4948.46        53.43 o                         
   3  10  16         49.78         32.79        18.13 o                         
   4  10  16       4085.92       3938.29        46.43 o                         
   5  10  16       4242.42       4166.39        61.79 o                         
   6  10  16       3980.37       4049.08        66.54 o                         
   7  10  16        691.68        642.19        33.51 o                         
   8  10  16          2.15        -11.99        26.33 o                         
   1  11  16         10.70        -22.55        17.51 o                         
   2  11  16       5627.71       5534.98        60.96 o                         
   3  11  16        497.60        424.75        33.87 o                         
   4  11  16        289.42        306.03        26.46 o                         
   5  11  16         16.44        -37.76        28.56 o                         
   6  11  16        524.70        456.16        40.49 o                         
   7  11  16        104.57         54.97        28.30 o                         
   8  11  16        316.30        229.35        31.18 o                         
   0  12  16        676.54        691.82        35.05 o                         
   1  12  16      10989.03      11030.56        87.56 o                         
   2  12  16       1202.50       1122.08        31.93 o                         
   3  12  16       2766.23       2732.01        50.74 o                         
   4  12  16        846.97        796.07        36.64 o                         
   5  12  16        166.79        177.38        30.55 o                         
   6  12  16        860.62        766.94        37.67 o                         
   7  12  16        617.10        625.39        33.92 o                         
   1  13  16       2175.71       2157.93        40.11 o                         
   2  13  16       5461.16       5573.20        61.85 o                         
   3  13  16       9746.12       9803.92        95.75 o                         
   4  13  16        974.75        997.35        38.60 o                         
   5  13  16       2719.54       2893.62        60.00 o                         
   6  13  16        727.78        719.48        44.21 o                         
   7  13  16         16.00         -2.94        29.57 o                         
   0  14  16      10801.86      10772.05       120.68 o                         
   1  14  16       3154.84       2962.68        48.33 o                         
   2  14  16         23.64         42.73        22.27 o                         
   3  14  16          4.73         -3.54        25.90 o                         
   4  14  16       1357.00       1332.13        43.35 o                         
   5  14  16       1329.47       1322.03        45.01 o                         
   6  14  16        889.15        880.75        38.37 o                         
   7  14  16        197.54        164.36        32.30 o                         
   1  15  16        102.38        104.05        24.30 o                         
   2  15  16        108.76         91.36        21.24 o                         
   3  15  16       2024.16       2058.05        63.17 o                         
   4  15  16        512.76        492.66        34.75 o                         
   5  15  16       1879.62       2000.64        55.99 o                         
   6  15  16        153.52         79.67        32.97 o                         
   0  16  16       3848.27       3756.70        70.23 o                         
   1  16  16      10729.46      10782.62        92.41 o                         
   2  16  16        718.69        746.02        28.36 o                         
   3  16  16        424.73        456.56        33.54 o                         
   4  16  16        511.61        566.00        41.85 o                         
   5  16  16       1526.21       1459.60        45.66 o                         
   6  16  16        888.56        801.94        41.39 o                         
   1  17  16        997.19       1038.09        32.81 o                         
   2  17  16        540.50        687.45        34.78 o                         
   3  17  16        829.80        842.98        40.34 o                         
   4  17  16        195.45        206.21        34.47 o                         
   5  17  16         24.42         23.02        33.02 o                         
   6  17  16        418.58        441.39        38.10 o                         
   0  18  16       6652.20       6643.25        96.58 o                         
   1  18  16        213.00        220.53        26.72 o                         
   2  18  16        377.97        392.29        32.96 o                         
   3  18  16        653.85        703.94        37.01 o                         
   4  18  16       1816.78       1794.17        72.71 o                         
   5  18  16        236.46        240.57        35.57 o                         
   1  19  16       1380.36       1320.38        43.80 o                         
   2  19  16        143.31        112.07        29.71 o                         
   3  19  16       2422.49       2685.78        59.73 o                         
   4  19  16        254.46        252.18        35.66 o                         
   0  20  16        161.32        134.86        41.15 o                         
   1  20  16       1168.05       1173.60        55.58 o                         
   2  20  16         34.46         33.93        32.37 o                         
   3  20  16          0.66          1.31        34.92 o                         
   4  20  16        142.79         71.29        33.87 o                         
   1  21  16          3.09        -18.72        34.55 o                         
   2  21  16        495.30        563.07        56.58 o                         
   3  21  16          1.54          1.42        31.86 o                         
   0  22  16        466.25        371.69        65.74 o                         
   1  22  16        861.20        819.85        49.89 o                         
   1   1  17       2502.33       2564.04        36.61 o                         
   2   1  17      19582.96      19511.57       115.46 o                         
   3   1  17       8515.89       8530.65        62.93 o                         
   4   1  17        143.56        165.38        16.71 o                         
   5   1  17        459.03        448.91        19.76 o                         
   6   1  17       9251.41       9123.08        67.96 o                         
   7   1  17        790.26        791.91        35.78 o                         
   8   1  17       6165.77       6376.97        88.05 o                         
   9   1  17        278.29        221.14        33.74 o                         
   0   2  17       2094.29       1821.77        47.56 o                         
   1   2  17       2533.26       2448.86        32.12 o                         
   2   2  17      10204.06       9766.95        76.77 o                         
   3   2  17        746.23        843.14        21.30 o                         
   4   2  17       2922.34       2711.92        37.09 o                         
   5   2  17       1050.68        945.80        26.32 o                         
   6   2  17         38.16         29.30        18.62 o                         
   7   2  17         89.65         94.23        18.51 o                         
   8   2  17        244.53        278.42        29.19 o                         
   9   2  17         37.52          6.45        29.42 o                         
   1   3  17        467.52        426.38        16.85 o                         
   2   3  17       7284.52       7062.90        58.93 o                         
   3   3  17       7336.27       7150.58        54.78 o                         
   4   3  17       3273.74       3330.55        41.23 o                         
   5   3  17        416.94        479.31        21.86 o                         
   6   3  17       2048.10       2052.33        35.98 o                         
   7   3  17       2454.05       2460.23        39.55 o                         
   8   3  17       1340.43       1457.70        47.93 o                         
   9   3  17        209.66        146.94        34.38 o                         
   0   4  17        168.82        167.28        23.84 o                         
   1   4  17       1733.52       1756.82        28.88 o                         
   2   4  17       3585.34       3536.44        41.28 o                         
   3   4  17        457.98        468.48        18.76 o                         
   4   4  17       3036.22       3038.32        37.36 o                         
   5   4  17        862.32        947.53        28.05 o                         
   6   4  17       1588.14       1551.53        32.78 o                         
   7   4  17         51.22         70.77        19.57 o                         
   8   4  17        102.58         82.60        23.56 o                         
   9   4  17         62.20         29.11        30.47 o                         
   1   5  17       4445.30       4547.97        50.20 o                         
   2   5  17      10453.44      10278.15        76.69 o                         
   3   5  17       2813.78       2699.45        35.39 o                         
   4   5  17        653.95        729.71        21.44 o                         
   5   5  17        383.71        377.20        21.26 o                         
   6   5  17      14751.17      14551.96       102.90 o                         
   7   5  17        261.90        245.10        21.79 o                         
   8   5  17       4977.19       5306.81        74.71 o                         
   9   5  17          4.94         18.53        30.10 o                         
   0   6  17       1101.23       1241.56        53.73 o                         
   1   6  17       4419.98       4393.87        46.14 o                         
   2   6  17        494.74        461.63        20.12 o                         
   3   6  17        407.22        416.66        20.21 o                         
   4   6  17          0.37         34.50        17.30 o                         
   5   6  17       2713.45       2653.95        40.26 o                         
   6   6  17         96.09         84.10        21.59 o                         
   7   6  17        834.08        841.13        38.04 o                         
   8   6  17          4.85         -8.63        25.73 o                         
   1   7  17        991.37        945.68        25.86 o                         
   2   7  17       6601.72       6419.49        75.25 o                         
   3   7  17       4457.03       4272.11        43.85 o                         
   4   7  17       6785.62       6739.17        63.32 o                         
   5   7  17        270.35        256.29        22.29 o                         
   6   7  17        245.51        250.83        23.18 o                         
   7   7  17       1107.74       1065.57        35.09 o                         
   8   7  17         19.66         17.05        26.50 o                         
   0   8  17       1223.53       1227.39        38.42 o                         
   1   8  17       4123.39       4162.40        49.87 o                         
   2   8  17       1298.96       1142.24        28.35 o                         
   3   8  17          6.55         -9.69        17.34 o                         
   4   8  17      11309.27      11067.71        86.11 o                         
   5   8  17       2080.28       2104.29        40.65 o                         
   6   8  17       3532.12       3574.43        54.81 o                         
   7   8  17        780.36        805.24        36.42 o                         
   8   8  17        469.24        459.94        31.81 o                         
   1   9  17         25.57         44.28        15.01 o                         
   2   9  17       1405.90       1459.47        37.37 o                         
   3   9  17        365.87        356.43        22.17 o                         
   4   9  17       2074.69       1997.53        49.19 o                         
   5   9  17         12.68         25.12        23.36 o                         
   6   9  17       1624.78       1626.29        44.79 o                         
   7   9  17        120.78         77.72        27.35 o                         
   8   9  17       1929.55       2142.98        52.87 o                         
   0  10  17        146.39        122.11        31.31 o                         
   1  10  17       5088.67       5229.19        53.51 o                         
   2  10  17        367.37        428.09        25.12 o                         
   3  10  17         92.95         50.25        19.29 o                         
   4  10  17       3827.85       3764.78        51.08 o                         
   5  10  17       1090.34       1134.78        39.54 o                         
   6  10  17         45.44         13.96        27.30 o                         
   7  10  17        547.71        558.27        33.22 o                         
   8  10  17        402.96        345.96        30.53 o                         
   1  11  17       4162.23       4102.59        48.94 o                         
   2  11  17        723.77        765.66        28.83 o                         
   3  11  17        630.01        566.23        32.87 o                         
   4  11  17       3763.80       3770.22        63.29 o                         
   5  11  17         95.05         28.43        28.38 o                         
   6  11  17       1403.88       1439.85        56.89 o                         
   7  11  17        542.33        531.67        33.57 o                         
   8  11  17        627.99        715.39        35.19 o                         
   0  12  17       7529.28       7589.25        94.91 o                         
   1  12  17       1532.06       1541.19        35.19 o                         
   2  12  17        134.90        136.12        24.73 o                         
   3  12  17          9.86         19.81        22.76 o                         
   4  12  17       9338.67       9268.76       103.85 o                         
   5  12  17        549.56        566.04        34.89 o                         
   6  12  17       3158.62       3275.47        66.61 o                         
   7  12  17        434.64        427.06        32.53 o                         
   1  13  17        102.92         91.49        21.99 o                         
   2  13  17        637.95        659.67        28.74 o                         
   3  13  17       1264.64       1212.53        38.48 o                         
   4  13  17       2134.93       2121.95        55.09 o                         
   5  13  17         65.34         -4.23        29.59 o                         
   6  13  17         50.42         44.90        30.34 o                         
   7  13  17         36.65         -7.27        28.00 o                         
   0  14  17        398.91        352.59        33.38 o                         
   1  14  17       2855.97       2775.51        46.19 o                         
   2  14  17        380.76        371.25        30.02 o                         
   3  14  17         63.41         46.89        26.76 o                         
   4  14  17       6615.15       6687.42        83.70 o                         
   5  14  17       1000.29        952.01        51.00 o                         
   6  14  17        414.29        542.98        35.45 o                         
   7  14  17        386.21        294.78        34.12 o                         
   1  15  17        208.88        218.79        23.80 o                         
   2  15  17         82.86         70.47        25.00 o                         
   3  15  17        970.16        984.11        39.13 o                         
   4  15  17        249.72        300.60        33.50 o                         
   5  15  17          1.85         14.35        30.63 o                         
   6  15  17        357.18        455.13        39.23 o                         
   0  16  17      10084.86      10102.66       141.90 o                         
   1  16  17        549.38        533.96        27.93 o                         
   2  16  17       1056.07       1016.44        40.28 o                         
   3  16  17          7.20         40.57        29.67 o                         
   4  16  17       1101.03       1035.19        41.78 o                         
   5  16  17        798.28        725.60        39.14 o                         
   6  16  17       2174.79       2391.15        65.86 o                         
   1  17  17        643.02        695.58        31.43 o                         
   2  17  17         98.19         72.65        31.33 o                         
   3  17  17        646.89        581.32        36.07 o                         
   4  17  17        648.40        623.01        41.38 o                         
   5  17  17        125.12         79.94        33.92 o                         
   0  18  17       1560.63       1567.97        54.02 o                         
   1  18  17         81.93        101.09        25.28 o                         
   2  18  17        279.35        218.13        34.13 o                         
   3  18  17          4.29        -18.29        29.46 o                         
   4  18  17       2508.60       2629.24        60.00 o                         
   5  18  17        357.57        341.41        37.28 o                         
   1  19  17        219.58        206.10        28.15 o                         
   2  19  17         70.31         40.28        31.74 o                         
   3  19  17       1227.51       1092.35        43.21 o                         
   4  19  17         95.33        118.10        34.27 o                         
   0  20  17       2253.71       2379.56        89.05 o                         
   1  20  17         56.59         53.95        30.52 o                         
   2  20  17       1034.64       1036.42        45.13 o                         
   3  20  17         52.34         36.34        37.88 o                         
   1  21  17        288.33        256.79        42.37 o                         
   2  21  17        410.62        346.60        36.63 o                         
   0  22  17        816.16        904.98        91.10 o                         
   0   0  18         73.13         55.28        31.90 o                         
   1   0  18     152145.92     150038.33      1117.46 o                         
   2   0  18        427.01        459.90        28.50 o                         
   3   0  18         34.09         13.77        18.95 o                         
   4   0  18        325.58        280.13        23.68 o                         
   5   0  18      22109.21      21805.07       197.19 o                         
   6   0  18        215.43        168.01        25.43 o                         
   7   0  18       5610.69       5575.39        72.71 o                         
   8   0  18          4.77         -5.92        41.18 o                         
   9   0  18        645.36        586.59        51.00 o                         
   1   1  18        374.97        398.09        18.08 o                         
   2   1  18       2835.69       2865.20        34.88 o                         
   3   1  18       2722.52       2666.34        49.11 o                         
   4   1  18        287.37        306.76        18.06 o                         
   5   1  18       1525.22       1506.43        33.62 o                         
   6   1  18        157.95        165.01        17.60 o                         
   7   1  18        737.84        717.26        24.91 o                         
   8   1  18        442.54        358.35        30.98 o                         
   9   1  18        279.26        310.97        33.23 o                         
   0   2  18       2385.03       2386.00        50.22 o                         
   1   2  18       3181.73       2994.02        35.68 o                         
   2   2  18         80.75         62.71        17.13 o                         
   3   2  18       4322.93       4419.56        44.09 o                         
   4   2  18       1158.77       1050.20        25.48 o                         
   5   2  18         22.30         11.57        18.00 o                         
   6   2  18        228.19        247.30        21.92 o                         
   7   2  18         57.20         59.37        19.33 o                         
   8   2  18        155.21        131.74        28.78 o                         
   9   2  18        320.67        240.15        35.97 o                         
   1   3  18       1632.74       1568.93        29.09 o                         
   2   3  18       2837.52       2633.33        39.34 o                         
   3   3  18      19278.44      18991.54       114.95 o                         
   4   3  18        498.84        472.79        20.95 o                         
   5   3  18       8190.43       8123.54        69.87 o                         
   6   3  18        204.90        199.39        19.76 o                         
   7   3  18       1511.80       1587.08        47.07 o                         
   8   3  18       1204.27       1102.49        36.04 o                         
   9   3  18       1113.16       1179.46        48.53 o                         
   0   4  18       1897.56       1981.92        48.26 o                         
   1   4  18      80852.96      79685.21       429.74 o                         
   2   4  18        364.43        301.70        17.64 o                         
   3   4  18          0.39         22.01        15.53 o                         
   4   4  18        785.53        736.35        22.11 o                         
   5   4  18      13334.19      13096.89        94.65 o                         
   6   4  18        542.98        538.68        23.23 o                         
   7   4  18       2721.83       2695.98        46.17 o                         
   8   4  18         58.58         70.57        26.80 o                         
   9   4  18        753.70        684.74        50.74 o                         
   1   5  18       3781.05       3690.36        42.95 o                         
   2   5  18         52.56         88.10        18.28 o                         
   3   5  18      11642.32      11285.86        82.46 o                         
   4   5  18         55.71         56.99        17.93 o                         
   5   5  18       2660.72       2514.43        43.46 o                         
   6   5  18         98.87        108.37        21.14 o                         
   7   5  18        949.60        949.68        36.50 o                         
   8   5  18          0.30         15.37        30.48 o                         
   0   6  18        939.21        945.46        36.29 o                         
   1   6  18      16338.95      15720.74       109.87 o                         
   2   6  18         69.70         52.63        15.42 o                         
   3   6  18       9056.08       9067.87        69.36 o                         
   4   6  18         90.60         58.93        19.07 o                         
   5   6  18         68.70         53.69        18.18 o                         
   6   6  18        497.10        486.33        23.74 o                         
   7   6  18       1209.92       1210.83        37.02 o                         
   8   6  18         10.45          0.20        27.37 o                         
   1   7  18       3792.52       3864.54        46.29 o                         
   2   7  18       2790.28       2758.21        40.33 o                         
   3   7  18      10538.91       9999.48        72.28 o                         
   4   7  18       1944.59       1776.58        35.11 o                         
   5   7  18       4141.12       4060.92        51.39 o                         
   6   7  18        630.43        569.16        30.33 o                         
   7   7  18        122.48         79.48        26.05 o                         
   8   7  18        229.08        222.39        30.54 o                         
   0   8  18       1347.98       1342.50        40.23 o                         
   1   8  18       6177.42       6168.18        58.91 o                         
   2   8  18        198.30        148.25        19.47 o                         
   3   8  18        906.89        845.25        24.64 o                         
   4   8  18        764.38        731.32        24.79 o                         
   5   8  18      10022.86       9944.32        85.62 o                         
   6   8  18        181.36        214.72        25.61 o                         
   7   8  18        110.34         87.95        28.78 o                         
   8   8  18        508.16        456.11        33.54 o                         
   1   9  18       8635.91       8679.90        71.72 o                         
   2   9  18        120.09         66.68        19.24 o                         
   3   9  18      32492.74      31445.45       225.64 o                         
   4   9  18        434.21        416.58        23.01 o                         
   5   9  18       7842.15       8027.83        81.23 o                         
   6   9  18        179.65        151.60        28.57 o                         
   7   9  18         59.98         47.85        28.94 o                         
   8   9  18        200.61        147.35        30.49 o                         
   0  10  18       2019.10       2150.08        65.96 o                         
   1  10  18       8004.34       7939.02        64.96 o                         
   2  10  18        827.88        840.88        29.27 o                         
   3  10  18       2857.74       2804.27        49.75 o                         
   4  10  18       2512.46       2547.39        51.06 o                         
   5  10  18         46.25        -26.23        26.75 o                         
   6  10  18        802.86        928.05        42.39 o                         
   7  10  18        206.40        179.62        29.84 o                         
   8  10  18        147.37        134.97        30.97 o                         
   1  11  18         70.97         87.96        19.53 o                         
   2  11  18        838.76        906.40        31.05 o                         
   3  11  18        378.72        374.75        25.60 o                         
   4  11  18          9.07          2.66        27.91 o                         
   5  11  18        330.73        289.76        31.57 o                         
   6  11  18          3.34         -8.13        29.44 o                         
   7  11  18        439.18        413.54        33.35 o                         
   0  12  18         46.28         59.88        29.72 o                         
   1  12  18       1811.86       1814.68        36.81 o                         
   2  12  18        318.97        324.19        26.28 o                         
   3  12  18       3400.96       3427.07        56.38 o                         
   4  12  18        167.95        147.57        30.47 o                         
   5  12  18       1487.89       1455.28        44.02 o                         
   6  12  18        131.26        143.71        30.03 o                         
   7  12  18          8.09         12.53        28.14 o                         
   1  13  18      11580.35      11460.39        89.13 o                         
   2  13  18       1043.61       1106.20        33.56 o                         
   3  13  18      23905.45      23885.31       179.00 o                         
   4  13  18        346.45        347.00        33.04 o                         
   5  13  18       2623.63       2755.88        61.71 o                         
   6  13  18         69.36         70.81        29.46 o                         
   7  13  18        301.21        223.11        30.78 o                         
   0  14  18        952.34       1000.04        40.75 o                         
   1  14  18         32.87         19.86        20.37 o                         
   2  14  18        102.02         64.41        24.07 o                         
   3  14  18        145.39         78.76        29.41 o                         
   4  14  18          6.18         36.35        29.76 o                         
   5  14  18        580.91        490.57        39.42 o                         
   6  14  18         33.67         68.22        30.97 o                         
   7  14  18          3.02        -16.01        30.19 o                         
   1  15  18        798.82        747.76        28.93 o                         
   2  15  18         52.90         25.49        25.87 o                         
   3  15  18          6.23          0.70        29.25 o                         
   4  15  18         63.11         30.97        31.22 o                         
   5  15  18       1227.05       1261.60        43.21 o                         
   6  15  18        271.99        203.56        32.61 o                         
   0  16  18       2361.44       2524.90        63.32 o                         
   1  16  18       3016.53       3039.79        49.25 o                         
   2  16  18         51.46         -8.55        28.70 o                         
   3  16  18        791.82        780.56        41.66 o                         
   4  16  18        809.15        792.36        39.94 o                         
   5  16  18          4.54        -27.37        30.15 o                         
   6  16  18        680.80        618.18        40.33 o                         
   1  17  18       3108.99       3182.44        52.37 o                         
   2  17  18        517.07        506.24        38.51 o                         
   3  17  18       7733.98       8049.40        93.35 o                         
   4  17  18         17.66        -37.35        30.96 o                         
   5  17  18          6.41         16.79        33.06 o                         
   0  18  18        598.02        536.41        37.79 o                         
   1  18  18       3449.61       3681.91        63.49 o                         
   2  18  18         18.62         -6.44        30.87 o                         
   3  18  18        479.95        555.57        40.38 o                         
   4  18  18        280.37        239.71        32.54 o                         
   5  18  18        218.03        167.88        35.37 o                         
   1  19  18         31.96         57.63        30.19 o                         
   2  19  18        216.71        232.24        34.09 o                         
   3  19  18        141.82        191.05        36.69 o                         
   4  19  18         41.87         50.55        33.69 o                         
   0  20  18        792.05        752.65        61.44 o                         
   1  20  18        526.69        470.64        39.89 o                         
   2  20  18         48.51         34.79        34.90 o                         
   3  20  18        128.97         70.72        33.17 o                         
   1  21  18        769.18        746.95        44.71 o                         
   2  21  18          1.79         19.58        36.18 o                         
   1   1  19        330.16        352.71        18.48 o                         
   2   1  19          5.58         10.30        14.02 o                         
   3   1  19        174.96        158.85        18.80 o                         
   4   1  19         51.67         45.44        16.11 o                         
   5   1  19         82.55         74.06        20.25 o                         
   6   1  19       7710.61       7621.82        70.40 o                         
   7   1  19          1.86        -16.99        20.56 o                         
   8   1  19       2591.89       2659.09        63.74 o                         
   9   1  19        214.55        171.98        31.46 o                         
   0   2  19      12451.71      11605.50       120.07 o                         
   1   2  19      33230.18      33128.34       195.96 o                         
   2   2  19       9047.31       8673.46        68.68 o                         
   3   2  19       6037.57       5972.00        55.30 o                         
   4   2  19       2857.18       2868.08        38.20 o                         
   5   2  19      20879.82      20667.00       140.90 o                         
   6   2  19         40.46         57.00        20.41 o                         
   7   2  19       1103.74       1134.95        31.36 o                         
   8   2  19        993.63        997.67        47.86 o                         
   9   2  19        378.33        469.84        38.99 o                         
   1   3  19        172.75        165.50        16.69 o                         
   2   3  19       5331.88       5301.53        51.74 o                         
   3   3  19       3879.19       3712.96        45.29 o                         
   4   3  19         14.02         40.76        19.09 o                         
   5   3  19        294.16        264.27        22.42 o                         
   6   3  19        122.70        156.42        20.84 o                         
   7   3  19       1596.84       1593.00        43.43 o                         
   8   3  19       1227.58       1298.89        37.42 o                         
   9   3  19         72.38         91.48        34.49 o                         
   0   4  19       3684.24       3592.98        76.43 o                         
   1   4  19       1135.21       1171.05        31.50 o                         
   2   4  19       2543.57       2410.72        44.43 o                         
   3   4  19        790.45        793.65        25.38 o                         
   4   4  19        747.79        738.28        24.59 o                         
   5   4  19        996.89        957.19        27.02 o                         
   6   4  19        556.00        608.89        26.56 o                         
   7   4  19        237.76        194.87        28.91 o                         
   8   4  19        158.04        167.41        25.76 o                         
   1   5  19        464.70        389.96        23.05 o                         
   2   5  19        256.89        285.51        21.38 o                         
   3   5  19       2308.42       2205.00        36.51 o                         
   4   5  19        246.83        221.59        21.16 o                         
   5   5  19         23.35          7.18        18.23 o                         
   6   5  19       5911.24       5994.38        75.34 o                         
   7   5  19        350.07        389.48        25.08 o                         
   8   5  19       2265.34       2519.99        55.35 o                         
   0   6  19         55.94         77.25        25.52 o                         
   1   6  19      12453.80      11907.91        89.33 o                         
   2   6  19        788.82        742.06        23.29 o                         
   3   6  19        536.11        520.32        20.65 o                         
   4   6  19         66.28         50.69        16.92 o                         
   5   6  19       8455.48       8205.91        69.93 o                         
   6   6  19         20.48         -6.58        21.87 o                         
   7   6  19       1538.18       1580.21        42.87 o                         
   8   6  19          6.59         23.57        27.65 o                         
   1   7  19       2572.84       2566.98        42.08 o                         
   2   7  19       9580.40       9071.35       101.26 o                         
   3   7  19      13197.05      13154.25        90.33 o                         
   4   7  19       6315.48       6235.16        58.92 o                         
   5   7  19          7.53         -8.96        20.96 o                         
   6   7  19       1221.40       1200.77        36.60 o                         
   7   7  19       2610.92       2687.96        62.01 o                         
   8   7  19        110.70        157.32        28.63 o                         
   0   8  19       2897.40       2785.09        55.52 o                         
   1   8  19        703.04        703.59        25.50 o                         
   2   8  19       4609.69       4579.94        52.02 o                         
   3   8  19        605.13        617.97        24.54 o                         
   4   8  19       4268.04       4233.19        61.20 o                         
   5   8  19       1032.47       1004.95        35.63 o                         
   6   8  19       1078.61       1039.57        38.47 o                         
   7   8  19         96.61         96.11        28.88 o                         
   8   8  19        568.41        579.90        34.98 o                         
   1   9  19       2420.71       2399.73        40.95 o                         
   2   9  19         31.70         14.40        19.06 o                         
   3   9  19        540.10        524.87        24.78 o                         
   4   9  19         16.59         14.06        20.82 o                         
   5   9  19         22.87          3.05        28.21 o                         
   6   9  19       1118.62       1012.70        42.28 o                         
   7   9  19        135.48        169.97        30.63 o                         
   8   9  19        826.52        831.93        35.99 o                         
   0  10  19        633.62        685.98        33.41 o                         
   1  10  19       2309.75       2210.88        37.38 o                         
   2  10  19         79.61         60.64        22.85 o                         
   3  10  19          4.94        -25.09        21.06 o                         
   4  10  19       1272.04       1292.33        41.98 o                         
   5  10  19       1106.95        946.80        36.65 o                         
   6  10  19          3.19        -63.35        38.37 o                         
   7  10  19        106.69        108.11        30.67 o                         
   8  10  19        326.30        302.31        31.50 o                         
   1  11  19      13096.38      12712.62        93.39 o                         
   2  11  19       1043.28       1109.96        34.30 o                         
   3  11  19      12987.49      12766.56       114.08 o                         
   4  11  19       4931.37       5042.63        76.43 o                         
   5  11  19         15.71        -18.04        27.68 o                         
   6  11  19        750.99        814.41        36.84 o                         
   7  11  19       3733.65       4036.65        67.61 o                         
   0  12  19       2968.56       2980.82        63.30 o                         
   1  12  19          2.26         -6.46        18.94 o                         
   2  12  19         13.76        -43.07        22.89 o                         
   3  12  19          0.84         14.28        25.92 o                         
   4  12  19       3151.33       3227.09        62.10 o                         
   5  12  19        235.38        195.80        31.00 o                         
   6  12  19       1290.63       1243.26        41.42 o                         
   7  12  19          1.45         37.51        29.52 o                         
   1  13  19         48.00         44.82        20.18 o                         
   2  13  19        341.92        363.50        31.06 o                         
   3  13  19        248.00        278.36        32.09 o                         
   4  13  19       1907.48       1926.77        51.70 o                         
   5  13  19          8.40          2.62        33.33 o                         
   6  13  19        611.06        641.07        35.75 o                         
   7  13  19         34.67         33.34        28.84 o                         
   0  14  19       2067.43       2017.93        57.32 o                         
   1  14  19         66.25        100.50        21.43 o                         
   2  14  19       2208.72       2238.03        48.76 o                         
   3  14  19          2.53          6.67        30.32 o                         
   4  14  19       1711.72       1831.72        53.74 o                         
   5  14  19          0.14          1.03        31.41 o                         
   6  14  19         77.19         58.10        29.89 o                         
   1  15  19       3726.88       3581.47        56.70 o                         
   2  15  19         19.93         23.17        26.25 o                         
   3  15  19       9496.06       9791.60       109.57 o                         
   4  15  19        759.30        828.59        43.69 o                         
   5  15  19         16.03        -20.01        30.41 o                         
   6  15  19       1352.92       1449.35        44.26 o                         
   0  16  19       5202.06       5152.95        81.85 o                         
   1  16  19         90.67         65.18        23.16 o                         
   2  16  19        730.99        665.90        36.22 o                         
   3  16  19         53.65         47.63        34.69 o                         
   4  16  19       1109.21       1104.42        50.57 o                         
   5  16  19        272.80        260.28        33.64 o                         
   6  16  19        600.70        619.94        40.04 o                         
   1  17  19          0.91         -8.56        24.27 o                         
   2  17  19        862.72        874.12        40.94 o                         
   3  17  19        120.52        182.15        34.81 o                         
   4  17  19        307.41        297.36        35.67 o                         
   5  17  19        293.31        239.62        33.89 o                         
   0  18  19          1.98         -9.77        31.96 o                         
   1  18  19         46.67         97.92        30.20 o                         
   2  18  19        236.06        231.02        34.39 o                         
   3  18  19         73.73        134.00        36.94 o                         
   4  18  19        889.90        860.14        42.14 o                         
   5  18  19         36.63         23.30        33.17 o                         
   1  19  19        823.45        766.70        39.01 o                         
   2  19  19        252.87        244.27        34.42 o                         
   3  19  19       2328.91       2535.98        73.70 o                         
   4  19  19        125.54        125.75        37.08 o                         
   0  20  19       5226.56       5643.86       156.01 o                         
   1  20  19       1021.10        980.53        51.94 o                         
   2  20  19        663.02        595.56        39.57 o                         
   3  20  19         58.80         34.78        32.08 o                         
   1  21  19          6.83        -34.09        36.61 o                         
   2  21  19          1.98         36.24        34.59 o                         
   0   0  20       7119.69       6819.89       141.33 o                         
   1   0  20       9093.85       9025.15        97.65 o                         
   2   0  20          7.51          9.60        19.10 o                         
   3   0  20        371.53        390.13        26.80 o                         
   4   0  20       1022.70       1005.89        43.98 o                         
   5   0  20       2870.38       2814.87        55.24 o                         
   6   0  20         64.85         80.77        29.16 o                         
   7   0  20          9.31        -14.00        23.35 o                         
   8   0  20          3.33         71.82        31.08 o                         
   1   1  20       1223.77       1164.57        28.15 o                         
   2   1  20      25447.94      24725.10       162.30 o                         
   3   1  20       3252.11       3276.68        41.63 o                         
   4   1  20       7894.56       7440.93        73.74 o                         
   5   1  20        368.23        356.48        23.13 o                         
   6   1  20       2118.56       2046.50        38.34 o                         
   7   1  20         78.28         54.43        23.25 o                         
   8   1  20       2237.36       2255.08        49.99 o                         
   0   2  20       1611.12       1653.19        47.82 o                         
   1   2  20       4264.91       4424.64        52.68 o                         
   2   2  20        407.16        351.65        20.12 o                         
   3   2  20       2369.25       2363.98        46.78 o                         
   4   2  20        973.02        871.72        26.82 o                         
   5   2  20        522.85        538.09        23.62 o                         
   6   2  20        155.50        129.04        20.51 o                         
   7   2  20        883.71        929.09        38.79 o                         
   8   2  20         29.31         42.40        23.62 o                         
   1   3  20       8734.62       8946.75        77.42 o                         
   2   3  20      15228.61      14526.78       121.57 o                         
   3   3  20      19578.05      18728.87       122.75 o                         
   4   3  20       6645.55       6287.78        69.90 o                         
   5   3  20       5560.47       5442.15        61.27 o                         
   6   3  20        726.34        674.62        26.74 o                         
   7   3  20       1565.38       1483.70        42.57 o                         
   8   3  20       2078.08       2131.51        45.57 o                         
   0   4  20        148.33        132.47        26.79 o                         
   1   4  20       2439.69       2511.42        36.34 o                         
   2   4  20         14.19          5.27        18.06 o                         
   3   4  20       4590.33       4557.16        49.22 o                         
   4   4  20         16.44          7.54        17.73 o                         
   5   4  20       2625.11       2518.29        40.23 o                         
   6   4  20        476.40        440.51        24.88 o                         
   7   4  20        158.22        154.54        23.89 o                         
   8   4  20          0.03        -13.08        26.41 o                         
   1   5  20       1122.99       1084.69        27.87 o                         
   2   5  20       9275.87       9190.51        75.41 o                         
   3   5  20       2982.48       2994.87        40.62 o                         
   4   5  20        426.76        422.33        21.46 o                         
   5   5  20        245.99        246.76        20.99 o                         
   6   5  20        105.09         83.69        21.09 o                         
   7   5  20       1657.50       1551.81        44.73 o                         
   8   5  20        333.81        342.37        31.41 o                         
   0   6  20      17610.85      16775.30       163.01 o                         
   1   6  20      11254.03      10887.53        84.40 o                         
   2   6  20       4155.81       3967.00        54.83 o                         
   3   6  20       2092.46       2236.22        36.06 o                         
   4   6  20       7312.63       6847.55        59.20 o                         
   5   6  20         21.21          8.17        19.27 o                         
   6   6  20       3805.66       3662.64        61.88 o                         
   7   6  20        132.25        162.54        28.96 o                         
   8   6  20        103.90         28.54        29.18 o                         
   1   7  20       1130.43       1090.28        28.87 o                         
   2   7  20      23655.42      22852.26       155.04 o                         
   3   7  20       2884.34       2916.12        40.18 o                         
   4   7  20       2324.51       2216.49        42.23 o                         
   5   7  20       1465.94       1468.24        41.19 o                         
   6   7  20        422.34        389.42        38.22 o                         
   7   7  20        534.02        602.63        34.51 o                         
   8   7  20       2899.32       3053.69        58.82 o                         
   0   8  20       3854.19       3857.54        61.05 o                         
   1   8  20       2706.84       2670.20        42.53 o                         
   2   8  20        142.04        120.25        20.64 o                         
   3   8  20          7.85         -0.14        16.22 o                         
   4   8  20        473.36        415.20        24.36 o                         
   5   8  20        837.01        759.86        33.95 o                         
   6   8  20        119.47        162.47        30.18 o                         
   7   8  20          2.68        -17.95        28.32 o                         
   8   8  20         14.70        -34.55        28.47 o                         
   1   9  20         29.48         -0.72        19.43 o                         
   2   9  20        802.23        748.50        26.75 o                         
   3   9  20        309.08        216.91        27.28 o                         
   4   9  20        674.23        607.12        30.19 o                         
   5   9  20       3083.21       3219.72        61.52 o                         
   6   9  20        139.62        102.47        41.04 o                         
   7   9  20       2912.89       3112.03        61.72 o                         
   8   9  20        331.22        312.84        31.41 o                         
   0  10  20      19473.07      19090.49       180.98 o                         
   1  10  20       8824.15       8599.13        74.94 o                         
   2  10  20       2964.44       2714.76        45.03 o                         
   3  10  20        452.17        491.14        26.99 o                         
   4  10  20       3880.69       4034.57        66.67 o                         
   5  10  20         11.99          1.80        29.29 o                         
   6  10  20       4524.99       4743.16        73.32 o                         
   7  10  20        171.30        207.55        33.05 o                         
   1  11  20         22.20         28.35        20.07 o                         
   2  11  20       3176.14       3344.11        54.52 o                         
   3  11  20        385.32        379.70        30.02 o                         
   4  11  20        902.24        850.89        37.92 o                         
   5  11  20        138.84        118.45        30.80 o                         
   6  11  20        278.08        241.15        33.23 o                         
   7  11  20         63.90         44.43        30.55 o                         
   0  12  20       6062.13       5845.74        84.42 o                         
   1  12  20       7405.37       7408.19        66.77 o                         
   2  12  20         34.20         34.39        24.44 o                         
   3  12  20        840.97        837.51        34.87 o                         
   4  12  20        623.95        576.01        38.06 o                         
   5  12  20        183.69        168.44        34.52 o                         
   6  12  20        776.48        786.99        40.65 o                         
   7  12  20        296.16        192.85        31.95 o                         
   1  13  20        201.83        231.58        21.96 o                         
   2  13  20         67.80         40.26        26.09 o                         
   3  13  20        204.86        243.41        31.32 o                         
   4  13  20          0.73          8.92        31.42 o                         
   5  13  20       1394.82       1253.40        58.82 o                         
   6  13  20          3.01        -12.98        30.63 o                         
   7  13  20       1618.25       1703.25        48.55 o                         
   0  14  20      11335.08      11363.28       127.64 o                         
   1  14  20       1692.46       1636.73        39.42 o                         
   2  14  20       1711.19       1720.28        44.32 o                         
   3  14  20         17.82         -8.80        30.90 o                         
   4  14  20       2256.90       2330.09        65.88 o                         
   5  14  20        611.21        666.64        40.94 o                         
   6  14  20       2386.77       2543.41        61.21 o                         
   1  15  20         22.72        -13.88        22.00 o                         
   2  15  20        200.10        182.78        32.26 o                         
   3  15  20        537.50        547.78        38.27 o                         
   4  15  20         59.04          2.11        33.31 o                         
   5  15  20        471.51        503.25        38.11 o                         
   6  15  20         27.68         22.40        31.06 o                         
   0  16  20       3015.09       3126.28        66.94 o                         
   1  16  20       1616.79       1632.47        41.19 o                         
   2  16  20        619.21        636.62        37.13 o                         
   3  16  20        774.55        844.87        41.65 o                         
   4  16  20        557.53        538.88        44.44 o                         
   5  16  20         22.33        -16.57        32.43 o                         
   1  17  20          3.11         -6.22        24.69 o                         
   2  17  20         90.79        124.45        33.81 o                         
   3  17  20        234.28        174.26        34.94 o                         
   4  17  20         87.53        103.28        34.75 o                         
   5  17  20          3.14        -23.99        37.37 o                         
   0  18  20       2833.80       2957.54        85.58 o                         
   1  18  20        191.43        214.51        34.01 o                         
   2  18  20        478.96        469.77        37.21 o                         
   3  18  20        523.62        523.58        41.01 o                         
   4  18  20        803.85        816.83        42.03 o                         
   1  19  20        104.85        154.15        36.34 o                         
   2  19  20       1298.99       1348.66        47.08 o                         
   3  19  20        186.69        146.46        38.33 o                         
   4  19  20        981.13        990.54        47.60 o                         
   0  20  20       1736.99       1901.91       112.07 o                         
   1  20  20        752.88        752.10        45.35 o                         
   2  20  20        436.17        437.51        38.10 o                         
   3  20  20          4.02        -55.07        34.36 o                         
   1  21  20        220.69        332.36        54.72 o                         
   1   1  21        468.47        497.82        23.14 o                         
   2   1  21      21592.67      21088.68       178.17 o                         
   3   1  21       2351.69       2408.44        43.05 o                         
   4   1  21      21226.11      20488.40       140.94 o                         
   5   1  21          6.12         34.08        20.53 o                         
   6   1  21        592.92        601.19        27.34 o                         
   7   1  21       1962.09       1867.38        42.35 o                         
   8   1  21         72.65         91.40        29.96 o                         
   0   2  21        302.32        296.69        29.40 o                         
   1   2  21       2474.27       2499.75        41.79 o                         
   2   2  21       6759.26       6512.15        89.69 o                         
   3   2  21        144.98         67.64        17.44 o                         
   4   2  21       9277.27       9246.66        84.38 o                         
   5   2  21       8298.72       8075.88        77.21 o                         
   6   2  21        798.98        806.02        29.96 o                         
   7   2  21        703.07        656.95        27.75 o                         
   8   2  21       1408.70       1384.32        42.59 o                         
   1   3  21       1643.49       1658.57        35.98 o                         
   2   3  21      12668.47      12265.83        92.60 o                         
   3   3  21         97.30         90.97        17.04 o                         
   4   3  21       1856.47       1782.37        38.48 o                         
   5   3  21         92.94         82.63        20.08 o                         
   6   3  21          8.89          3.17        20.97 o                         
   7   3  21        112.47         97.40        23.50 o                         
   8   3  21        726.86        821.90        36.90 o                         
   0   4  21      26417.11      25765.39       247.55 o                         
   1   4  21       1625.11       1698.98        33.19 o                         
   2   4  21       8718.24       8533.16        72.72 o                         
   3   4  21       2380.25       2425.94        37.67 o                         
   4   4  21        133.87        166.36        19.65 o                         
   5   4  21       2448.23       2427.95        46.61 o                         
   6   4  21       1774.71       1640.82        41.89 o                         
   7   4  21         74.48         14.34        26.40 o                         
   8   4  21        182.39        150.99        28.66 o                         
   1   5  21       2576.54       2640.40        37.42 o                         
   2   5  21      15954.62      15096.64       165.55 o                         
   3   5  21       4008.50       3951.09        44.41 o                         
   4   5  21      15447.24      15406.93       128.53 o                         
   5   5  21         33.61         36.88        20.34 o                         
   6   5  21        963.71        942.79        31.98 o                         
   7   5  21       4121.09       4238.54        62.55 o                         
   8   5  21        128.61         67.46        28.39 o                         
   0   6  21       2930.69       3100.29        62.85 o                         
   1   6  21       1640.94       1681.63        38.25 o                         
   2   6  21        182.24        223.68        22.84 o                         
   3   6  21          3.74         -8.51        15.75 o                         
   4   6  21       2382.05       2392.36        41.84 o                         
   5   6  21       3343.86       3155.06        49.12 o                         
   6   6  21       1038.07       1023.82        34.81 o                         
   7   6  21        169.01        199.02        30.11 o                         
   8   6  21         26.72         37.92        28.01 o                         
   1   7  21        289.29        348.58        22.54 o                         
   2   7  21        524.34        488.79        24.27 o                         
   3   7  21        220.20        252.12        20.36 o                         
   4   7  21        790.13        752.05        26.25 o                         
   5   7  21         33.97          0.04        24.89 o                         
   6   7  21       3076.22       3141.92        60.14 o                         
   7   7  21        592.26        629.29        35.07 o                         
   8   7  21       2666.83       2901.94        60.25 o                         
   0   8  21      35170.11      35304.31       307.02 o                         
   1   8  21        744.18        737.07        26.44 o                         
   2   8  21      14389.73      14497.62       109.68 o                         
   3   8  21        245.72        271.68        21.23 o                         
   4   8  21         10.76         11.63        24.59 o                         
   5   8  21       4614.44       4635.40        69.83 o                         
   6   8  21       2624.21       2731.24        67.18 o                         
   7   8  21        238.38        183.69        31.16 o                         
   8   8  21        440.23        468.01        33.49 o                         
   1   9  21        861.89        929.89        28.36 o                         
   2   9  21       1772.34       1748.13        39.26 o                         
   3   9  21       5339.20       5081.62        81.30 o                         
   4   9  21       1595.40       1569.04        46.28 o                         
   5   9  21          0.37         -5.77        28.90 o                         
   6   9  21        684.52        639.80        43.91 o                         
   7   9  21       1939.65       1934.61        62.09 o                         
   8   9  21          3.36        -21.73        28.39 o                         
   0  10  21      19275.34      18702.10       168.56 o                         
   1  10  21        332.42        308.98        23.48 o                         
   2  10  21       4059.52       4001.51        56.13 o                         
   3  10  21        167.20        179.08        25.00 o                         
   4  10  21       1866.23       1893.43        73.29 o                         
   5  10  21          0.11        -36.23        29.21 o                         
   6  10  21       1900.92       1809.56        49.95 o                         
   7  10  21         61.94          0.88        30.97 o                         
   1  11  21        839.00        834.60        27.95 o                         
   2  11  21        410.61        337.44        26.63 o                         
   3  11  21       2113.12       2055.81        48.62 o                         
   4  11  21        213.89        210.72        32.22 o                         
   5  11  21         36.78         18.93        30.33 o                         
   6  11  21       2886.07       3044.56        63.53 o                         
   7  11  21        723.27        808.17        39.55 o                         
   0  12  21       9267.84       9248.97       101.88 o                         
   1  12  21       1000.37       1006.51        29.96 o                         
   2  12  21       2704.13       2680.28        53.15 o                         
   3  12  21         64.68         42.53        27.22 o                         
   4  12  21       1028.18        962.82        40.17 o                         
   5  12  21       2036.08       1963.53        63.91 o                         
   6  12  21       1313.37       1285.95        43.84 o                         
   7  12  21        140.72         80.62        32.57 o                         
   1  13  21       1375.08       1392.50        30.96 o                         
   2  13  21       1154.80       1119.56        34.77 o                         
   3  13  21        580.87        534.21        37.50 o                         
   4  13  21        971.85       1039.81        41.51 o                         
   5  13  21        251.17        190.28        34.57 o                         
   6  13  21        755.89        751.03        39.16 o                         
   0  14  21      25110.16      25992.64       240.06 o                         
   1  14  21         25.80         49.14        21.99 o                         
   2  14  21       5516.05       5739.08        73.54 o                         
   3  14  21        634.15        619.38        39.76 o                         
   4  14  21        924.81        859.45        42.62 o                         
   5  14  21        220.12        171.79        33.58 o                         
   6  14  21       1174.77       1171.13        43.17 o                         
   1  15  21       1431.40       1396.75        33.54 o                         
   2  15  21        276.40        271.78        32.31 o                         
   3  15  21       1318.51       1227.28        49.95 o                         
   4  15  21         76.66         84.69        33.61 o                         
   5  15  21         26.21          6.75        32.00 o                         
   6  15  21        839.61        782.30        39.37 o                         
   0  16  21       2174.87       2339.68        69.66 o                         
   1  16  21        596.61        638.48        32.35 o                         
   2  16  21          0.43         -3.08        31.77 o                         
   3  16  21        110.25         62.88        33.40 o                         
   4  16  21       2022.64       2140.28        59.66 o                         
   5  16  21        295.00        224.11        33.71 o                         
   1  17  21         69.65         20.39        29.08 o                         
   2  17  21       1801.72       1841.13        54.73 o                         
   3  17  21         10.22          2.15        34.41 o                         
   4  17  21       2846.70       3050.88        68.12 o                         
   5  17  21         34.54         35.80        32.72 o                         
   0  18  21       3886.39       4093.19       106.79 o                         
   1  18  21        701.03        651.14        36.82 o                         
   2  18  21        658.90        721.66        44.96 o                         
   3  18  21        180.28        263.13        39.40 o                         
   4  18  21         82.15         82.48        33.47 o                         
   1  19  21        170.55        133.99        33.10 o                         
   2  19  21       1159.66       1290.39        52.37 o                         
   3  19  21        774.16        798.53        46.00 o                         
   0  20  21         87.80         57.51        70.33 o                         
   1  20  21        141.94        149.72        37.63 o                         
   2  20  21        451.11        416.18        40.56 o                         
   0   0  22      23917.99      23290.47       301.77 o                         
   1   0  22       4752.53       4918.29        75.18 o                         
   2   0  22       5561.38       5036.64        79.92 o                         
   3   0  22      17868.16      17408.10       171.83 o                         
   4   0  22       2647.92       2550.53        82.00 o                         
   5   0  22       5405.02       5407.44        84.82 o                         
   6   0  22       3440.83       3329.51        76.65 o                         
   7   0  22        486.17        512.64        50.89 o                         
   8   0  22         30.50        -29.07        38.12 o                         
   1   1  22        396.13        418.89        22.89 o                         
   2   1  22       3343.04       3190.58        50.85 o                         
   3   1  22         44.39         44.00        16.31 o                         
   4   1  22        394.64        364.81        24.69 o                         
   5   1  22       4619.45       4594.70        55.94 o                         
   6   1  22       1691.78       1669.44        40.28 o                         
   7   1  22        385.26        291.01        31.32 o                         
   8   1  22        496.95        514.87        35.10 o                         
   0   2  22       2513.68       2384.95        68.19 o                         
   1   2  22       1188.98       1204.54        31.75 o                         
   2   2  22        293.63        271.86        16.77 o                         
   3   2  22        827.88        876.18        30.23 o                         
   4   2  22        171.72        147.95        20.13 o                         
   5   2  22          9.87         29.54        19.58 o                         
   6   2  22        196.20        160.19        23.57 o                         
   7   2  22          4.25        -12.91        24.66 o                         
   8   2  22          2.16        -24.58        25.99 o                         
   1   3  22         42.26         68.17        20.47 o                         
   2   3  22       3375.90       3133.84        43.54 o                         
   3   3  22       1516.95       1476.44        31.52 o                         
   4   3  22        949.17        903.81        28.03 o                         
   5   3  22       4628.76       4565.68        55.38 o                         
   6   3  22        438.14        434.16        25.40 o                         
   7   3  22       1338.08       1353.41        40.64 o                         
   8   3  22        183.31         96.39        30.72 o                         
   0   4  22      20324.23      19299.64       196.29 o                         
   1   4  22       3403.87       3297.50        46.84 o                         
   2   4  22       6940.00       6602.25        61.22 o                         
   3   4  22       5516.66       5301.94        54.13 o                         
   4   4  22       5213.53       5037.74        54.42 o                         
   5   4  22       7561.92       7640.08        77.47 o                         
   6   4  22       4504.04       4447.09        60.09 o                         
   7   4  22         82.93        123.84        28.35 o                         
   8   4  22          3.10         25.22        29.79 o                         
   1   5  22        676.36        723.79        25.69 o                         
   2   5  22       2741.51       2771.43        42.62 o                         
   3   5  22       1543.82       1461.17        35.87 o                         
   4   5  22        111.07        103.57        20.46 o                         
   5   5  22         23.79         48.03        21.73 o                         
   6   5  22         97.96         77.04        25.35 o                         
   7   5  22       1486.35       1568.31        50.19 o                         
   8   5  22         99.76         82.16        28.89 o                         
   0   6  22       2224.42       2352.66        58.00 o                         
   1   6  22       3757.08       3715.49        50.74 o                         
   2   6  22        954.84        908.10        28.72 o                         
   3   6  22       1648.17       1503.33        32.51 o                         
   4   6  22        190.08        172.20        21.20 o                         
   5   6  22       1004.37       1003.40        32.74 o                         
   6   6  22          3.85         -1.44        23.78 o                         
   7   6  22        169.49        150.38        41.34 o                         
   8   6  22        152.77        152.76        29.94 o                         
   1   7  22        673.72        553.31        26.24 o                         
   2   7  22        190.75        213.35        22.42 o                         
   3   7  22        118.18        121.95        21.48 o                         
   4   7  22        681.25        687.50        26.72 o                         
   5   7  22        715.82        731.60        36.01 o                         
   6   7  22        104.88        143.97        31.90 o                         
   7   7  22       1389.20       1337.21        43.38 o                         
   8   7  22          8.50        -12.02        29.31 o                         
   0   8  22       6891.52       6969.25       105.71 o                         
   1   8  22       4440.17       4434.71        53.22 o                         
   2   8  22       1004.68       1029.30        30.37 o                         
   3   8  22         31.35         19.28        19.76 o                         
   4   8  22       4159.62       4131.24        66.93 o                         
   5   8  22       2582.45       2713.56        59.58 o                         
   6   8  22       1320.54       1231.57        51.12 o                         
   7   8  22        234.51        149.61        32.60 o                         
   8   8  22        137.26        163.42        31.37 o                         
   1   9  22       1961.08       1990.36        50.17 o                         
   2   9  22      10228.42      10125.68        89.30 o                         
   3   9  22       1549.09       1569.58        42.69 o                         
   4   9  22       4987.72       4922.90        72.74 o                         
   5   9  22       1445.09       1571.29        47.06 o                         
   6   9  22        764.05        740.64        37.98 o                         
   7   9  22       3302.33       3610.35        68.59 o                         
   0  10  22        983.71        994.54        39.03 o                         
   1  10  22        786.81        747.39        27.28 o                         
   2  10  22        929.55        840.11        30.31 o                         
   3  10  22       1707.53       1721.59        49.87 o                         
   4  10  22         88.44         74.29        30.08 o                         
   5  10  22        419.79        357.64        34.04 o                         
   6  10  22         19.80         53.74        31.30 o                         
   7  10  22         16.82         25.57        30.12 o                         
   1  11  22         96.00        107.66        22.15 o                         
   2  11  22       2551.74       2415.33        46.78 o                         
   3  11  22       1090.86       1047.49        35.92 o                         
   4  11  22        396.15        352.14        34.09 o                         
   5  11  22         67.68         64.32        34.19 o                         
   6  11  22          9.37         -5.58        30.56 o                         
   7  11  22         41.85         51.02        30.16 o                         
   0  12  22        233.49        197.08        28.34 o                         
   1  12  22       3111.13       3148.50        47.68 o                         
   2  12  22        143.32        107.75        24.44 o                         
   3  12  22       1021.27       1095.96        38.90 o                         
   4  12  22        609.96        636.54        37.45 o                         
   5  12  22         22.48         55.51        36.69 o                         
   6  12  22        426.19        349.74        34.98 o                         
   7  12  22        104.17        112.61        31.87 o                         
   1  13  22        542.65        625.73        27.63 o                         
   2  13  22       5338.58       5474.51        66.22 o                         
   3  13  22       2256.24       2344.67        58.36 o                         
   4  13  22       2527.50       2686.49        67.58 o                         
   5  13  22        536.49        528.42        38.18 o                         
   6  13  22        504.91        468.29        36.45 o                         
   0  14  22        110.61        137.92        29.08 o                         
   1  14  22         51.65         42.32        23.28 o                         
   2  14  22          4.86        -21.91        28.91 o                         
   3  14  22        245.34        233.19        34.97 o                         
   4  14  22         61.92         88.20        33.71 o                         
   5  14  22         10.50        -26.88        31.20 o                         
   6  14  22          0.28         -8.87        31.74 o                         
   1  15  22        163.91        156.86        25.58 o                         
   2  15  22        105.63        110.78        31.23 o                         
   3  15  22        946.65       1016.82        45.84 o                         
   4  15  22         98.86         93.00        39.97 o                         
   5  15  22        484.16        447.56        36.49 o                         
   6  15  22          2.23         47.24        32.07 o                         
   0  16  22         95.92         13.64        36.49 o                         
   1  16  22        120.62         78.01        28.37 o                         
   2  16  22        127.26        129.62        33.85 o                         
   3  16  22        636.66        690.42        40.46 o                         
   4  16  22        400.09        376.84        48.29 o                         
   5  16  22        643.06        663.70        38.77 o                         
   1  17  22        884.17        886.84        40.44 o                         
   2  17  22       5055.82       5123.11        80.00 o                         
   3  17  22       1511.73       1593.91        57.22 o                         
   4  17  22        940.00        995.38        44.60 o                         
   0  18  22        243.42        184.25        52.10 o                         
   1  18  22         46.14         64.22        32.41 o                         
   2  18  22         14.54         37.89        32.39 o                         
   3  18  22        151.05        182.75        38.41 o                         
   4  18  22         44.63         31.83        36.79 o                         
   1  19  22         17.72        -38.07        35.50 o                         
   2  19  22          4.23         58.22        33.25 o                         
   3  19  22        211.79        213.35        35.54 o                         
   0  20  22        261.49        205.44        79.92 o                         
   1  20  22         10.00         32.38        38.36 o                         
   2  20  22         27.31         20.75        32.17 o                         
   1   1  23       7298.03       7524.12        67.60 o                         
   2   1  23      19662.75      19148.96       130.40 o                         
   3   1  23       2128.16       2205.33        38.65 o                         
   4   1  23       7753.73       7725.58        70.17 o                         
   5   1  23        333.24        312.79        27.02 o                         
   6   1  23        942.24        892.58        30.00 o                         
   7   1  23       1555.08       1568.44        49.12 o                         
   8   1  23         38.00        -12.95        29.26 o                         
   0   2  23      62348.98      60955.66       504.52 o                         
   1   2  23       7378.57       7097.80        65.66 o                         
   2   2  23      14554.35      14089.75       172.08 o                         
   3   2  23        127.19        119.07        18.84 o                         
   4   2  23       2564.23       2410.60        39.27 o                         
   5   2  23       1425.96       1381.05        37.03 o                         
   6   2  23       3917.13       3963.43        59.83 o                         
   7   2  23        629.71        640.06        32.08 o                         
   8   2  23         73.45         82.30        29.22 o                         
   1   3  23       2786.61       2805.40        45.39 o                         
   2   3  23       1477.63       1462.24        33.48 o                         
   3   3  23       9511.59       9214.03        79.42 o                         
   4   3  23        104.67        103.06        20.55 o                         
   5   3  23         18.20         -1.29        22.13 o                         
   6   3  23          2.92        -13.08        25.09 o                         
   7   3  23       1595.89       1506.14        46.15 o                         
   8   3  23          3.09        -15.09        29.96 o                         
   0   4  23      18191.25      17913.16       174.81 o                         
   1   4  23          3.75         -6.84        19.82 o                         
   2   4  23       5800.58       5744.75        57.94 o                         
   3   4  23        592.30        577.94        23.23 o                         
   4   4  23        542.72        532.51        23.80 o                         
   5   4  23       1153.78       1150.87        34.34 o                         
   6   4  23       1379.75       1290.32        41.95 o                         
   7   4  23         13.95         13.63        27.94 o                         
   8   4  23        662.25        661.07        37.29 o                         
   1   5  23       1368.47       1313.49        31.57 o                         
   2   5  23      10126.39       9886.14        86.54 o                         
   3   5  23        479.33        535.66        27.65 o                         
   4   5  23      13778.35      13724.32       125.32 o                         
   5   5  23        623.03        635.35        31.35 o                         
   6   5  23       1516.03       1512.34        50.40 o                         
   7   5  23        671.03        744.91        39.09 o                         
   8   5  23         15.72         28.01        30.80 o                         
   0   6  23      13506.13      13903.28       144.19 o                         
   1   6  23       3351.86       3251.11        49.00 o                         
   2   6  23       1575.13       1526.88        40.27 o                         
   3   6  23        323.01        272.20        21.90 o                         
   4   6  23       2080.75       2026.34        40.52 o                         
   5   6  23       1659.66       1657.82        43.65 o                         
   6   6  23        907.51        886.21        37.86 o                         
   7   6  23        401.72        463.41        34.98 o                         
   8   6  23         24.16         31.39        29.25 o                         
   1   7  23       2452.80       2544.87        46.86 o                         
   2   7  23       8926.37       8604.67        75.68 o                         
   3   7  23       3794.85       3662.72        47.02 o                         
   4   7  23       4218.20       4166.26        66.91 o                         
   5   7  23        901.21        879.23        37.74 o                         
   6   7  23        273.17        268.01        39.78 o                         
   7   7  23        791.71        821.76        39.36 o                         
   8   7  23         32.22         21.99        30.13 o                         
   0   8  23      23202.45      23147.60       233.53 o                         
   1   8  23       1732.62       1549.03        36.27 o                         
   2   8  23       9999.97       9876.13        82.78 o                         
   3   8  23       2274.60       2164.43        42.53 o                         
   4   8  23         63.45         74.65        29.84 o                         
   5   8  23       1291.49       1240.17        44.43 o                         
   6   8  23       1957.13       1953.18        56.41 o                         
   7   8  23         72.53         93.19        30.32 o                         
   1   9  23       3431.53       3251.61        47.50 o                         
   2   9  23       1347.01       1254.08        35.60 o                         
   3   9  23        676.69        628.38        28.01 o                         
   4   9  23       3966.11       3941.29        75.76 o                         
   5   9  23        158.81         76.31        30.71 o                         
   6   9  23         25.50         36.89        30.80 o                         
   7   9  23        414.13        433.88        34.89 o                         
   0  10  23        306.65        335.89        29.59 o                         
   1  10  23        182.83        244.22        23.61 o                         
   2  10  23       2496.77       2439.97        47.06 o                         
   3  10  23        292.92        299.68        28.53 o                         
   4  10  23        645.02        646.06        36.88 o                         
   5  10  23        398.80        395.67        35.87 o                         
   6  10  23          9.78        -11.56        30.55 o                         
   7  10  23        475.84        521.40        35.54 o                         
   1  11  23       2725.46       2723.67        46.21 o                         
   2  11  23      10657.19      10588.34        87.92 o                         
   3  11  23       5559.90       5653.45        73.90 o                         
   4  11  23       8279.61       8410.35        96.31 o                         
   5  11  23        310.15        328.60        38.69 o                         
   6  11  23        447.12        489.21        37.00 o                         
   7  11  23        196.68        147.74        32.09 o                         
   0  12  23       7446.08       7404.39        89.52 o                         
   1  12  23       1491.57       1482.30        35.81 o                         
   2  12  23       2020.40       2113.42        50.34 o                         
   3  12  23        688.63        658.34        37.12 o                         
   4  12  23        313.25        273.57        34.57 o                         
   5  12  23       2317.72       2335.18        61.94 o                         
   6  12  23        572.09        465.13        36.44 o                         
   1  13  23        496.56        513.36        28.08 o                         
   2  13  23          2.28         22.05        25.40 o                         
   3  13  23        299.70        241.40        32.82 o                         
   4  13  23        484.68        445.96        36.00 o                         
   5  13  23         60.26         78.02        32.84 o                         
   6  13  23        140.86        166.78        35.19 o                         
   0  14  23       6883.46       7003.44        88.13 o                         
   1  14  23          0.52         18.66        22.27 o                         
   2  14  23       2195.41       2353.88        54.76 o                         
   3  14  23        196.43        107.49        34.77 o                         
   4  14  23          1.63         51.91        32.71 o                         
   5  14  23        196.69        169.49        33.83 o                         
   6  14  23         97.56         83.27        32.36 o                         
   1  15  23       1890.56       2050.31        56.84 o                         
   2  15  23       4111.88       4249.97        70.87 o                         
   3  15  23       2152.08       2311.45        58.97 o                         
   4  15  23       1515.35       1459.81        50.94 o                         
   5  15  23          5.24        -45.32        31.71 o                         
   0  16  23        194.09        216.49        34.10 o                         
   1  16  23       1385.23       1367.36        42.41 o                         
   2  16  23        213.79        191.03        35.85 o                         
   3  16  23          9.92         19.12        32.10 o                         
   4  16  23        204.69        152.88        33.96 o                         
   5  16  23       1475.87       1419.55        50.49 o                         
   1  17  23          4.67        -30.09        29.92 o                         
   2  17  23       1293.54       1361.36        47.65 o                         
   3  17  23         35.62         26.50        35.57 o                         
   4  17  23       2135.47       2463.97        65.03 o                         
   0  18  23       3861.68       3889.33       123.66 o                         
   1  18  23         26.23         49.74        31.60 o                         
   2  18  23        913.48       1034.44        48.59 o                         
   3  18  23         33.48         41.99        33.98 o                         
   4  18  23         56.64        112.57        33.05 o                         
   1  19  23        130.35        176.71        37.96 o                         
   2  19  23       1219.82       1244.65        46.04 o                         
   3  19  23        228.36        195.99        38.82 o                         
   0  20  23        561.68        496.17        89.78 o                         
   1  20  23       2065.10       2033.86        85.75 o                         
   0   0  24       1790.84       1694.22        74.85 o                         
   1   0  24      16418.37      16414.35       163.80 o                         
   2   0  24      11855.08      11392.37       126.18 o                         
   3   0  24         98.76         92.33        24.90 o                         
   4   0  24         59.84         51.00        27.83 o                         
   5   0  24        135.38        115.88        38.01 o                         
   6   0  24        198.40        219.26        43.21 o                         
   7   0  24         79.70         88.74        41.62 o                         
   8   0  24         15.26          0.36        38.78 o                         
   1   1  24        590.23        594.86        25.88 o                         
   2   1  24        116.98        110.71        19.59 o                         
   3   1  24       3135.54       3132.11        45.54 o                         
   4   1  24         50.55         32.62        19.58 o                         
   5   1  24        389.82        392.17        28.30 o                         
   6   1  24        690.92        708.39        32.37 o                         
   7   1  24       4388.49       4670.69        71.48 o                         
   8   1  24        246.19        243.74        34.84 o                         
   0   2  24       1633.17       1887.53        57.33 o                         
   1   2  24          0.52         25.35        20.28 o                         
   2   2  24         10.27         36.52        18.71 o                         
   3   2  24         19.21         36.97        18.88 o                         
   4   2  24        478.77        455.09        23.28 o                         
   5   2  24       2091.78       2086.96        44.63 o                         
   6   2  24        529.27        448.01        47.22 o                         
   7   2  24          1.09        -12.33        27.70 o                         
   8   2  24          7.92         33.58        27.84 o                         
   1   3  24       4218.72       4239.36        53.63 o                         
   2   3  24        797.09        737.33        31.74 o                         
   3   3  24       8355.27       8143.90        72.44 o                         
   4   3  24         12.90          0.32        22.29 o                         
   5   3  24       1422.81       1390.73        40.06 o                         
   6   3  24        774.28        759.80        33.63 o                         
   7   3  24      10191.12      10301.31       101.84 o                         
   8   3  24        879.04        841.63        39.99 o                         
   0   4  24        435.14        496.06        35.92 o                         
   1   4  24       2495.45       2506.42        43.01 o                         
   2   4  24        437.10        401.77        25.92 o                         
   3   4  24        273.26        265.71        22.99 o                         
   4   4  24        256.96        230.07        22.96 o                         
   5   4  24          6.82          8.18        26.56 o                         
   6   4  24          2.91        -35.12        25.81 o                         
   7   4  24         62.89         82.14        28.89 o                         
   8   4  24         12.77        -41.08        37.48 o                         
   1   5  24       2686.14       2693.39        45.67 o                         
   2   5  24        764.18        659.80        28.89 o                         
   3   5  24      12989.68      12484.99       121.80 o                         
   4   5  24       1506.58       1422.69        36.74 o                         
   5   5  24        885.84        861.29        35.58 o                         
   6   5  24         11.37         29.74        31.36 o                         
   7   5  24       1008.64        881.04        38.95 o                         
   8   5  24         38.42         13.88        31.51 o                         
   0   6  24       2597.19       2390.59        71.71 o                         
   1   6  24        118.13         56.57        22.22 o                         
   2   6  24        363.35        314.82        25.30 o                         
   3   6  24       2776.45       2834.58        62.29 o                         
   4   6  24       1451.18       1442.10        48.36 o                         
   5   6  24       4391.06       4526.59        66.43 o                         
   6   6  24        435.28        426.85        33.70 o                         
   7   6  24         29.94         -6.26        30.42 o                         
   8   6  24         34.51          3.05        31.67 o                         
   1   7  24         51.51        137.13        23.62 o                         
   2   7  24          1.37        -27.75        22.28 o                         
   3   7  24       1395.31       1383.56        35.17 o                         
   4   7  24        114.35         91.34        26.80 o                         
   5   7  24        309.88        303.34        29.28 o                         
   6   7  24        871.81        853.45        41.07 o                         
   7   7  24       3610.03       3838.68        70.03 o                         
   0   8  24       2377.65       2271.67        65.36 o                         
   1   8  24        311.19        286.46        25.17 o                         
   2   8  24         28.81         26.83        23.07 o                         
   3   8  24         57.71         36.33        21.22 o                         
   4   8  24       1032.34       1004.47        42.15 o                         
   5   8  24        521.06        471.38        35.26 o                         
   6   8  24        124.22         84.67        31.02 o                         
   7   8  24         19.53         19.51        30.94 o                         
   1   9  24       1263.54       1314.58        34.20 o                         
   2   9  24        862.75        882.83        32.42 o                         
   3   9  24       2739.53       2897.16        59.13 o                         
   4   9  24        429.99        475.09        34.99 o                         
   5   9  24       1760.52       1880.41        67.99 o                         
   6   9  24        270.51        264.23        33.86 o                         
   7   9  24        234.28        277.71        33.62 o                         
   0  10  24        199.75        181.23        36.68 o                         
   1  10  24       1477.47       1454.57        36.80 o                         
   2  10  24        176.90        140.80        24.21 o                         
   3  10  24       1938.53       2019.51        52.25 o                         
   4  10  24       1152.60       1097.86        41.79 o                         
   5  10  24       4325.42       4595.56        82.06 o                         
   6  10  24        846.12        900.27        44.08 o                         
   7  10  24        471.79        462.14        41.52 o                         
   1  11  24        398.60        406.08        25.76 o                         
   2  11  24        435.78        429.44        27.99 o                         
   3  11  24       1747.27       1769.82        49.28 o                         
   4  11  24         66.51        125.51        32.42 o                         
   5  11  24        381.05        364.66        40.45 o                         
   6  11  24         10.76        -30.54        34.09 o                         
   7  11  24        268.31        216.12        33.23 o                         
   0  12  24          0.97         25.10        26.35 o                         
   1  12  24        487.61        503.16        26.54 o                         
   2  12  24        176.34        174.71        26.53 o                         
   3  12  24       3969.89       4207.70        69.97 o                         
   4  12  24        641.95        656.90        41.92 o                         
   5  12  24       2832.75       2965.83        65.70 o                         
   6  12  24        109.57        171.87        33.83 o                         
   1  13  24        150.88         74.39        23.79 o                         
   2  13  24          6.14        -12.64        27.21 o                         
   3  13  24       1098.65       1174.75        42.99 o                         
   4  13  24        264.48        235.01        34.87 o                         
   5  13  24        798.43        802.41        40.89 o                         
   6  13  24        660.14        604.29        38.39 o                         
   0  14  24        944.19        990.72        40.77 o                         
   1  14  24       5925.05       6144.68        71.96 o                         
   2  14  24          0.80          5.51        28.43 o                         
   3  14  24        884.86        872.93        40.14 o                         
   4  14  24         12.93        -17.58        36.80 o                         
   5  14  24       4089.62       4168.98        73.80 o                         
   6  14  24         53.19         -3.86        31.56 o                         
   1  15  24          9.44         30.06        26.71 o                         
   2  15  24         96.08         43.47        33.37 o                         
   3  15  24        550.25        617.29        45.67 o                         
   4  15  24         46.99          5.75        33.52 o                         
   5  15  24        289.33        272.81        35.52 o                         
   0  16  24        137.28        125.30        34.49 o                         
   1  16  24        333.99        341.31        31.24 o                         
   2  16  24         72.54         56.79        31.37 o                         
   3  16  24       1616.95       1653.94        50.63 o                         
   4  16  24        685.49        760.87        42.73 o                         
   5  16  24       1873.09       2058.15        57.39 o                         
   1  17  24         82.13         66.23        29.19 o                         
   2  17  24          1.94         -2.82        31.80 o                         
   3  17  24         16.05        -56.58        40.64 o                         
   4  17  24        305.64        251.77        35.04 o                         
   0  18  24        521.30        515.27        73.61 o                         
   1  18  24       3573.15       3895.62        67.50 o                         
   2  18  24         35.74         10.43        32.17 o                         
   3  18  24          0.53        -21.52        31.83 o                         
   1  19  24         70.60         87.73        38.48 o                         
   2  19  24        198.66        289.71        44.09 o                         
   0  20  24          6.99        -25.51        77.02 o                         
   1   1  25       6945.96       6676.49        67.28 o                         
   2   1  25       2764.21       2796.02        51.27 o                         
   3   1  25       7242.95       6864.78        88.81 o                         
   4   1  25       3120.16       3030.20        47.99 o                         
   5   1  25        326.70        296.16        32.31 o                         
   6   1  25        657.45        682.95        36.16 o                         
   7   1  25        106.18         74.34        30.00 o                         
   8   1  25        239.29        178.09        34.39 o                         
   0   2  25      49491.02      49104.35       414.97 o                         
   1   2  25       3253.71       3089.69        46.69 o                         
   2   2  25      11239.54      11249.83        97.17 o                         
   3   2  25         23.83          5.41        19.45 o                         
   4   2  25       2783.20       2766.66        45.53 o                         
   5   2  25         29.19         49.21        26.44 o                         
   6   2  25       6759.24       6888.71        81.19 o                         
   7   2  25         52.82         93.36        29.84 o                         
   8   2  25        159.34        138.65        32.08 o                         
   1   3  25       2304.18       2278.31        44.02 o                         
   2   3  25       1296.38       1218.03        37.19 o                         
   3   3  25       2950.13       2899.29        51.26 o                         
   4   3  25          3.71         10.75        22.81 o                         
   5   3  25        107.38        118.01        27.72 o                         
   6   3  25          3.78         55.28        36.65 o                         
   7   3  25        321.74        269.29        32.09 o                         
   8   3  25        253.61        213.87        33.56 o                         
   0   4  25       5210.51       5088.95        80.23 o                         
   1   4  25       4906.70       4941.45        57.23 o                         
   2   4  25       4340.59       4228.68        59.20 o                         
   3   4  25        316.63        312.17        23.88 o                         
   4   4  25          4.76        -18.01        24.94 o                         
   5   4  25        335.59        249.71        29.82 o                         
   6   4  25        106.11        101.26        30.98 o                         
   7   4  25        358.02        357.35        34.47 o                         
   8   4  25        186.17        156.02        33.34 o                         
   1   5  25       2676.29       2498.91        43.27 o                         
   2   5  25       6299.81       6039.21        67.95 o                         
   3   5  25      11271.95      10794.64       180.99 o                         
   4   5  25       5058.26       5097.20        72.32 o                         
   5   5  25        424.12        456.61        31.96 o                         
   6   5  25        590.79        644.15        67.43 o                         
   7   5  25          7.46         44.13        30.07 o                         
   8   5  25        210.09        180.03        33.80 o                         
   0   6  25      27133.94      26773.53       246.52 o                         
   1   6  25          3.72          6.45        22.25 o                         
   2   6  25       1436.67       1449.60        37.87 o                         
   3   6  25        193.40        157.46        23.66 o                         
   4   6  25       3107.22       3278.28        61.27 o                         
   5   6  25       2355.86       2146.65        54.52 o                         
   6   6  25       2607.49       2640.14        57.26 o                         
   7   6  25        149.91        179.14        32.31 o                         
   1   7  25        146.85        134.41        23.79 o                         
   2   7  25       7881.24       7878.16        93.60 o                         
   3   7  25         54.73         57.02        23.11 o                         
   4   7  25       4724.20       4831.06        70.64 o                         
   5   7  25        129.42        114.37        27.52 o                         
   6   7  25         74.69         12.80        32.29 o                         
   7   7  25        126.58        153.69        32.60 o                         
   0   8  25       8547.78       8224.66       110.09 o                         
   1   8  25       9889.82       9744.71        85.82 o                         
   2   8  25       1410.12       1540.17        42.82 o                         
   3   8  25        528.95        466.85        30.02 o                         
   4   8  25        238.68        220.12        32.38 o                         
   5   8  25       1549.91       1459.40        50.97 o                         
   6   8  25         72.39         55.07        33.12 o                         
   7   8  25        220.60        218.20        33.40 o                         
   1   9  25       1342.92       1284.63        37.25 o                         
   2   9  25       1671.06       1656.42        40.17 o                         
   3   9  25       3339.39       3328.15        60.51 o                         
   4   9  25        794.06        775.21        38.71 o                         
   5   9  25         44.00         26.02        33.20 o                         
   6   9  25         47.17         28.92        32.18 o                         
   7   9  25        570.62        489.34        40.10 o                         
   0  10  25         11.87        -14.47        32.63 o                         
   1  10  25       2641.27       2755.21        46.66 o                         
   2  10  25        108.83         69.10        23.41 o                         
   3  10  25         69.10        117.92        28.77 o                         
   4  10  25       1653.15       1589.84        52.48 o                         
   5  10  25        623.41        578.56        39.17 o                         
   6  10  25        328.32        276.11        34.71 o                         
   7  10  25         63.06         55.28        31.72 o                         
   1  11  25        214.51        262.06        24.87 o                         
   2  11  25      10637.59      10464.46        96.28 o                         
   3  11  25        125.38        130.16        31.94 o                         
   4  11  25       6974.47       7260.84        94.02 o                         
   5  11  25       1173.20       1186.55        64.65 o                         
   6  11  25        291.57        257.76        34.78 o                         
   0  12  25       1496.34       1453.76        49.75 o                         
   1  12  25       5298.32       5529.07        66.52 o                         
   2  12  25        454.89        407.30        29.52 o                         
   3  12  25         23.18          6.56        30.48 o                         
   4  12  25         12.38        -24.56        31.31 o                         
   5  12  25        926.04        959.31        43.60 o                         
   6  12  25         11.77        -43.02        31.19 o                         
   1  13  25         33.72         14.89        22.57 o                         
   2  13  25          6.31         54.94        28.79 o                         
   3  13  25         81.16         47.71        32.33 o                         
   4  13  25         65.27         20.89        35.28 o                         
   5  13  25          5.02        -38.66        33.57 o                         
   6  13  25        425.31        362.50        39.08 o                         
   0  14  25       1096.96       1120.92        42.06 o                         
   1  14  25       1726.47       1746.82        44.02 o                         
   2  14  25       1004.55       1056.97        41.82 o                         
   3  14  25         42.10         65.61        33.04 o                         
   4  14  25         84.16        104.44        39.57 o                         
   5  14  25        316.70        330.36        43.86 o                         
   1  15  25          2.23        -45.43        31.12 o                         
   2  15  25       5039.42       5354.39        77.30 o                         
   3  15  25          2.93         -5.05        31.54 o                         
   4  15  25       3108.72       3280.05        71.13 o                         
   5  15  25         78.47         63.93        32.98 o                         
   0  16  25        504.63        561.14        46.16 o                         
   1  16  25         44.06         29.83        29.73 o                         
   2  16  25        220.48        240.89        35.25 o                         
   3  16  25         14.27         -7.68        32.67 o                         
   4  16  25          3.04         11.16        32.35 o                         
   1  17  25        237.47        217.45        34.78 o                         
   2  17  25          2.50        -25.00        33.73 o                         
   3  17  25       1178.15       1205.63        45.00 o                         
   4  17  25         96.04         64.99        33.10 o                         
   0  18  25        613.53        524.62        75.20 o                         
   1  18  25       2040.46       2196.92        59.60 o                         
   2  18  25        583.32        631.26        48.42 o                         
   3  18  25         64.92         63.52        31.93 o                         
   1  19  25        108.79        173.71        46.33 o                         
   2  19  25       1069.19       1087.29        56.06 o                         
   0   0  26       9203.14       9080.57       155.38 o                         
   1   0  26        165.67        171.17        31.48 o                         
   2   0  26        226.78        174.71        35.08 o                         
   3   0  26       9213.28       9092.75       114.92 o                         
   4   0  26      20502.02      20593.39       260.08 o                         
   5   0  26       2053.80       2156.90        82.30 o                         
   6   0  26       7380.36       7165.96       160.76 o                         
   7   0  26        186.88        163.60        51.54 o                         
   8   0  26        552.13        653.32        51.31 o                         
   1   1  26        317.62        318.53        23.76 o                         
   2   1  26       4067.85       3909.97        57.35 o                         
   3   1  26         10.55         24.56        24.04 o                         
   4   1  26       1101.16       1068.34        39.40 o                         
   5   1  26        809.71        763.44        35.41 o                         
   6   1  26         47.64        113.88        39.19 o                         
   7   1  26        808.97        849.23        38.90 o                         
   8   1  26         26.74         22.20        31.09 o                         
   0   2  26       1415.25       1507.74        55.40 o                         
   1   2  26       1808.10       1718.22        40.21 o                         
   2   2  26        181.05        208.38        24.29 o                         
   3   2  26        707.11        672.35        28.53 o                         
   4   2  26        248.32        242.90        30.14 o                         
   5   2  26        790.48        731.89        40.04 o                         
   6   2  26         74.69         56.26        29.46 o                         
   7   2  26          3.72        -27.77        28.97 o                         
   8   2  26          0.65         18.92        31.41 o                         
   1   3  26        101.01         90.50        22.41 o                         
   2   3  26          3.22         -6.30        23.04 o                         
   3   3  26       1171.49       1056.44        37.87 o                         
   4   3  26         45.72         83.13        30.56 o                         
   5   3  26       3908.14       3955.78        64.53 o                         
   6   3  26        783.56        843.49        43.25 o                         
   7   3  26        695.16        777.03        38.33 o                         
   8   3  26        726.13        785.77        40.93 o                         
   0   4  26      12792.21      12801.15       140.23 o                         
   1   4  26        867.36        777.20        28.17 o                         
   2   4  26         81.01         49.81        22.67 o                         
   3   4  26       1748.20       1708.06        56.70 o                         
   4   4  26       4489.67       4635.31        70.10 o                         
   5   4  26         76.05         82.09        28.79 o                         
   6   4  26       5233.91       5468.42        75.59 o                         
   7   4  26        118.24        151.87        34.42 o                         
   1   5  26         79.47         57.78        22.27 o                         
   2   5  26       3337.86       3392.09        52.89 o                         
   3   5  26        390.07        370.63        27.56 o                         
   4   5  26        465.62        492.39        34.29 o                         
   5   5  26        388.87        341.56        31.53 o                         
   6   5  26       1088.47       1031.33        41.51 o                         
   7   5  26         88.19         40.00        30.70 o                         
   0   6  26         43.22         55.76        30.29 o                         
   1   6  26        856.53        929.95        31.47 o                         
   2   6  26       1403.62       1468.67        57.36 o                         
   3   6  26       4647.27       4610.40        68.00 o                         
   4   6  26       2774.27       2803.90        59.87 o                         
   5   6  26        238.72        210.61        30.28 o                         
   6   6  26        601.73        539.99        40.15 o                         
   7   6  26         22.11         20.24        30.57 o                         
   1   7  26         11.83         21.50        23.28 o                         
   2   7  26        424.84        424.89        29.02 o                         
   3   7  26          3.80         13.31        27.77 o                         
   4   7  26          5.23         18.35        28.41 o                         
   5   7  26       1490.94       1391.60        42.39 o                         
   6   7  26       1090.24       1139.54        44.63 o                         
   7   7  26        373.74        383.05        36.01 o                         
   0   8  26       6425.51       6586.92       109.38 o                         
   1   8  26       3028.39       2893.48        50.47 o                         
   2   8  26       1105.84       1037.11        34.77 o                         
   3   8  26        262.77        208.46        27.97 o                         
   4   8  26       1510.46       1419.21        45.31 o                         
   5   8  26        226.91        222.00        37.56 o                         
   6   8  26       1717.92       1717.48        75.98 o                         
   7   8  26        147.02        107.11        33.04 o                         
   1   9  26          2.82         -7.23        23.24 o                         
   2   9  26       5961.04       6017.05        67.10 o                         
   3   9  26       1954.26       1864.49        49.84 o                         
   4   9  26       1300.66       1281.53        44.31 o                         
   5   9  26       2110.99       2072.75        75.60 o                         
   6   9  26       2915.18       3159.28        71.72 o                         
   7   9  26        883.69        915.97        42.73 o                         
   0  10  26         24.25         -4.92        33.12 o                         
   1  10  26        633.13        690.48        31.32 o                         
   2  10  26        739.69        728.78        30.83 o                         
   3  10  26       1250.81       1262.61        43.49 o                         
   4  10  26        833.42        839.17        47.29 o                         
   5  10  26        329.47        263.77        40.40 o                         
   6  10  26         30.39         -7.15        31.58 o                         
   1  11  26        333.05        298.92        27.84 o                         
   2  11  26       1172.58       1180.16        35.34 o                         
   3  11  26       1004.11       1072.25        42.44 o                         
   4  11  26        170.87        117.28        33.65 o                         
   5  11  26         91.62         68.71        33.05 o                         
   6  11  26         41.38         66.13        32.67 o                         
   0  12  26       2743.23       3063.22        76.89 o                         
   1  12  26       3618.27       3855.46        53.28 o                         
   2  12  26        879.16        914.13        40.44 o                         
   3  12  26          8.42         31.50        32.33 o                         
   4  12  26          2.87        -19.87        34.04 o                         
   5  12  26         13.42         -2.26        32.78 o                         
   6  12  26         27.16        -17.61        31.74 o                         
   1  13  26         33.02         17.18        23.17 o                         
   2  13  26       6225.91       6500.42        80.53 o                         
   3  13  26        349.56        368.08        35.76 o                         
   4  13  26       1196.81       1121.87        54.40 o                         
   5  13  26        231.34        172.30        34.91 o                         
   6  13  26       1647.46       1720.59        77.19 o                         
   0  14  26          8.98        -60.73        30.36 o                         
   1  14  26        634.65        549.80        38.12 o                         
   2  14  26          1.69         -2.82        34.59 o                         
   3  14  26         20.91         39.56        32.20 o                         
   4  14  26         10.21        -22.83        34.11 o                         
   5  14  26        355.40        296.44        36.04 o                         
   1  15  26        182.10        145.80        31.69 o                         
   2  15  26        122.97        119.94        32.39 o                         
   3  15  26        825.67        842.02        43.94 o                         
   4  15  26        526.52        529.16        37.91 o                         
   5  15  26        760.19        739.61        42.84 o                         
   0  16  26       1182.32       1359.66        94.81 o                         
   1  16  26       1453.80       1453.03        43.59 o                         
   2  16  26        201.85        218.49        33.83 o                         
   3  16  26        189.62        158.94        36.82 o                         
   4  16  26         28.83         26.21        32.69 o                         
   1  17  26         28.91         32.18        29.51 o                         
   2  17  26       3345.50       3692.23        70.80 o                         
   3  17  26        283.90        272.55        36.00 o                         
   0  18  26        566.06        508.86        76.20 o                         
   1  18  26        815.85        788.53        63.94 o                         
   2  18  26          0.26        -62.79        31.39 o                         
   1  19  26         12.19         12.21        55.67 o                         
   1   1  27       1406.93       1430.88        35.31 o                         
   2   1  27       1627.46       1565.90        48.39 o                         
   3   1  27      10276.03      10067.19       114.01 o                         
   4   1  27       5254.42       5315.39        83.74 o                         
   5   1  27       3280.76       3388.52        67.68 o                         
   6   1  27         45.09         44.86        34.69 o                         
   7   1  27        274.70        219.40        32.60 o                         
   0   2  27        113.57         68.11        33.16 o                         
   1   2  27       4462.12       4508.99        58.78 o                         
   2   2  27         17.79         38.56        23.03 o                         
   3   2  27       1356.20       1264.17        37.56 o                         
   4   2  27       5284.64       5253.08        73.79 o                         
   5   2  27        145.61         98.81        29.35 o                         
   6   2  27        449.66        452.34        35.98 o                         
   7   2  27        205.12        181.36        32.00 o                         
   1   3  27         65.98         38.62        23.57 o                         
   2   3  27       1844.49       1859.89        48.99 o                         
   3   3  27       2156.18       1951.90        60.96 o                         
   4   3  27       1369.39       1290.31        44.27 o                         
   5   3  27        870.40        793.34        36.33 o                         
   6   3  27        219.29        191.55        29.41 o                         
   7   3  27        333.71        328.29        33.86 o                         
   0   4  27       4405.40       4530.48        78.79 o                         
   1   4  27      10670.28      10451.28        87.22 o                         
   2   4  27       1120.76       1159.28        39.47 o                         
   3   4  27         27.19         41.52        24.04 o                         
   4   4  27         24.54         56.61        29.96 o                         
   5   4  27       1638.21       1582.47        46.55 o                         
   6   4  27        132.60        141.15        29.37 o                         
   7   4  27        127.80         82.62        33.84 o                         
   1   5  27       5264.93       5343.33        61.01 o                         
   2   5  27       2677.55       2852.17        52.58 o                         
   3   5  27      14043.10      13990.59       132.33 o                         
   4   5  27       2346.33       2407.51        58.52 o                         
   5   5  27       1738.20       1801.72        67.68 o                         
   6   5  27        612.85        595.71        34.63 o                         
   7   5  27        558.80        505.52        39.80 o                         
   0   6  27       4309.57       4017.97        81.36 o                         
   1   6  27        300.12        275.70        28.10 o                         
   2   6  27         61.40         40.55        25.01 o                         
   3   6  27        528.32        389.50        30.21 o                         
   4   6  27       2361.39       2211.23        80.51 o                         
   5   6  27        115.07         74.19        29.17 o                         
   6   6  27        343.16        340.78        35.88 o                         
   7   6  27         18.59         49.64        31.67 o                         
   1   7  27         47.59         53.84        24.77 o                         
   2   7  27       1564.57       1582.92        41.77 o                         
   3   7  27         39.11         63.68        26.09 o                         
   4   7  27        160.87        132.34        30.28 o                         
   5   7  27        351.88        314.24        32.88 o                         
   6   7  27       1298.92       1210.84        47.58 o                         
   7   7  27        427.55        440.66        36.34 o                         
   0   8  27       2692.07       2816.45        65.88 o                         
   1   8  27      12199.04      12541.55       102.99 o                         
   2   8  27       2352.10       2311.86        47.97 o                         
   3   8  27        270.22        223.54        30.11 o                         
   4   8  27         97.12         83.00        29.12 o                         
   5   8  27       2379.83       2262.10        70.21 o                         
   6   8  27        237.14        203.55        35.29 o                         
   7   8  27        400.22        404.20        37.24 o                         
   1   9  27       1441.64       1456.38        37.26 o                         
   2   9  27        814.22        881.39        32.88 o                         
   3   9  27       3604.25       3897.16        70.14 o                         
   4   9  27        177.51        189.67        35.76 o                         
   5   9  27        137.78        105.12        40.28 o                         
   6   9  27         12.54         37.07        33.80 o                         
   0  10  27       2009.04       2076.58        69.86 o                         
   1  10  27       1958.66       1932.15        44.66 o                         
   2  10  27       1602.71       1632.81        44.45 o                         
   3  10  27         28.76         65.81        27.99 o                         
   4  10  27        371.98        294.05        37.20 o                         
   5  10  27        155.17        156.72        35.71 o                         
   6  10  27        515.81        475.71        40.15 o                         
   1  11  27        104.13         72.35        26.07 o                         
   2  11  27       1232.51       1171.64        38.10 o                         
   3  11  27       1449.73       1443.99        47.97 o                         
   4  11  27         50.45         15.91        32.71 o                         
   5  11  27        584.42        590.85        44.68 o                         
   6  11  27        716.72        747.55        43.35 o                         
   0  12  27       3695.39       3634.98        72.13 o                         
   1  12  27       6821.71       6906.68        73.93 o                         
   2  12  27        188.15        193.73        28.43 o                         
   3  12  27          6.94         10.27        31.61 o                         
   4  12  27         69.02         60.58        35.91 o                         
   5  12  27       2166.31       2346.80        68.35 o                         
   6  12  27        223.55        238.90        37.88 o                         
   1  13  27          0.19          6.92        23.49 o                         
   2  13  27          6.25          8.35        30.45 o                         
   3  13  27          0.72        -14.00        32.11 o                         
   4  13  27         92.50        115.80        39.10 o                         
   5  13  27         37.85         33.54        33.23 o                         
   0  14  27        880.40        922.63        44.78 o                         
   1  14  27       2217.41       2377.82        49.86 o                         
   2  14  27       1346.23       1398.18        46.22 o                         
   3  14  27        539.41        553.19        40.34 o                         
   4  14  27          0.03          3.59        33.17 o                         
   5  14  27        270.97        277.24        35.89 o                         
   1  15  27        506.99        542.05        34.69 o                         
   2  15  27        592.23        578.79        37.33 o                         
   3  15  27       1063.41       1061.28        47.90 o                         
   4  15  27         31.32          7.90        32.49 o                         
   0  16  27       1501.59       1389.24        95.64 o                         
   1  16  27        943.65        914.60        38.59 o                         
   2  16  27          1.92         -8.37        31.13 o                         
   3  16  27         87.71        101.87        37.20 o                         
   4  16  27        279.89        240.86        35.01 o                         
   1  17  27        279.37        210.98        36.98 o                         
   2  17  27        118.53        172.45        33.09 o                         
   3  17  27        514.71        566.74        38.57 o                         
   0  18  27        272.97        260.35        76.78 o                         
   1  18  27       1358.94       1395.04        62.07 o                         
   2  18  27        108.90        175.21        40.61 o                         
   0   0  28        511.59        581.78        62.51 o                         
   1   0  28       4155.45       4111.86        86.23 o                         
   2   0  28        953.79        855.30        49.37 o                         
   3   0  28       1008.28        987.85        42.66 o                         
   4   0  28       2367.86       2401.92        88.16 o                         
   5   0  28        206.88        167.60        47.55 o                         
   6   0  28        626.25        638.80        94.14 o                         
   7   0  28         22.03          5.56        50.16 o                         
   1   1  28       6559.91       6576.56        71.32 o                         
   2   1  28       1062.08       1028.12        33.84 o                         
   3   1  28      10236.43       9982.65       114.84 o                         
   4   1  28        237.35        206.08        34.48 o                         
   5   1  28        533.40        477.10        37.54 o                         
   6   1  28        254.18        243.72        37.28 o                         
   7   1  28        277.03        246.14        33.91 o                         
   0   2  28        453.59        416.86        42.30 o                         
   1   2  28        743.61        787.16        30.82 o                         
   2   2  28       2120.88       1987.72        45.04 o                         
   3   2  28        407.51        367.82        26.65 o                         
   4   2  28        146.40         75.02        30.61 o                         
   5   2  28          7.12          3.66        29.13 o                         
   6   2  28          5.24        -27.88        31.04 o                         
   7   2  28        183.07        164.35        34.72 o                         
   1   3  28       6612.75       6616.03        69.79 o                         
   2   3  28       3173.08       3185.54        64.24 o                         
   3   3  28       8988.91       8899.35        97.38 o                         
   4   3  28         14.31         29.19        29.72 o                         
   5   3  28       1957.06       1839.58        64.09 o                         
   6   3  28       3904.13       4083.95        71.38 o                         
   7   3  28         25.41        -10.45        29.77 o                         
   0   4  28       1704.77       1580.56        54.73 o                         
   1   4  28          7.57          4.94        22.94 o                         
   2   4  28         84.32         72.15        25.37 o                         
   3   4  28        698.29        692.87        33.39 o                         
   4   4  28        900.30        855.00        39.30 o                         
   5   4  28       1320.71       1363.69        43.86 o                         
   6   4  28         82.84         68.26        31.74 o                         
   7   4  28         19.14          7.32        33.03 o                         
   1   5  28        305.15        306.88        24.91 o                         
   2   5  28       1449.38       1406.96        39.64 o                         
   3   5  28        711.41        665.12        38.21 o                         
   4   5  28        329.63        355.85        34.61 o                         
   5   5  28         52.11         41.88        31.21 o                         
   6   5  28        114.00        115.03        29.13 o                         
   7   5  28        841.31        844.40        43.67 o                         
   0   6  28       1571.96       1452.78        57.16 o                         
   1   6  28      12627.97      12678.68       103.94 o                         
   2   6  28        484.25        512.99        29.44 o                         
   3   6  28        327.54        304.30        29.82 o                         
   4   6  28       4008.11       3979.49        79.41 o                         
   5   6  28       1423.85       1324.25        46.13 o                         
   6   6  28        297.12        339.49        37.56 o                         
   7   6  28        769.53        736.02        42.59 o                         
   1   7  28       1697.28       1547.24        39.05 o                         
   2   7  28       4073.89       3921.30        68.06 o                         
   3   7  28       3074.88       3038.30        77.35 o                         
   4   7  28         75.00         84.48        30.52 o                         
   5   7  28       1251.76       1280.07        50.73 o                         
   6   7  28       1907.71       2106.14        63.56 o                         
   7   7  28          1.96         59.07        33.60 o                         
   0   8  28        336.52        323.99        34.90 o                         
   1   8  28       2393.45       2381.23        48.66 o                         
   2   8  28         41.43         58.96        24.57 o                         
   3   8  28          3.00         56.23        30.79 o                         
   4   8  28         18.79          6.88        28.47 o                         
   5   8  28        410.59        381.87        46.81 o                         
   6   8  28         48.10         60.13        33.73 o                         
   7   8  28        500.02        519.71        38.69 o                         
   1   9  28          0.16         11.47        24.22 o                         
   2   9  28        274.10        240.01        30.05 o                         
   3   9  28        356.72        329.21        41.60 o                         
   4   9  28        772.48        726.99        47.97 o                         
   5   9  28        563.04        554.55        41.14 o                         
   6   9  28        103.22        134.41        35.33 o                         
   0  10  28        354.71        251.46        34.56 o                         
   1  10  28       7266.73       7565.61        76.57 o                         
   2  10  28         36.65         56.66        29.81 o                         
   3  10  28        139.58        103.48        30.90 o                         
   4  10  28       2415.07       2358.00        65.63 o                         
   5  10  28       1045.42        981.62        45.08 o                         
   6  10  28       1024.79        877.70        59.40 o                         
   1  11  28        143.17        117.66        26.52 o                         
   2  11  28       2206.62       2046.44        49.60 o                         
   3  11  28         11.88         -2.61        32.92 o                         
   4  11  28        539.59        603.92        49.59 o                         
   5  11  28         10.98        -10.90        33.99 o                         
   6  11  28        390.93        394.80        38.84 o                         
   0  12  28        328.37        360.95        45.34 o                         
   1  12  28       6846.40       7091.06        76.77 o                         
   2  12  28        149.96        126.95        28.99 o                         
   3  12  28          1.21         21.46        32.16 o                         
   4  12  28        311.26        245.03        37.89 o                         
   5  12  28       1397.12       1316.16        79.67 o                         
   1  13  28        109.75        147.84        29.15 o                         
   2  13  28         35.02         47.52        31.28 o                         
   3  13  28          8.71         59.69        33.56 o                         
   4  13  28        178.08        209.31        37.13 o                         
   5  13  28        378.39        356.29        37.04 o                         
   0  14  28        854.51        887.88        56.83 o                         
   1  14  28       1138.50       1179.34        39.06 o                         
   2  14  28        238.84        189.37        33.05 o                         
   3  14  28        241.14        272.14        36.34 o                         
   4  14  28        876.13        944.30        42.89 o                         
   5  14  28       1117.07       1076.91        43.91 o                         
   1  15  28        261.61        216.11        32.59 o                         
   2  15  28         81.94         62.15        32.30 o                         
   3  15  28       1954.32       2015.51        63.72 o                         
   4  15  28        218.24        180.03        34.63 o                         
   0  16  28         35.40        -24.13        59.28 o                         
   1  16  28       3349.60       3592.91        70.02 o                         
   2  16  28        105.27         91.14        36.54 o                         
   3  16  28         37.36         33.06        35.22 o                         
   1  17  28         42.56         35.48        38.28 o                         
   2  17  28         91.29         37.69        32.93 o                         
   3  17  28        111.23        128.54        33.88 o                         
   0  18  28        846.38        843.63       108.09 o                         
   1  18  28          0.25         45.81        51.67 o                         
   1   1  29         23.42         72.09        24.11 o                         
   2   1  29        315.09        338.57        29.63 o                         
   3   1  29        489.14        407.00        30.68 o                         
   4   1  29         17.31         58.83        30.36 o                         
   5   1  29       1373.46       1369.20        47.77 o                         
   6   1  29       1443.59       1424.29        50.98 o                         
   7   1  29       1119.00       1150.16        46.17 o                         
   0   2  29        385.79        342.16        38.62 o                         
   1   2  29      24161.79      24505.74       167.94 o                         
   2   2  29          2.11        -35.73        23.64 o                         
   3   2  29         40.92         18.99        28.97 o                         
   4   2  29       1438.05       1482.86        52.37 o                         
   5   2  29       2889.22       2888.18        62.88 o                         
   6   2  29       1151.61       1193.26        50.95 o                         
   7   2  29        667.16        614.77        37.78 o                         
   1   3  29        433.22        479.56        28.13 o                         
   2   3  29         64.59         37.04        25.78 o                         
   3   3  29        925.16        812.83        36.89 o                         
   4   3  29         16.81         10.82        31.14 o                         
   5   3  29         48.44         23.16        30.64 o                         
   6   3  29         24.24         -9.06        31.05 o                         
   7   3  29        558.21        498.18        39.87 o                         
   0   4  29         88.13         97.49        32.93 o                         
   1   4  29       1697.06       1706.13        39.87 o                         
   2   4  29        471.32        453.80        29.06 o                         
   3   4  29        790.80        749.20        37.76 o                         
   4   4  29        459.11        424.26        35.66 o                         
   5   4  29        105.66         55.19        32.95 o                         
   6   4  29        137.79        114.18        32.52 o                         
   7   4  29          0.54         48.49        34.35 o                         
   1   5  29       1376.10       1371.69        35.10 o                         
   2   5  29        320.44        331.77        27.49 o                         
   3   5  29        709.82        667.90        35.34 o                         
   4   5  29         58.96         92.55        32.26 o                         
   5   5  29       1080.69       1112.83        48.21 o                         
   6   5  29        584.98        555.26        35.37 o                         
   7   5  29        777.70        733.52        43.05 o                         
   0   6  29        201.62        226.55        37.04 o                         
   1   6  29       5189.29       5352.86        64.28 o                         
   2   6  29        458.20        416.33        29.51 o                         
   3   6  29         23.85         41.23        30.21 o                         
   4   6  29       1394.60       1348.25        44.80 o                         
   5   6  29       2721.40       2752.70        62.04 o                         
   6   6  29        539.52        456.26        37.56 o                         
   7   6  29        263.83        248.96        37.68 o                         
   1   7  29       2075.20       1916.29        44.91 o                         
   2   7  29        395.49        413.29        29.13 o                         
   3   7  29       6540.70       6568.40       134.49 o                         
   4   7  29          0.22        -11.96        30.31 o                         
   5   7  29        955.00        887.42        50.21 o                         
   6   7  29        504.67        484.99        39.32 o                         
   0   8  29        255.99        271.69        37.97 o                         
   1   8  29       3977.45       3798.32        56.51 o                         
   2   8  29          7.07         -7.88        27.13 o                         
   3   8  29        952.14        984.74        41.64 o                         
   4   8  29        716.55        750.66        49.20 o                         
   5   8  29         96.10        147.95        36.31 o                         
   6   8  29         67.42         38.06        33.88 o                         
   1   9  29       1485.00       1399.50        41.70 o                         
   2   9  29        601.22        644.46        38.20 o                         
   3   9  29        668.70        654.90        38.04 o                         
   4   9  29         43.94         68.52        36.01 o                         
   5   9  29        196.46        129.89        36.49 o                         
   6   9  29          9.52         13.25        34.04 o                         
   0  10  29        639.44        710.38        41.86 o                         
   1  10  29        575.69        468.87        31.55 o                         
   2  10  29        250.41        256.31        30.33 o                         
   3  10  29        636.88        603.88        40.04 o                         
   4  10  29        133.36        156.83        40.62 o                         
   5  10  29       1578.76       1468.28        74.89 o                         
   6  10  29         35.31         14.43        34.50 o                         
   1  11  29       1856.16       1976.33        46.15 o                         
   2  11  29        359.34        345.60        32.66 o                         
   3  11  29       6206.21       6961.21        95.58 o                         
   4  11  29        158.13         95.11        41.79 o                         
   5  11  29        577.23        540.85        41.00 o                         
   0  12  29        372.61        399.49        37.43 o                         
   1  12  29        162.24        150.03        27.58 o                         
   2  12  29         48.58         14.63        30.55 o                         
   3  12  29          8.15         44.37        35.36 o                         
   4  12  29        666.38        611.78        58.08 o                         
   5  12  29        128.13         51.72        33.32 o                         
   1  13  29          1.35        -32.82        27.93 o                         
   2  13  29        511.96        571.84        40.58 o                         
   3  13  29          2.91         -2.29        34.58 o                         
   4  13  29         32.01        -64.32        32.16 o                         
   5  13  29        128.85        107.37        34.21 o                         
   0  14  29         65.60        -58.38        48.84 o                         
   1  14  29        266.62        250.98        36.69 o                         
   2  14  29         52.26         57.95        31.71 o                         
   3  14  29       1251.57       1343.76        52.89 o                         
   4  14  29        554.06        635.04        40.34 o                         
   1  15  29       1264.88       1217.22        46.89 o                         
   2  15  29        708.50        786.66        39.58 o                         
   3  15  29       4144.14       4547.63        76.76 o                         
   4  15  29        341.65        271.63        35.43 o                         
   0  16  29        406.37        330.73       101.98 o                         
   1  16  29        309.19        269.51        41.49 o                         
   2  16  29         42.77         21.47        31.52 o                         
   3  16  29          5.82          7.30        31.98 o                         
   1  17  29          5.53         -4.57        42.44 o                         
   2  17  29         49.39         34.26        38.65 o                         
   0   0  30      13921.49      13469.40       207.15 o                         
   1   0  30      19223.95      20012.85       235.14 o                         
   2   0  30       1088.87       1113.53        50.26 o                         
   3   0  30        340.07        267.87        40.42 o                         
   4   0  30         13.66         84.80        49.86 o                         
   5   0  30       8273.74       8580.97       154.53 o                         
   6   0  30        783.18        689.44        58.44 o                         
   7   0  30       1215.51       1187.87        72.41 o                         
   1   1  30        173.17        166.39        25.77 o                         
   2   1  30       1004.44       1000.54        32.57 o                         
   3   1  30        477.72        397.18        30.81 o                         
   4   1  30         12.41          2.51        28.88 o                         
   5   1  30        911.08        853.93        46.77 o                         
   6   1  30        322.28        347.26        42.62 o                         
   7   1  30         75.71         14.22        31.17 o                         
   0   2  30       1768.53       1788.42        66.50 o                         
   1   2  30        556.64        656.69        30.77 o                         
   2   2  30         66.02         50.34        23.17 o                         
   3   2  30         42.95          2.57        27.99 o                         
   4   2  30        249.65        177.01        33.34 o                         
   5   2  30          8.98        101.86        35.52 o                         
   6   2  30         71.51         57.36        33.16 o                         
   7   2  30        137.91         69.14        32.48 o                         
   1   3  30       1179.45       1245.88        34.59 o                         
   2   3  30         40.56         24.28        24.46 o                         
   3   3  30       5220.06       5095.20        87.50 o                         
   4   3  30        402.20        380.97        34.78 o                         
   5   3  30        582.15        615.65        39.63 o                         
   6   3  30       1391.02       1414.11        49.77 o                         
   7   3  30        275.22        208.42        37.45 o                         
   0   4  30       4742.54       4578.90        85.51 o                         
   1   4  30       9045.40       9445.49        84.73 o                         
   2   4  30       2284.92       2295.28        63.34 o                         
   3   4  30         43.42          3.89        28.30 o                         
   4   4  30          0.23        -12.68        39.06 o                         
   5   4  30       6586.44       6600.12        86.58 o                         
   6   4  30        205.52        265.35        34.44 o                         
   7   4  30        216.75        209.45        36.82 o                         
   1   5  30         89.66         81.49        24.79 o                         
   2   5  30       2727.95       2846.00        54.01 o                         
   3   5  30       1904.00       1825.88        59.95 o                         
   4   5  30        686.63        706.59        39.27 o                         
   5   5  30        153.47        206.43        37.89 o                         
   6   5  30          1.09        -32.87        33.34 o                         
   7   5  30          6.70         42.56        35.42 o                         
   0   6  30       1304.02       1292.46        49.55 o                         
   1   6  30       4715.35       4905.64        62.63 o                         
   2   6  30        789.94        835.61        33.37 o                         
   3   6  30        177.05        124.41        33.33 o                         
   4   6  30         94.64        121.56        33.29 o                         
   5   6  30        349.24        341.54        35.71 o                         
   6   6  30        140.69         79.80        33.51 o                         
   1   7  30        631.21        622.19        30.41 o                         
   2   7  30          1.40        -23.58        26.04 o                         
   3   7  30       1575.43       1541.73        57.77 o                         
   4   7  30        116.03        105.18        33.24 o                         
   5   7  30        840.99        711.64        42.54 o                         
   6   7  30        347.11        314.45        36.85 o                         
   0   8  30        454.33        418.92        38.20 o                         
   1   8  30       2365.51       2462.68        50.70 o                         
   2   8  30          5.74        -37.37        29.75 o                         
   3   8  30        862.94        796.89        39.80 o                         
   4   8  30        256.47        299.31        39.80 o                         
   5   8  30       1313.54       1235.51        47.76 o                         
   6   8  30        216.50        232.05        36.59 o                         
   1   9  30       4046.78       4104.93        61.59 o                         
   2   9  30       4190.65       4412.48        66.26 o                         
   3   9  30       6739.66       6986.07        97.10 o                         
   4   9  30       2433.71       2620.23        76.71 o                         
   5   9  30        406.40        408.63        39.51 o                         
   6   9  30        167.46        225.46        36.46 o                         
   0  10  30          1.85         15.88        31.76 o                         
   1  10  30       1715.44       1841.89        44.87 o                         
   2  10  30        242.03        346.59        37.90 o                         
   3  10  30        190.66        169.14        33.61 o                         
   4  10  30       1326.77       1358.99        62.99 o                         
   5  10  30        441.54        397.30        43.03 o                         
   6  10  30        143.61         57.74        35.40 o                         
   1  11  30        239.78        270.89        28.87 o                         
   2  11  30         43.36         39.44        32.07 o                         
   3  11  30        403.28        360.07        39.63 o                         
   4  11  30         15.73        -41.84        36.61 o                         
   5  11  30          1.00        -33.00        34.84 o                         
   0  12  30        444.79        501.10        41.63 o                         
   1  12  30        198.26        176.48        30.35 o                         
   2  12  30        293.77        282.64        37.20 o                         
   3  12  30        192.60        206.19        40.28 o                         
   4  12  30        160.12        163.85        38.05 o                         
   5  12  30         19.75          9.59        35.13 o                         
   1  13  30       1235.49       1187.30        40.34 o                         
   2  13  30       1264.84       1355.62        53.10 o                         
   3  13  30       3269.05       3606.14        77.24 o                         
   4  13  30       1047.68       1121.08        49.72 o                         
   0  14  30        692.43        610.69        50.40 o                         
   1  14  30         20.34         43.27        34.99 o                         
   2  14  30         63.28         82.37        34.91 o                         
   3  14  30          0.84        -37.06        33.97 o                         
   4  14  30        699.01        725.82        40.87 o                         
   1  15  30         52.61         80.79        37.52 o                         
   2  15  30        399.43        458.27        40.95 o                         
   3  15  30        538.35        613.37        48.05 o                         
   0  16  30        156.72        110.96        68.83 o                         
   1  16  30        982.58        978.23        52.31 o                         
   2  16  30        351.36        329.78        43.28 o                         
   1  17  30        586.54        700.91        61.73 o                         
   1   1  31       1333.42       1311.81        37.84 o                         
   2   1  31       4441.56       4587.59        58.82 o                         
   3   1  31        363.41        311.03        31.08 o                         
   4   1  31        477.59        420.61        38.92 o                         
   5   1  31        656.52        667.30        44.59 o                         
   6   1  31       1931.36       2048.31        62.90 o                         
   7   1  31        539.64        519.29        37.58 o                         
   0   2  31       2194.06       2430.38        66.02 o                         
   1   2  31       1407.35       1428.39        37.01 o                         
   2   2  31        589.60        645.23        34.33 o                         
   3   2  31       2219.36       2145.69        56.49 o                         
   4   2  31          0.40         21.90        31.57 o                         
   5   2  31        276.08        236.14        40.15 o                         
   6   2  31         19.36         27.55        33.93 o                         
   7   2  31         48.18         65.34        35.07 o                         
   1   3  31        103.72         89.10        23.81 o                         
   2   3  31       3456.53       3506.39        56.04 o                         
   3   3  31        319.31        285.91        35.24 o                         
   4   3  31       2187.16       2249.17        60.07 o                         
   5   3  31          0.18        -22.07        30.65 o                         
   6   3  31        510.17        452.41        37.92 o                         
   7   3  31         21.97          0.82        35.21 o                         
   0   4  31        145.84        165.66        34.43 o                         
   1   4  31        157.04        168.06        25.33 o                         
   2   4  31         50.83         35.38        25.89 o                         
   3   4  31       1784.74       1825.73        58.55 o                         
   4   4  31       2079.98       2091.06        57.59 o                         
   5   4  31        564.65        489.34        38.74 o                         
   6   4  31         56.17         59.71        36.85 o                         
   1   5  31          1.01        -36.83        22.39 o                         
   2   5  31       3096.14       3079.06        61.43 o                         
   3   5  31        421.90        388.60        38.43 o                         
   4   5  31          9.05         31.74        36.90 o                         
   5   5  31        701.41        704.05        41.45 o                         
   6   5  31       1336.63       1383.79        51.91 o                         
   0   6  31        359.67        389.40        38.08 o                         
   1   6  31          7.41          8.12        25.31 o                         
   2   6  31        166.85        101.10        30.43 o                         
   3   6  31         75.11         95.71        35.25 o                         
   4   6  31          9.70         30.34        37.31 o                         
   5   6  31        115.54        174.26        32.93 o                         
   6   6  31        175.34        131.72        37.14 o                         
   1   7  31         91.37         70.68        25.51 o                         
   2   7  31       1323.60       1255.70        43.79 o                         
   3   7  31         60.74         68.72        32.51 o                         
   4   7  31       1504.70       1377.98        49.99 o                         
   5   7  31        930.92        892.83        44.45 o                         
   6   7  31         31.71         77.88        34.57 o                         
   0   8  31       2497.91       2467.35        66.07 o                         
   1   8  31       1068.44       1098.76        36.35 o                         
   2   8  31          1.49         -9.35        27.64 o                         
   3   8  31       1765.28       1753.68        55.03 o                         
   4   8  31       1928.22       1984.72        79.28 o                         
   5   8  31        510.66        463.82        40.54 o                         
   6   8  31        874.51        937.84        52.58 o                         
   1   9  31         48.46        123.16        27.82 o                         
   2   9  31       2110.55       2203.57        70.71 o                         
   3   9  31         30.68         13.82        33.34 o                         
   4   9  31        341.86        265.47        39.12 o                         
   5   9  31        572.73        555.71        41.55 o                         
   6   9  31         27.15         11.70        36.66 o                         
   0  10  31        315.82        272.45        36.37 o
[truncated: 51,517 more chars]
